# Supplementary material for: Gene flow and introgression are pervasive forces shaping the evolution of bacterial species
Source: Genome Biol. 2022 Nov 10;23:239. doi: 10.1186/s13059-022-02809-5 (PMC9650840; doi:10.1186/s13059-022-02809-5)
Supplement: Supplementary file 1 — Additional file 1: Table S1. Summary data of reference species. [file 13059_2022_2809_MOESM1_ESM.xlsx]

## Sheet: Summary data of reference sp
Reference Species	genomes downloaded	Number of genomes after filtering for missing annotations	genomes formed single biological species	Redefined reference species	Nb of clusters with at least 15 genomes based on 94% CNI	Excluded genomes based on CNI 94% and or h/m ratio	h/m ratio	Average genomic identity	Minimal genomic identity	Maximal genomic identity	Clonality
Achromobacter xylosoxidans	41	31	26	yes	1	5	0.769335	0.969857	0.9379	1	non-clonal
Acidovorax avenae	19	17	17	no	1	0	0.976102	0.976717	0.9672	0.9986	non-clonal
Acinetobacter baumannii	2661	2132 (500 randomly selected)	498	yes	1	2	1.66846	0.990312	0.9825	1	non-clonal
Acinetobacter calcoaceticus	18	<15	-	-	-	-	-	-	-	-	excluded
Acinetobacter indicus	31	<15	-	-	-	-	-	-	-	-	excluded
Acinetobacter junii	16	<15	-	-	-	-	-	-	-	-	excluded
Acinetobacter nosocomialis	78	30	29	yes	1	1	1.05088	0.983617	0.9773	1	non-clonal
Acinetobacter pittii	167	139	136	yes	1	3	1.83959	0.974628	0.9441	0.9999	non-clonal
Acinetobacter radioresistens	38	<15	-	-	-	-	-	-	-	-	excluded
Acinetobacter ursingii	24	<15	-	-	-	-	-	-	-	-	excluded
Actinomyces naeslundii	22	21	20	yes	1	1	0.957754	0.980055	0.9725	0.9987	non-clonal
Actinomyces oris	21	20	18	yes	1	2	0.526925	0.954292	0.9408	0.9937	non-clonal
Aeromonas caviae	15	<15	-	-	-	-	-	-	-	-	excluded
Aeromonas hydrophila	65	43	42	yes	1	1	0.610396	0.974996	0.9423	1	non-clonal
Aeromonas salmonicida	42	40	39	yes	1	1	0.725728	0.992972	0.978	1	non-clonal
Aeromonas veronii	46	37	37	no	1	0	0.911304	0.971771	0.9492	1	non-clonal
Agrobacterium tumefaciens	40	32	32	yes	0	32	-	-	-	-	excluded
Alteromonas australica	20	<15	-	-	-	-	-	-	-	-	excluded
Alteromonas macleodii	30	<15	-	-	-	-	-	-	-	-	excluded
Alteromonas mediterranea	16	15	15	no	1	0	0.591811	0.98386	0.9755	1	non-clonal
Anaplasma marginale	15	<15	-	-	-	-	-	-	-	-	excluded
Anaplasma phagocytophilum	30	30	30	no	1	0	0.690582	0.988906	0.9792	1	non-clonal
Bacillus amyloliquefaciens	52	43	43	no	1	0	0.549767	0.968649	0.9423	1	non-clonal
Bacillus anthracis	213	184	184	no	1	0	1.07579	0.982407	0.874	1	non-clonal
Bacillus aryabhattai	16	<15	-	-	-	-	-	-	-	-	excluded
Bacillus atrophaeus	29	<15	-	-	-	-	-	-	-	-	excluded
Bacillus cereus	947	525	500	yes	1	25	1.44912	0.947922	0.6619	1	non-clonal
Bacillus clausii	21	<15	-	-	-	-	-	-	-	-	excluded
Bacillus coagulans	23	16	16	no	1	0	1.00352	0.976812	0.9537	1	non-clonal
Bacillus licheniformis	58	52	50	yes	1	2	0.745894	0.98697	0.9524	1	non-clonal
Bacillus megaterium	85	80	78	yes	1	2	0.839939	0.985056	0.9635	1	non-clonal
Bacillus mycoides	61	57	48	yes	1	9	0.965306	0.974852	0.9431	1	non-clonal
Bacillus paralicheniformis	15	<15	-	-	-	-	-	-	-	-	excluded
Bacillus pseudomycoides	104	104	101	yes	1	3	0.44092	0.983066	0.9705	1	non-clonal
Bacillus pumilus	51	41	17	yes	1	24	0.484648	0.969095	0.9485	1	non-clonal
Bacillus safensis	20	17	17	no	1	0	0.589525	0.974018	0.9626	1	non-clonal
Bacillus subtilis	179	142	132	yes	1	10	0.710688	0.97428	0.9305	1	non-clonal
Bacillus thuringiensis	458	442	390	yes	2	52	1.89152	0.977605	0.9638	1	non-clonal
Bacillus toyonensis	203	202	198	yes	1	4	1.27496	0.993552	0.9891	1	non-clonal
Bacillus velezensis	116	97	97	no	1	0	1.391	0.986386	0.9807	1	non-clonal
Bacillus wiedmannii	137	136	135	yes	1	1	1.3181	0.977611	0.9684	1	non-clonal
Bacteroides fragilis	124	111	98	yes	1	13	1.36014	0.99423	0.9922	1	non-clonal
Bacteroides ovatus	15	15	15	no	1	0	0.736135	0.97883	0.9694	1	non-clonal
Bacteroides thetaiotaomicron	16	<15	-	-	-	-	-	-	-	-	excluded
Bacteroides uniformis	20	16	16	no	1	0	1.48258	0.98588	0.9808	1	non-clonal
Bacteroides vulgatus	17	<15	-	-	-	-	-	-	-	-	excluded
Bartonella bacilliformis	16	<15	-	-	-	-	-	-	-	-	excluded
Bartonella henselae	24	24	24	no	1	0	0.8436	0.996895	0.9937	1	non-clonal
Bifidobacterium adolescentis	27	25	25	no	1	0	1.80475	0.98558	0.9811	1	non-clonal
Bifidobacterium animalis	36	34	34	no	1	0	0.188237	0.984575	0.9625	1	clonal
Bifidobacterium bifidum	34	30	30	no	1	0	1.10262	0.994335	0.9928	1	non-clonal
Bifidobacterium breve	79	62	62	no	1	0	1.75125	0.989794	0.9849	1	non-clonal
Bifidobacterium longum	108	84	84	no	1	0	1.30751	0.9909	0.9614	1	non-clonal
Bifidobacterium pseudocatenulatum	16	<15	-	-	-	-	-	-	-	-	excluded
Bifidobacterium pseudolongum	18	15	15	no	1	0	0.466064	0.96338	0.937	1	non-clonal
Bordetella bronchiseptica	74	67	67	no	1	0	0.536239	0.991981	0.9658	1	non-clonal
Bordetella holmesii	28	27	27	no	1	0	0.574468	0.999887	0.9993	1	clonal
Bordetella pertussis	676	669	661	yes	1	8	0.0792683	0.999996	0.9996	1	clonal
Borrelia burgdorferi	40	15	15	no	1	0	0.809201	0.995008	0.9916	0.9996	non-clonal
Borrelia garinii	39	<15	-	-	-	-	-	-	-	-	excluded
Bradyrhizobium canariense	15	<15	-	-	-	-	-	-	-	-	excluded
Bradyrhizobium japonicum	23	<15	-	-	-	-	-	-	-	-	excluded
Brucella abortus	156	150	150	no	1	0	0.298059	0.99955	0.9987	1	non-clonal
Brucella canis	20	18	18	no	1	0	0.152941	0.999993	0.9999	1	clonal
Brucella melitensis	168	125	125	no	1	0	0.167591	0.999744	0.9992	1	clonal
Brucella ovis	16	<15	-	-	-	-	-	-	-	-	excluded
Brucella suis	42	37	36	yes	1	1	0.130348	0.999079	0.9983	1	non-clonal
Burkholderia cenocepacia	260	240	238	yes	1	2	0.636317	0.989624	0.9446	1	non-clonal
Burkholderia cepacia	97	92	90	yes	1	2	0.732033	0.976416	0.9339	1	non-clonal
Burkholderia gladioli	19	16	16	no	1	0	0.694026	0.989287	0.985	1	non-clonal
Burkholderia mallei	57	48	48	no	1	0	0.331266	0.999925	0.9998	1	non-clonal
Burkholderia multivorans	87	85	85	no	1	0	1.1739	0.984019	0.9772	1	non-clonal
Burkholderia pseudomallei	744	646	643	yes	1	3	0.954123	0.997474	0.9963	1	non-clonal
Burkholderia stagnalis	98	64	64	no	1	0	1.26904	0.993498	0.9906	1	non-clonal
Burkholderia territorii	34	33	32	yes	1	1	0.557525	0.990544	0.9782	1	non-clonal
Burkholderia thailandensis	42	29	29	no	1	0	0.0645634	0.988801	0.9531	1	clonal
Burkholderia ubonensis	294	291	290	yes	1	1	1.16313	0.988502	0.978	1	non-clonal
Burkholderia vietnamiensis	42	42	42	no	1	0	1.41097	0.99183	0.9873	1	non-clonal
Campylobacter coli	811	195	195	no	1	0	1.41373	0.983987	0.9253	1	non-clonal
Campylobacter concisus	59	23	23	yes	0	23	-	-	-	-	excluded
Campylobacter fetus	67	60	60	no	1	0	0.131822	0.910788	0.804	1	clonal
Campylobacter hyointestinalis	19	19	19	no	1	0	0.558129	0.985419	0.9513	1	non-clonal
Campylobacter jejuni	1216	640	639	yes	1	1	1.90755	0.983719	0.966	1	non-clonal
Campylobacter lanienae	26	<15	-	-	-	-	-	-	-	-	excluded
Chlamydia abortus	52	52	52	no	1	0	0.0160191	0.999418	0.997	1	clonal
Chlamydia muridarum	27	24	24	no	1	0	0.142857	1	1	1	non-clonal
Chlamydia psittaci	69	66	63	yes	1	3	0.295047	0.997724	0.9882	1	non-clonal
Chlamydia trachomatis	164	152	152	no	1	0	2.08666	0.994508	0.985	1	non-clonal
Chryseobacterium indologenes	21	<15	-	-	-	-	-	-	-	-	excluded
Citrobacter freundii	108	65	56	yes	1	9	0.715902	0.978081	0.9513	1	non-clonal
Clostridium beijerinckii	21	17	17	no	1	0	0.713274	0.976378	0.9635	0.978081	non-clonal
Clostridium botulinum	217	125	76	yes	2	49	0.953617	0.978827	0.9531	1	non-clonal
Clostridium butyricum	18	<15	-	-	-	-	-	-	-	-	excluded
Clostridium perfringens	59	25	25	no	1	0	1.0879	0.986135	0.9698	1	non-clonal
Clostridium sporogenes	30	18	18	yes	0	18	-	-	-	-	excluded
Corynebacterium diphtheriae	207	205	202	yes	1	3	2.21272	0.987197	0.9826	1	non-clonal
Corynebacterium glutamicum	39	36	35	yes	1	1	0.734327	0.983969	0.973	1	non-clonal
Corynebacterium jeikeium	23	<15	-	-	-	-	-	-	-	-	excluded
Corynebacterium pseudotuberculosis	79	77	77	no	1	0	0.51428	0.994045	0.988	1	non-clonal
Corynebacterium striatum	17	<15	-	-	-	-	-	-	-	-	excluded
Corynebacterium ulcerans	22	22	21	yes	1	1	0.505872	0.975457	0.9572	1	non-clonal
Cronobacter dublinensis	36	<15	-	-	-	-	-	-	-	-	excluded
Cronobacter malonaticus	42	<15	-	-	-	-	-	-	-	-	excluded
Cronobacter sakazakii	299	148	148	no	1	0	1.45818	0.984712	0.9812	1	non-clonal
Elizabethkingia anophelis	62	47	47	no	1	0	1.68916	0.985541	0.9769	1	non-clonal
Elizabethkingia meningoseptica	22	16	16	no	1	0	0.535452	0.991792	0.9874	1	non-clonal
Elizabethkingia miricola	16	<15	-	-	-	-	-	-	-	-	excluded
Enterobacter asburiae	53	31	26	yes	1	5	0.712075	0.980643	0.9708	1	non-clonal
Enterobacter cloacae	684	599	48	yes	4	551	1.54736	0.981347	0.9569	1	non-clonal
Enterobacter hormaechei	390	269	267	yes	1	2	0.935	0.980577	0.951	1	non-clonal
Enterobacter kobei	29	27	25	yes	1	2	0.862166	0.993975	0.9927	1	non-clonal
Enterobacter ludwigii	15	<15	-	-	-	-	-	-	-	-	excluded
Enterobacter xiangfangensis	28	26	26	no	1	0	0.252054	0.985398	0.9735	1	non-clonal
Enterococcus casseliflavus	25	<15	-	-	-	-	-	-	-	-	excluded
Enterococcus cecorum	20	<15	-	-	-	-	-	-	-	-	excluded
Enterococcus faecalis	647	524	522	yes	1	2	1.00915	0.992087	0.9769	1	non-clonal
Enterococcus faecium	934	803	799	yes	1	4	1.40807	0.988131	0.9548	1	non-clonal
Enterococcus hirae	32	27	27	no	1	0	0.67084	0.995215	0.9928	1	non-clonal
Enterococcus mundtii	19	16	16	no	1	0	0.567614	0.970786	0.9446	1	non-clonal
Escherichia albertii	50	<15	-	-	-	-	-	-	-	-	excluded
Escherichia coli	9803	4746 (500 randomly selected)	500	no	1	0	1.38764	0.980986	0.9578	1	non-clonal
Faecalibacterium prausnitzii	26	24	24	yes	0	24	-	-	-	-	excluded
Flavobacterium columnare	17	17	17	yes	0	17	-	-	-	-	excluded
Flavobacterium psychrophilum	59	53	51	yes	1	2	1.37778	0.997856	0.9958	1	non-clonal
Fusobacterium necrophorum	30	29	29	no	1	0	0.620159	0.992301	0.981	1	non-clonal
Fusobacterium nucleatum	59	53	18	yes	2	35	1.45326	0.971113	0.961	1	non-clonal
Fusobacterium periodonticum	17	17	16	yes	1	1	0.907166	0.965754	0.9405	1	non-clonal
Gilliamella apicola	75	73	32	yes	1	41	0.380256	0.968384	0.9465	1	non-clonal
Gilliamella apis	18	18	18	no	1	0	0.839263	0.985893	0.9794	1	non-clonal
Haemophilus influenzae	419	401	401	no	1	0	2.60114	0.972326	0.95	1	non-clonal
Haemophilus parainfluenzae	26	<15	-	-	-	-	-	-	-	-	excluded
Helicobacter pullorum	17	16	16	no	1	0	1.22644	0.986892	0.9854	1	non-clonal
Helicobacter pylori	876	657	652	yes	1	5	2.13869	0.957119	0.9347	1	non-clonal
Klebsiella aerogenes	148	126	122	yes	1	4	1.21137	0.984271	0.96	1	non-clonal
Klebsiella michiganensis	70	35	34	yes	1	1	0.333658	0.980722	0.9495	1	non-clonal
Klebsiella oxytoca	105	79	22	yes	2	57	0.311878	0.979394	0.9497	1	non-clonal
Klebsiella pneumoniae	3791	3037 (500 randomly selected)	500	no	1	0	1.28041	0.98626	0.9367	1	non-clonal
Klebsiella quasipneumoniae	144	78	78	no	1	0	0.844798	0.9816	0.9682	1	non-clonal
Klebsiella variicola	79	50	48	yes	1	2	1.15119	0.992687	0.9742	1	non-clonal
Lactobacillus acetotolerans	20	<15	-	-	-	-	-	-	-	-	excluded
Lactobacillus acidophilus	33	27	27	no	1	0	0.0924855	0.999968	0.9999	1	clonal
Lactobacillus aviarius	18	18	17	yes	1	1	0.614892	0.974757	0.9472	1	non-clonal
Lactobacillus brevis	46	30	29	yes	1	1	0.868136	0.984262	0.9744	1	non-clonal
Lactobacillus casei	50	36	29	yes	1	7	1.00791	0.991246	0.9872	1	non-clonal
Lactobacillus crispatus	50	46	46	no	1	0	1.75403	0.985465	0.9759	1	non-clonal
Lactobacillus delbrueckii	49	43	43	no	1	0	0.450877	0.98831	0.9819	1	non-clonal
Lactobacillus fermentum	42	35	35	no	1	0	0.561699	0.990915	0.9813	1	non-clonal
Lactobacillus gasseri	24	15	15	no	1	0	0.38585	0.966218	0.9385	0.9998	non-clonal
Lactobacillus helveticus	34	31	31	no	1	0	0.335014	0.993317	0.9869	1	non-clonal
Lactobacillus iners	20	19	19	no	1	0	2.91532	0.989991	0.9886	1	non-clonal
Lactobacillus jensenii	37	<15	-	-	-	-	-	-	-	-	excluded
Lactobacillus johnsonii	32	16	16	no	1	0	0.98989	0.976266	0.9643	1	non-clonal
Lactobacillus kunkeei	18	18	17	yes	1	1	0.912992	0.957376	0.9387	1	non-clonal
Lactobacillus parabuchneri	24	23	23	no	1	0	0.187402	0.988199	0.977	1	non-clonal
Lactobacillus paracasei	70	61	61	no	1	0	1.19426	0.990646	0.9861	1	non-clonal
Lactobacillus plantarum	274	186	183	yes	1	3	0.544799	0.99235	0.9611	1	non-clonal
Lactobacillus reuteri	99	91	91	no	1	0	1.69844	0.968086	0.9506	1	non-clonal
Lactobacillus rhamnosus	141	106	106	no	1	0	1.51347	0.984855	0.9761	1	non-clonal
Lactobacillus ruminis	15	<15	-	-	-	-	-	-	-	-	excluded
Lactobacillus sakei	31	23	22	yes	1	1	1.59715	0.981893	0.973	1	non-clonal
Lactobacillus salivarius	79	75	75	no	1	0	1.65277	0.985079	0.9767	1	non-clonal
Lactobacillus taiwanensis	26	26	26	no	1	0	0.466712	0.993082	0.9867	1	non-clonal
Lactococcus garvieae	22	<15	-	-	-	-	-	-	-	-	excluded
Lactococcus lactis	143	114	76	yes	2	38	0.678005	0.991686	0.9804	1	non-clonal
Leptospira borgpetersenii	39	24	24	no	1	0	0.10407	0.992219	0.9858	1	clonal
Leptospira interrogans	298	99	96	yes	1	3	0.869819	0.994225	0.9884	1	non-clonal
Leptospira kirschneri	31	21	21	no	1	0	0.568984	0.993059	0.9817	1	non-clonal
Leptospira noguchii	15	<15	-	-	-	-	-	-	-	-	excluded
Leptospira santarosai	41	31	30	yes	1	1	0.752891	0.992658	0.9768	1	non-clonal
Leptospira weilii	18	<15	-	-	-	-	-	-	-	-	excluded
Leuconostoc lactis	16	<15	-	-	-	-	-	-	-	-	excluded
Leuconostoc mesenteroides	56	50	50	no	1	0	0.249944	0.98679	0.9526	1	clonal
Leuconostoc pseudomesenteroides	24	23	23	no	1	0	0.186607	0.998861	0.9979	1	clonal
Lysinibacillus fusiformis	19	<15	-	-	-	-	-	-	-	-	excluded
Lysinibacillus sphaericus	22	<15	-	-	-	-	-	-	-	-	excluded
Mesorhizobium loti	21	18	18	yes	0	18	-	-	-	-	excluded
Methanobrevibacter smithii	27	<15	-	-	-	-	-	-	-	-	excluded
Methanosaeta harundinacea	15	<15	-	-	-	-	-	-	-	-	excluded
Methanosarcina mazei	67	63	63	no	1	0	2.45848	0.993646	0.9896	1	non-clonal
Microgenomates bacterium	16	<15	-	-	-	-	-	-	-	-	excluded
Mycobacterium africanum	31	31	30	yes	1	1	0.499505	0.999788	0.9995	1	non-clonal
Mycobacterium avium	200	77	76	yes	1	1	1.48112	0.992573	0.9881	1	non-clonal
Mycobacterium bovis	104	80	78	yes	1	2	0.297837	0.999903	0.9998	1	clonal
Mycobacterium chimaera	19	<15	-	-	-	-	-	-	-	-	excluded
Mycobacterium colombiense	17	15	15	yes	0	15	-	-	-	-	excluded
Mycobacterium fortuitum	23	22	22	no	1	0	0.995174	0.981891	0.9686	1	non-clonal
Mycobacterium intracellulare	22	19	19	no	1	0	0.55914	0.982418	0.9627	1	non-clonal
Mycobacterium kansasii	49	39	38	yes	1	1	0.61775	0.971171	0.9326	1	non-clonal
Mycobacterium tuberculosis	4980	3506	3504	yes	1	1	0.77697	0.98675	0.814	1	clonal
Mycobacteroides abscessus	1611	1427	1426	yes	1	1	1.97911	0.984986	0.9716	1	non-clonal
Mycobacteroides chelonae	44	30	29	yes	1	1	0.776905	0.979482	0.9585	1	non-clonal
Mycobacteroides immunogenum	17	16	16	no	1	0	0.000249519	0.996827	0.9746	1	clonal
Mycoplasma bovis	31	<15	-	-	-	-	-	-	-	-	excluded
Mycoplasma gallisepticum	21	20	20	no	1	0	0.386981	0.99095	0.9832	1	non-clonal
Mycoplasma mycoides	22	20	20	no	1	0	0.0992449	0.989399	0.9697	1	clonal
Mycoplasma pneumoniae	89	55	55	no	1	0	0.109624	0.998724	0.9972	1	clonal
Neisseria gonorrhoeae	448	431	430	yes	1	1	1.2998	0.998341	0.9969	1	non-clonal
Neisseria meningitidis	1386	787	787	no	1	0	2.29124	0.979128	0.9703	1	non-clonal
Ochrobactrum anthropi	17	<15	-	-	-	-	-	-	-	-	excluded
Omnitrophica bacterium	26	23	23	yes	0	234	-	-	-	-	excluded
Paenibacillus odorifer	33	32	29	yes	1	3	1.19274	0.983687	0.9755	1	non-clonal
Paenibacillus polymyxa	34	25	25	yes	0	25	-	-	-	-	excluded
Pantoea agglomerans	21	<15	-	-	-	-	-	-	-	-	excluded
Pantoea ananatis	38	29	26	yes	1	3	0.423755	0.986438	0.9697	1	non-clonal
Parabacteroides distasonis	17	<15	-	-	-	-	-	-	-	-	excluded
Parcubacteria bacterium	28	<15	-	-	-	-	-	-	-	-	excluded
Photobacterium angustum	26	26	26	no	1	0	0.564906	0.985191	0.9605	1	non-clonal
Photobacterium damselae	19	19	18	yes	1	1	0.619824	0.985826	0.9789	1	non-clonal
Photobacterium kishitanii	23	22	22	no	1	0	0.740418	0.98909	0.9782	1	non-clonal
Photobacterium leiognathi	17	15	15	yes	0	15	-	-	-	-	excluded
Photobacterium phosphoreum	24	24	23	yes	1	1	0.79512	0.983223	0.9684	1	non-clonal
Prevotella intermedia	29	26	26	no	1	0	1.45527	0.972775	0.9712	1	non-clonal
Prochlorococcus marinus	46	39	39	yes	0	39	-	-	-	-	excluded
Propionibacterium acnes	83	83	83	no	1	0	0.515754	0.991379	0.9707	1	non-clonal
Propionibacterium freudenreichii	49	<15	-	-	-	-	-	-	-	-	excluded
Pseudoalteromonas luteoviolacea	16	16	16	yes	0	16	-	-	-	-	excluded
Pseudomonas aeruginosa	2455	963	951	yes	1	12	0.879973	0.99361	0.9854	1	non-clonal
Pseudomonas amygdali	59	57	52	yes	1	5	0.883875	0.986535	0.9801	1	non-clonal
Pseudomonas chlororaphis	26	15	15	yes	0	15	-	-	-	-	excluded
Pseudomonas denitrificans	16	<15	-	-	-	-	-	-	-	-	excluded
Pseudomonas fluorescens	116	78	15	yes	1	63	0.483728	0.971036	0.9547	1	non-clonal
Pseudomonas fragi	19	16	16	yes	0	16	-	-	-	-	excluded
Pseudomonas lundensis	21	<15	-	-	-	-	-	-	-	-	excluded
Pseudomonas protegens	19	15	15	yes	0	15	-	-	-	-	excluded
Pseudomonas psychrotolerans	16	16	16	yes	0	16	-	-	-	-	excluded
Pseudomonas putida	96	72	27	yes	1	45	0.593354	0.979006	0.9637	1	non-clonal
Pseudomonas savastanoi	29	26	26	no	1	0	0.0201927	0.989493	0.9805	1	clonal
Pseudomonas stutzeri	238	44	44	yes	0	44	-	-	-	-	excluded
Pseudomonas syringae	316	254	85	yes	3	169	1.28247	0.966839	0.9483	1	non-clonal
Ralstonia solanacearum	76	55	55	no	1	0	0.288209	0.959631	0.9254	1	clonal
Rhizobium leguminosarum	45	23	17	yes	1	6	0.696303	0.948519	0.9344	1	non-clonal
Rhizobium phaseoli	18	18	18	no	1	0	0.892475	0.981993	0.9743	1	non-clonal
Rhodococcus erythropolis	22	<15	-	-	-	-	-	-	-	-	excluded
Rhodococcus fascians	24	<15	-	-	-	-	-	-	-	-	excluded
Rhodococcus hoagii	38	32	31	yes	1	1	1.09743	0.992726	0.9898	1	non-clonal
Rothia mucilaginosa	22	<15	-	-	-	-	-	-	-	-	excluded
Ruminococcus flavefaciens	16	<15	-	-	-	-	-	-	-	-	excluded
Salinispora arenicola	47	<15	-	-	-	-	-	-	-	-	excluded
Salinispora pacifica	40	<15	-	-	-	-	-	-	-	-	excluded
Salmonella enterica	8225	6146 (500 randomly selected)	495	yes	1	5	1.19429	0.988704	0.9822	1	non-clonal
Selenomonas ruminantium	373	<15	-	-	-	-	-	-	-	-	excluded
Serratia marcescens	367	315	315	no	1	0	1.30804	0.979088	0.946	1	non-clonal
Shigella boydii	96	31	31	no	1	0	0.691664	0.987176	0.9775	1	non-clonal
Shigella dysenteriae	49	17	17	no	1	0	0.158563	0.987601	0.9806	1	clonal
Shigella flexneri	223	99	98	yes	1	1	0.600907	0.996263	0.9787	1	non-clonal
Shigella sonnei	1050	1037	1037	no	1	0	1.08419	0.998324	0.9808	1	non-clonal
Sinorhizobium fredii	19	<15	-	-	-	-	-	-	-	-	excluded
Sinorhizobium meliloti	49	29	28	yes	1	1	0.923411	0.993935	0.9812	1	non-clonal
Sphingobium yanoikuyae	15	<15	-	-	-	-	-	-	-	-	excluded
Staphylococcus agnetis	23	18	18	no	1	0	0.577071	0.985512	0.973	1	non-clonal
Staphylococcus argenteus	106	88	88	no	1	0	0.585291	0.997846	0.9939	1	non-clonal
Staphylococcus aureus	8383	7090 (500 randomly selected)	499	yes	1	1	0.993192	0.986751	0.9715	1	non-clonal
Staphylococcus capitis	53	31	31	no	1	0	0.273169	0.991668	0.9748	1	non-clonal
Staphylococcus chromogenes	76	65	65	no	1	0	0.454084	0.991827	0.9774	1	non-clonal
Staphylococcus cohnii	34	31	31	no	1	0	0.325682	0.958172	0.9275	1	clonal
Staphylococcus delphini	16	15	15	no	1	0	0.214483	0.979675	0.9673	1	clonal
Staphylococcus epidermidis	524	258	257	yes	1	1	1.95525	0.991509	0.977	1	non-clonal
Staphylococcus equorum	32	32	32	no	1	0	0.587024	0.987347	0.9582	1	non-clonal
Staphylococcus haemolyticus	203	50	48	yes	1	2	0.572359	0.985526	0.976	1	non-clonal
Staphylococcus hominis	53	27	27	no	1	0	0.82251	0.986933	0.9797	1	non-clonal
Staphylococcus lugdunensis	21	21	21	no	1	0	0.456684	0.996944	0.9958	1	non-clonal
Staphylococcus pseudintermedius	80	28	28	no	1	0	0.959408	0.995678	0.9905	1	non-clonal
Staphylococcus saprophyticus	59	48	45	yes	1	3	0.608726	0.997614	0.9941	1	clonal
Staphylococcus sciuri	31	28	28	no	1	0	0.534156	0.98022	0.9648	1	non-clonal
Staphylococcus simulans	43	34	33	yes	1	1	0.831553	0.99482	0.9922	1	non-clonal
Staphylococcus warneri	33	27	27	no	1	0	0.283494	0.972294	0.9435	1	clonal
Staphylococcus xylosus	32	30	25	yes	1	5	0.284396	0.974299	0.9398	0.9999	non-clonal
Stenotrophomonas maltophilia	351	104	88	yes	1	16	1.45016	0.945557	0.924	1	non-clonal
Streptococcus agalactiae	958	701	700	yes	1	1	0.828079	0.994887	0.9914	1	non-clonal
Streptococcus anginosus	37	32	32	no	1	0	1.48499	0.956396	0.9392	1	non-clonal
Streptococcus cristatus	15	<15	-	-	-	-	-	-	-	-	excluded
Streptococcus dysgalactiae	27	25	24	yes	1	1	1.29183	0.993796	0.9924	0.9998	non-clonal
Streptococcus equi	250	242	242	no	1	0	2.91618	0.996832	0.9661	1	non-clonal
Streptococcus equinus	39	<15	-	-	-	-	-	-	-	-	excluded
Streptococcus gallolyticus	27	<15	-	-	-	-	-	-	-	-	excluded
Streptococcus gordonii	26	<15	-	-	-	-	-	-	-	-	excluded
Streptococcus intermedius	15	<15	-	-	-	-	-	-	-	-	excluded
Streptococcus mitis	65	57	52	yes	1	5	1.94692	0.941798	0.9294	0.9999	non-clonal
Streptococcus mutans	91	75	75	no	1	0	1.04618	0.993891	0.9922	1	non-clonal
Streptococcus oralis	87	72	40	yes	2	32	1.7733	0.94637	0.9165	1	non-clonal
Streptococcus parasanguinis	31	<15	-	-	-	-	-	-	-	-	excluded
Streptococcus parauberis	20	19	19	no	1	0	0.755745	0.996612	0.9931	1	non-clonal
Streptococcus pneumoniae	8205	8064 (500 randomly selected)	499	yes	1	1	1.33213	0.981545	0.7014	1	non-clonal
Streptococcus pseudopneumoniae	38	<15	-	-	-	-	-	-	-	-	excluded
Streptococcus pyogenes	351	326	326	no	1	0	1.03775	0.992002	0.989	1	non-clonal
Streptococcus salivarius	43	20	18	yes	1	2	1.53195	0.963439	0.9498	1	non-clonal
Streptococcus sanguinis	31	23	23	no	1	0	1.57831	0.953708	0.9425	1	non-clonal
Streptococcus suis	1189	417	417	no	1	0	2.13784	0.982108	0.948	1	non-clonal
Streptococcus thermophilus	46	41	41	no	1	0	0.889894	0.994285	0.9895	1	non-clonal
Streptococcus uberis	15	15	15	yes	0	15	-	-	-	-	excluded
Streptomyces griseus	21	<15	-	-	-	-	-	-	-	-	excluded
Streptomyces rimosus	32	<15	-	-	-	-	-	-	-	-	excluded
Streptomyces scabiei	16	<15	-	-	-	-	-	-	-	-	excluded
Sulfolobus acidocaldarius	56	<15	-	-	-	-	-	-	-	-	excluded
Sulfolobus islandicus	20	<15	-	-	-	-	-	-	-	-	excluded
Treponema denticola	17	<15	-	-	-	-	-	-	-	-	excluded
Treponema pallidum	53	53	53	no	1	0	0.497744	0.999457	0.9987	1	clonal
Variovorax paradoxus	16	<15	-	-	-	-	-	-	-	-	excluded
Vibrio alginolyticus	38	36	30	yes	1	6	1.43708	0.98842	0.9865	1	non-clonal
Vibrio anguillarum	45	42	42	no	1	0	1.17458	0.992719	0.9871	1	non-clonal
Vibrio breoganii	53	53	53	no	1	0	3.2615	0.982101	0.9712	1	non-clonal
Vibrio campbellii	33	15	15	no	1	0	0.979409	0.97471	0.9668	1	non-clonal
Vibrio cholerae	797	618	617	yes	1	1	1.53167	0.993334	0.9655	1	non-clonal
Vibrio crassostreae	14	<15	-	-	-	-	-	-	-	-	excluded
Vibrio cyclitrophicus	72	72	72	no	1	0	1.49151	0.994063	0.9928	1	non-clonal
Vibrio harveyi	35	<15	-	-	-	-	-	-	-	-	excluded
Vibrio jasicida	17	<15	-	-	-	-	-	-	-	-	excluded
Vibrio lentus	82	82	80	yes	1	2	1.41938	0.972223	0.9623	1	non-clonal
Vibrio metoecus	23	22	21	yes	1	1	1.04048	0.978929	0.975	1	non-clonal
Vibrio nigripulchritudo	17	17	17	no	1	0	0.738731	0.976273	0.9702	1	non-clonal
Vibrio parahaemolyticus	830	616	613	yes	1	3	1.01903	0.988264	0.9858	1	non-clonal
Vibrio splendidus	101	94	80	yes	1	14	1.52691	0.972691	0.9554	1	non-clonal
Vibrio vulnificus	122	103	103	no	1	0	1.96459	0.972819	0.9525	1	non-clonal
Xanthomonas albilineans	16	<15	-	-	-	-	-	-	-	-	excluded
Xanthomonas arboricola	20	<15	-	-	-	-	-	-	-	-	excluded
Xanthomonas axonopodis	75	<15	-	-	-	-	-	-	-	-	excluded
Xanthomonas campestris	71	44	44	yes	0	44	-	-	-	-	excluded
Xanthomonas citri	157	142	141	yes	1	1	0.454809	0.985635	0.9701	1	non-clonal
Xanthomonas euvesicatoria	38	35	35	no	1	0	0.190199	0.998712	0.9913	1	clonal
Xanthomonas oryzae	156	151	151	no	1	0	0.655436	0.995083	0.986	1	non-clonal
Xanthomonas perforans	36	35	35	no	1	0	0.369323	0.99913	0.9982	1	non-clonal
Xanthomonas phaseoli	30	27	27	no	1	0	0.27284	0.975712	0.9469	1	clonal
Xanthomonas translucens	48	22	22	no	1	0	0.488379	0.978274	0.9668	1	non-clonal
Xanthomonas vasicola	18	17	17	no	1	0	0.323038	0.993918	0.9883	1	non-clonal
Yersinia enterocolitica	172	146	142	yes	1	4	0.946527	0.982536	0.9664	1	non-clonal
Yersinia frederiksenii	31	31	31	yes	0	31	-	-	-	-	excluded
Yersinia intermedia	21	21	18	yes	1	3	0.420474	0.991542	0.9855	1	non-clonal
Yersinia kristensenii	20	20	18	yes	1	2	0.172992	0.967859	0.9364	1	clonal
Yersinia pestis	339	202	202	no	1	0	0.524017	0.999898	0.9996	1	non-clonal
Yersinia pseudotuberculosis	59	51	49	yes	1	2	0.831636	0.995863	0.984	1	non-clonal
Yersinia ruckeri	63	61	60	yes	1	1	1.03788	0.999345	0.9986	1	clonal
