# Supplementary material for: Gene flow and introgression are pervasive forces shaping the evolution of bacterial species
Source: Genome Biol. 2022 Nov 10;23:239. doi: 10.1186/s13059-022-02809-5 (PMC9650840; doi:10.1186/s13059-022-02809-5)
Supplement: Supplementary file 3 — Additional file 3: Table S2. Metrics inferred for clonal species. [file 13059_2022_2809_MOESM3_ESM.xlsx]

## Sheet: Metrics inferred clonal species
Reference species	Simulatiom method								Linkage disequilibrium (LD)			By Method	total number of homoplasies of each reference species of the reference database	average number of homoplasies per gene (for reference species of the reference database)
	h/m ratio real data	h/m ratio after simulations	wilcoxon test, p-value	p-value adjusted	Standard Deviation (SD)	threshold of 1.SD	threshold of 2.SD	threshold of 3.SD	Rho	pv	clonal (yes), non-clonal (no)
Achromobacter_xylosoxidans	0.769335	0.258912	2.98023e-08	6.19888e-06	0.0830178	-	-	-	-0.568833	7.98e-10	no	no	170152	52.8422
Acidovorax_avenae	0.976102	0.290995	1.52588e-05	0.00317383	0.0314602	-	-	-	-0.877084	0	no	no	37094.6	34.8962
Acinetobacter_baumannii	1.0827	0.341213	3.95591e-18	8.2283e-16	0.0881616	-	-	-	na	na	no	no	65119.6	84.7911
Acinetobacter_nosocomialis	1.05088	0.123077	2.70056e-06	0.000561716	0.0252326	-	-	-	-0.966877	0	no	no	79119.3	33.7252
Acinetobacter_pittii	1.83959	0.265477	3.95569e-18	8.22783e-16	0.0169571	-	-	-	-0.992331	0	no	no	248499	114.993
Actinomyces_naeslundii	0.957754	0.254658	3.95591e-18	8.2283e-16	0.0461108	-	-		-0.792295	0	no	no	23157.4	21.3432
Actinomyces_oris	0.526925	0.0579809	7.62939e-06	0.00158691	0.0121919	-	-	-	-0.741146	0	no	no	94029.4	59.7012
Aeromonas_hydrophila	0.610396	0.0623596	3.95546e-18	8.22737e-16	0.0171558	-	-	-	-0.692613	0	no	no	189833	62.0166
Aeromonas_salmonicida	0.725728	0.152709	5.44492e-08	1.13254e-05	0.0240522	-	-	-	-0.901062	0	no	no	57286.6	22.6161
Aeromonas_veronii	0.911304	0.10203	1.12889e-07	2.34808e-05	0.0197413	-	-	-	-0.782706	0	no	no	194102	72.3181
Alteromonas_mediterranea	0.591811	0.0728643	6.10352e-05	0.0126953	0.0530579	-	-	-	-0.990315	0	no	no	46286.4	17.8025
Anaplasma_phagocytophilum	0.690582	0.239521	1.86265e-09	3.8743e-07	0.033139	-	-	-	-0.896178	0	no	no	8737.33	18.0151
Bacillus_amyloliquefaciens	0.549767	0.121569	2.27374e-13	4.72937e-11	0.0104061	-	-	-	-0.659406	0	no	no	117576	40.5295
Bacillus_anthracis	1.07579	0.355093	3.73701e-18	7.77298e-16	0.00730898	-	-	-	-0.948611	0	no	no	174832	79.6137
Bacillus_cereus	1.44912	0.104458	1.97796e-18	4.11415e-16	0.0523803	-	-	-	-0.851113	0	no	no	648741	232.44
Bacillus_coagulans	1.00352	0.235786	3.05176e-05	0.00634766	0.0614968	-	-	-	-0.937582	0	no	no	58411.8	28.8311
Bacillus_licheniformis	0.745894	0.328549	5.34885e-18	1.11256e-15	0.0837327	-	-	-	-0.548767	5.72e-09	no	no	66259.7	28.9344
Bacillus_megaterium	0.839939	0.217972	3.95591e-18	8.2283e-16	0.0131191	-	-	-	-0.824134	0	no	no	151776	42.9716
Bacillus_mycoides	0.965306	0.329453	0	0	0.265954	-	-	-	-0.671335	0	no	no	72473.2	41.4844
Bacillus_pseudomycoides	0.44092	0.0697674	3.95591e-18	8.2283e-16	0.00712221	-	-	-	-0.940414	0	no	no	53224.6	15.6773
Bacillus_pumilus	0.484648	0.0843602	3.95591e-18	8.2283e-16	0.0236524	-	-	-	-0.923948	0	no	no	91203.3	30.76
Bacillus_safensis	0.589525	0.125432	3.95591e-18	8.2283e-16	0.0264443	-	-	-	-0.742886	0	no	no	91359.4	30.0821
Bacillus_subtilis	0.710688	0.288929	3.95591e-18	8.2283e-16	0.0103492	-	-	-	-0.554611	3.48e-09	no	no	183104	76.9019
Bacillus_thuringiensis	1.89118	0.26907	1.97796e-18	4.11415e-16	0.0163421	-	-	-	-0.729721	0	no	no	232539	83.2279
Bacillus_toyonensis	1.27496	0.229167	3.95591e-18	8.2283e-16	0.0270182	-	-	-	-0.55862	2.41e-09	no	no	57784.9	22.2079
Bacillus_velezensis	1.391	0.216856	1.19617e-17	2.48803e-15	0.00648258	-	-	-	-0.859718	0	no	no	54336	38.9227
Bacillus_wiedmannii	1.3181	0.331005	3.95591e-18	8.2283e-16	0.0173736	-	-	-	-0.963804	0	no	no	136387	38.4404
Bacteroides_fragilis	1.36014	0.13986	3.95591e-18	8.2283e-16	0.00923147	-	-	-	-0.503954	1.39e-07	no	no	47883.2	22.1374
Bacteroides_ovatus	0.736135	0.0684411	0.00012207	0.0253906	0.0436175	-	-	-	-0.976322	0	no	no	80269.7	29.6089
Bacteroides_uniformis	1.48258	0.098646	1.42338e-183	2.96063e-181	0.395344	-	-	-	-0.975134	0	no	no	53464	27.3473
Bartonella_henselae	0.8436	0.0194175	0	0	0.255094	-	-	-	-0.816166	0	no	no	4347.48	3.89909
Bifidobacterium_adolescentis	1.80475	0.146667	0	0	0.471655	-	-	-	-0.868635	0	no	no	35421.5	34.6252
Bifidobacterium_animalis	0.188237	0.147126	4.15582e-07	8.64411e-05	0.0111951	clonal	clonal	clonal	-0.897306	0	yes	Simulatiom	8813.18	8.79559
Bifidobacterium_bifidum	1.10262	0.0981595	1.86265e-09	3.8743e-07	0.0169904	-	-	-	-0.868467	0	no	no	16178	15.1055
Bifidobacterium_breve	1.75125	0.183938	7.76333e-12	1.61477e-09	0.00933037	-	-	-	-0.976574	0	no	no	38406.6	37.6535
Bifidobacterium_longum	1.30751	0.193187	1.73384e-15	3.60639e-13	0.0168751	-	-	-	-0.965161	0	no	no	57384.3	62.3065
Bifidobacterium_pseudolongum	0.466064	0.128532	0.000244141	0.0507812	0.0419868	-	-	-	-0.941422	0	no	no	43145.5	37.9468
Bordetella_bronchiseptica	0.536239	0.241546	1.14505e-12	2.38171e-10	0.00757086	-	-	-	-0.835296	0	no	no	51171.9	17.5728
Bordetella_holmesii	0.574468	0.6	5.74875e-06	0.00119574	0.0593677	clonal	clonal	clonal	-0.119719	0.235459	yes	Both methods	544.63	0.262219
Bordetella_pertussis	0.0792683	0	2.96315e-18	6.16335e-16	0.00263555	-	-	clonal	0	1	yes	Both methods	12.93	0.0220648
Borrelia_burgdorferi	0.809201	0.181395	6.10352e-05	0.0126953	0.0496978	-	-	-	-0.663234	0	no	no	5515.33	8.19515
Brucella_abortus	0.298059	0.166667	2.11252e-18	4.39404e-16	0.00318687	-	-	-	-0.538458	1.28e-08	no	no	811.94	0.721724
Brucella_canis	0.152941	0	0.000316102	0.0657492	0.0244551	-	-	-	0	1	yes	LD	37.4706	0.0159994
Brucella_melitensis	0.167591	0.111111	3.65544e-18	7.60331e-16	0.00188783	clonal	clonal	clonal	-0.13001	0.211688	yes	Both methods	391.82	0.378936
Brucella_suis	0.130348	0	3.95078e-18	8.21763e-16	0.00233149	-	-	-	-0.839088	0	no	no	773.09	0.382339
Burkholderia_cenocepacia	0.636317	0.0630517	1.97796e-18	4.11415e-16	0.0258446	-	-	-	-0.771269	0	no	no	167656	45.9081
Burkholderia_cepacia	0.732033	0.190097	1.96694e-18	4.09124e-16	0.00782887	-	-	-	-0.656466	0	no	no	322367	90.8331
Burkholderia_gladioli	0.694026	0.101124	3.05176e-05	0.00634766	0.0282413	-	-	-	-0.789319	0	no	no	74552.7	15.2741
Burkholderia_mallei	0.331266	0	1.52754e-09	3.17728e-07	0.0153624	-	-	-	-0.637403	9.22e-11	no	no	268.229	0.102027
Burkholderia_multivorans	1.1739	0.0921788	1.18954e-15	2.47425e-13	0.00253225	-	-	-	-0.804056	0	no	no	228434	57.5112
Burkholderia_pseudomallei	0.954123	0.142415	1.97796e-18	4.11415e-16	0.00535702	-	-	-	-0.908767	0	no	no	48486.3	18.478
Burkholderia_stagnalis	1.26904	0.0647249	3.55822e-12	7.4011e-10	0.0174222	-	-	-	-0.788143	0	no	no	81222.3	15.756
Burkholderia_territorii	0.557525	0.0290598	8.33829e-07	0.000173437	0.00424723	-	-	-	-0.601644	0	no	no	87033.6	19.6819
Burkholderia_thailandensis	0.0645634	0.0552486	3.72529e-09	7.7486e-07	0.000987162	clonal	clonal	clonal	-0.842952	0	yes	Simulatiom	12475.4	3.31881
Burkholderia_ubonensis	1.16313	0.133397	1.97796e-18	4.11415e-16	0.00717515	-	-	-	-0.701938	0	no	no	305268	92.3654
Burkholderia_vietnamiensis	1.41097	0.0954416	1.7078e-08	3.55222e-06	0.0120714	-	-	-	-0.772325	0	no	no	98620.6	23.4923
Campylobacter_coli	1.41373	0.117886	3.94544e-18	8.20652e-16	0.00689561	-	-	-	-0.908227	0	no	no	44411.4	79.8767
Campylobacter_fetus	0.131822	0.0402347	2.45203e-11	5.10022e-09	0.00149727	-	-	clonal	-0.543942	8.42e-09	yes	Simulatiom	26325.1	28.0651
Campylobacter_hyointestinalis	0.558129	0.180704	0.000142798	0.029702	0.0311256	-	-	-	-0.920876	0	no	no	26680.3	21.2762
Campylobacter_jejuni	1.90755	0.23429	1.97796e-18	4.11415e-16	0.0104015	-	-	-	-0.708635	0	no	no	85591.7	91.9352
Chlamydia_abortus	0.0160191	0.0238095	2.81173e-10	5.84839e-08	0.000293198	clonal	clonal	clonal	-0.0588179	0.560447	yes	Both methods	46.6923	0.0780808
Chlamydia_muridarum	0.142857	0	0.000108216	0.022509	0.0142857	-	-	-	na	na	no	no	1	0.00124069
Chlamydia_psittaci	0.295047	0.100478	3.95212e-18	8.22041e-16	0.00321278	-	-	-	-0.743474	0	no	no	2207.01	4.75649
Chlamydia_trachomatis	2.08666	0.876712	3.82678e-18	7.95971e-16	0.0528142	-	-	-	-0.871395	0	no	no	8552.59	14.4469
Citrobacter_freundii	0.715902	0.127344	3.95591e-18	8.2283e-16	0.0154905	-	-	-	-0.941818	0	no	no	123579	42.954
Clostridium_beijerinckii	0.713274	0.0589474	1.52588e-05	0.00317383	0.0393116	-	-	-	-0.94465	0	no	no	100630	30.8586
Clostridium_botulinum	0.953617	0.172992	3.95591e-18	8.2283e-16	0.0193243	-	-	-	-0.446685	4.07e-06	no	no	11648.2	54.4311
Clostridium_perfringens	1.0879	0.118421	5.96046e-08	1.23978e-05	0.0160777	-	-	-	-0.913207	0	no	no	63127.8	34.762
Corynebacterium_diphtheriae	2.21272	0.0979624	1.97796e-18	4.11415e-16	0.0157912	-	-	-	-0.714827	0	no	no	61611.2	44.3885
Corynebacterium_glutamicum	0.734327	0.141104	5.82077e-11	1.21072e-08	0.0142634	-	-	-	-0.98123	0	no	no	60365.5	29.148
Corynebacterium_pseudotuberculosis	0.51428	0.365714	2.60731e-14	5.4232e-12	0.0231984	-	-	-	-0.405893	3.27e-05	no	no	10629.2	8.51021
Corynebacterium_ulcerans	0.505872	0.105485	1.52588e-05	0.00317383	0.0367951	-	-	-	-0.905863	0	no	no	31103.9	18.6586
Cronobacter_sakazakii	1.45818	0.0708155	3.72098e-18	7.73964e-16	0.0051343	-	-	-	-0.976562	0	no	no	125773	46.8953
Elizabethkingia_anophelis	1.68916	0.113609	3.6087e-09	7.50609e-07	0.015046	-	-	-	-0.996724	0	no	no	86251.2	35.938
Elizabethkingia_meningoseptica	0.535452	0.211538	0.000476114	0.0990317	0.0755341	-	-	-	-0.888485	0	no	no	21754.6	7.44257
Enterobacter_asburiae	0.712075	0.246341	8.79633e-06	0.00182964	0.0214632	-	-	-	-0.570489	6.39e-10	no	no	88778.3	32.5434
Enterobacter_cloacae	1.54736	0.0718263	3.95591e-18	8.2283e-16	0.0190213	-	-	-	-0.790711	0	no	no	98831.5	38.7575
Enterobacter_hormaechei	0.935	0.0844765	1.97796e-18	4.11415e-16	0.00246324	-	-	-	-0.887621	0	no	no	186522	65.2174
Enterobacter_kobei	0.862166	0.0135135	5.96046e-08	1.23978e-05	0.014927	-	-	-	-0.806997	0	no	no	34772.2	11.6842
Enterobacter_xiangfangensis	0.252054	0.0522565	1.30471e-05	0.00271379	0.0238873	-	-	-	-0.924032	0	no	no	24118.9	6.78068
Enterococcus_faecalis	1.00915	0.157721	1.97796e-18	4.11415e-16	0.00744883	-	-	-	-0.467627	1.26e-06	no	no	48080.6	44.1511
Enterococcus_faecium	1.40807	0.345006	1.97796e-18	4.11415e-16	0.0220767	-	-	-	-0.573441	4.06e-10	no	no	16339.9	63.5793
Enterococcus_hirae	0.67084	0.0853659	5.92984e-06	0.00123341	0.00786211	-	-	-	-0.766673	0	no	no	12125	8.58711
Enterococcus_mundtii	0.567614	0.157834	3.05176e-05	0.00634766	0.048649	-	-	-	-0.976298	0	no	no	59749.7	31.6303
Escherichia_coli	1.38764	0.29136	1.67133e-11	3.47636e-09	0.00409109	-	-	-	-0.939262	0	no	no	36635.5	100.097
Flavobacterium_psychrophilum	1.37778	0.0670732	5.78389e-18	1.20305e-15	0.0295021	-	-	-	-0.626067	0	no	no	4985.94	7.35389
Fusobacterium_necrophorum	0.620159	0.140625	2.69875e-06	0.00056134	0.0181121	-	-	-	-0.939166	0	no	no	13502.9	11.9919
Fusobacterium_nucleatum	1.45326	0.161046	1.52588e-05	0.00317383	0.0270631	-	-	-	-0.774257	0	no	no	18005.9	14.2452
Fusobacterium_periodonticum	0.907166	0.315891	3.95591e-18	8.2283e-16	0.0729628	-	-	-	-0.828431	0	no	no	65284	51.163
Gilliamella_apicola	0.380256	0.0394304	8.16527e-07	0.000169838	0.0187775	-	-	-	-0.8018	0	no	no	28860.3	24.4165
Gilliamella_apis	0.839263	0.18481	0.000460645	0.0958141	0.0966319	-	-	-	-0.944614	0	no	no	32174.9	18.3438
Haemophilus_influenzae	2.60114	0.655798	3.95591e-18	8.2283e-16	0.0119979	-	-	-	-0.842064	0	no	no	114803	122.261
Helicobacter_pullorum	1.22644	0.0478261	0.000481351	0.100121	0.029938	-	-	-	-0.707855	0	no	no	28966.2	23.341
Helicobacter_pylori	2.13869	0.413331	1.97796e-18	4.11415e-16	0.00620677	-	-	-	-0.580726	3.39e-11	no	no	219501	232.276
Klebsiella_aerogenes	1.21137	0.211146	3.95591e-18	8.2283e-16	0.0173088	-	-	-	-0.554311	3.57e-09	no	no	169120	59.4029
Klebsiella_michiganensis	0.333658	0.195251	3.95591e-18	8.2283e-16	0.00620339	-	-	-	-0.900738	0	no	no	53796.3	20.0359
Klebsiella_oxytoca	0.311878	0.197885	9.53674e-07	0.000198364	0.017579	-	-	-	-0.641812	0	no	no	49750.8	17.1851
Klebsiella_pneumoniae	1.28041	0.153999	3.95457e-18	8.22551e-16	0.0262245	-	-	-	na	na	no	no	24412.8	99.2391
Klebsiella_quasipneumoniae	0.844798	0.10522	1.71437e-14	3.56588e-12	0.00646673	-	-	-	-0.957132	0	no	no	126809	35.6806
Klebsiella_variicola	1.15119	0.196446	3.95591e-18	8.2283e-16	0.0191634	-	-	-	-0.895698	0	no	no	62696.9	19.6727
Lactobacillus_acidophilus	0.0924855	0	4.42762e-06	0.000920944	0.00661758	-	-	clonal	0	1	yes	Both methods	15.9259	0.0143348
Lactobacillus_aviarius	0.614892	0.243612	0.000478204	0.0994664	0.0683336	-	-	-	-0.765629	0	no	no	29129.2	26.5052
Lactobacillus_brevis	0.868136	0.239362	3.72529e-09	7.7486e-07	0.0694609	-	-	-	-0.931941	0	no	no	33735.3	23.2497
Lactobacillus_casei	1.00791	0.185771	7.45058e-09	1.54972e-06	0.032273	-	-	-	-0.605773	0	no	no	25500.3	17.538
Lactobacillus_crispatus	1.75403	0.407745	3.62705e-09	7.54426e-07	0.0277433	-	-	-	-0.96336	0	no	no	32468.5	30.9519
Lactobacillus_delbrueckii	0.450877	0.114701	4.54747e-13	9.45875e-11	0.00579255	-	-	-	-0.911779	0	no	no	16132.7	17.3284
Lactobacillus_fermentum	0.561699	0.132035	5.82077e-11	1.21072e-08	0.00930453	-	-	-	-0.68162	0	no	no	17040.4	17.6037
Lactobacillus_gasseri	0.38585	0.0926194	6.10352e-05	0.0126953	0.0522927	-	-	-	-0.552271	4.26e-09	no	no	23824.5	19.706
Lactobacillus_helveticus	0.335014	0.264	1.8208e-06	0.000378727	0.0127988	-	-	-	-0.647681	0	no	no	6045.83	6.18816
Lactobacillus_iners	2.91532	0.0732323	3.8147e-06	0.000793457	0.0537546	-	-	-	-0.907411	0	no	no	14661.7	21.0656
Lactobacillus_johnsonii	0.98989	0.147922	8.78901e-06	0.00182811	0.0344691	-	-	-	-0.891917	0	no	no	44168.6	39.6487
Lactobacillus_kunkeei	0.912992	0.0946746	7.62939e-06	0.00158691	0.0279525	-	-	-	-0.704662	0	no	no	79108.8	76.8047
Lactobacillus_parabuchneri	0.187402	0.0206186	2.88271e-05	0.00599603	0.00111171	-	-	-	-0.732745	0	no	no	1787.74	0.999854
Lactobacillus_paracasei	1.19426	0.231481	1.6708e-11	3.47527e-09	0.0173011	-	-	-	-0.896886	0	no	no	17636.6	19.9735
Lactobacillus_plantarum	0.544799	0.145283	3.95591e-18	8.2283e-16	0.0228181	-	-	-	-0.494113	2.58e-07	no	no	29184.5	27.2498
Lactobacillus_reuteri	1.69844	0.263659	1.21025e-16	2.51733e-14	0.0138944	-	-	-	-0.694017	0	no	no	87807.6	78.1902
Lactobacillus_rhamnosus	1.51347	0.166209	3.93588e-18	8.18664e-16	0.0156874	-	-	-	-0.954647	0	no	no	41778.6	31.5072
Lactobacillus_sakei	1.59715	0.177273	1.90735e-06	0.000396729	0.0971716	-	-	-	-0.926529	0	no	no	40537.8	29.2269
Lactobacillus_salivarius	1.65277	0.163561	5.37626e-14	1.11826e-11	0.00705665	-	-	-	-0.770729	0	no	no	51202.7	44.1022
Lactobacillus_taiwanensis	0.466712	0.0807175	8.78168e-06	0.00182659	0.0231872	-	-	-	-0.798104	0	no	no	8854.19	6.78482
Lactococcus_lactis	0.678005	0.189807	3.95591e-18	8.2283e-16	0.0152067	-	-	-	-0.500198	1.76e-07	no	no	34193.7	26.2423
Leptospira_borgpetersenii	0.10407	0.0196078	1.93277e-05	0.00402017	0.00272234	-	-	clonal	-0.967297	0	yes	Simulatiom	3806.88	1.89397
Leptospira_interrogans	0.869819	0.07393	3.95591e-18	8.2283e-16	0.025667	-	-	-	-0.741146	0	no	no	20491.5	15.0452
Leptospira_kirschneri	0.568984	0.25523	1.90735e-06	0.000396729	0.0209105	-	-	-	-0.785959	0	no	no	24700.2	10.843
Leptospira_santarosai	0.752891	0.113147	1.82423e-06	0.000379439	0.0402346	-	-	-	-0.691209	0	no	no	40482.5	19.2682
Leuconostoc_mesenteroides	0.249944	0.151226	7.78873e-10	1.62006e-07	0.00993432	-	-	clonal	-0.492313	2.89e-07	yes	Simulatiom	12226.3	13.3914
Leuconostoc_pseudomesenteroides	0.186607	0	2.38419e-07	4.95911e-05	0.0199984	-	-	-	-0.352055	0.000356387	yes	LD	576.652	0.437189
Methanosarcina_mazei	2.45848	0.210169	7.38674e-12	1.53644e-09	0.0362005	-	-	-	-0.928569	0	no	no	25290.2	14.9824
Mycobacterium_africanum	0.499505	0.0833333	1.81966e-06	0.000378489	0.0546811	-	-	-	-0.408826	2.41e-05	no	no	461.5	0.249865
Mycobacterium_avium	1.48112	0.442623	3.95591e-18	8.2283e-16	0.0354539	-	-	-	-0.693561	0	no	no	30267.6	15.2328
Mycobacterium_bovis	0.297837	0	3.82462e-18	7.95522e-16	0.00975857	-	-	-	0.176254	0.0794071	yes	LD	178.08	0.142236
Mycobacterium_fortuitum	0.995174	0.157804	4.76837e-07	9.91821e-05	0.0707281	-	-	-	-0.980918	0	no	no	122383	28.1276
Mycobacterium_intracellulare	0.55914	0.138024	3.8147e-06	0.000793457	0.0307664	-	-	-	-0.843888	0	no	no	78663.6	23.4677
Mycobacterium_kansasii	0.61775	0.216346	3.95591e-18	8.2283e-16	0.026571	-	-	-	-0.979382	0	no	no	163400	54.9983
Mycobacterium_tuberculosis	0.77697	0.92	1	208	0.000456041	-	-	-	-0.19934	0.0469208	yes	LD	640.96	37.7035
Mycobacteroides_abscessus	1.97911	0.341256	0.341256	70.9813	0.0169811	-	-	-	-0.66483	0	no	no	109486	51.0423
Mycobacteroides_chelonae	0.776905	0.0937143	2.70056e-06	0.000561716	0.0228694	-	-	-	-0.808281	0	no	no	124077	33.9101
Mycobacteroides_immunogenum	0.000249519	0	0.000425933	0.0885941	0.0286284	clonal	clonal	clonal	-0.715305	0.00124646	yes	Both methods	22.125	0.00478378
Mycoplasma_gallisepticum	0.386981	0.172996	9.55574e-05	0.0198759	0.0633757	-	-	-	-0.747987	0	no	no	4937.5	8.91245
Mycoplasma_mycoides	0.0992449	0.0486726	0.000150892	0.0313856	0.0289089	clonal	clonal	clonal	-0.825983	0	yes	Simulatiom	1922.55	3.94774
Mycoplasma_pneumoniae	0.109624	0.0434783	1.09893e-10	2.28578e-08	0.00217826	-		clonal	-0.825839	0	yes	Simulatiom	211.436	0.399691
Neisseria_gonorrhoeae	1.2998	0.174699	2.7926e-18	5.80861e-16	0.00470523	-	-	-	-0.781866	0	no	no	6339.19	7.25308
Neisseria_meningitidis	2.29124	0.173203	1.95268e-18	4.06157e-16	0.00248909	-	-	-	-0.982586	0	no	no	79765.3	84.4971
Paenibacillus_odorifer	1.19274	0.0847458	3.72529e-09	7.7486e-07	0.0202835	-	-	-	-0.795764	0	no	no	138808	31.5186
Pantoea_ananatis	0.423755	0.0693359	1.93467e-05	0.00402411	0.00766682	-	-	-	-0.520852	4.52e-08	no	no	40836	15.0298
Photobacterium_angustum	0.564906	0.129794	8.65791e-06	0.00180085	0.0256699	-	-	-	-0.981554	0	no	no	67166	22.1743
Photobacterium_damselae	0.619824	0.059126	1.52588e-05	0.00317383	0.045372	-	-	-	-0.852757	0	no	no	17103.6	16.7027
Photobacterium_kishitanii	0.740418	0.0615836	9.53674e-07	0.000198364	0.0371282	-	-	-	-0.953123	0	no	no	41887.4	13.3954
Photobacterium_phosphoreum	0.79512	0.0663199	3.95591e-18	8.2283e-16	0.134063	-	-	-	-0.960252	0	no	no	102042	34.7911
Prevotella_intermedia	1.45527	0.0583776	2.98023e-08	6.19888e-06	0.0131643	-	-	-	-0.80186	0	no	no	107712	74.3864
Propionibacterium_acnes	0.515754	0.260965	2.54952e-15	5.30301e-13	0.0135219	-	-	-	-0.469727	1.12e-06	no	no	18047.3	19.3848
Pseudomonas_aeruginosa	0.879973	0.11293	1.97796e-18	4.11415e-16	0.00593529	-	-	-	-0.666631	0	no	no	63046.6	40.5967
Pseudomonas_amygdali	0.883875	0.113636	3.95591e-18	8.2283e-16	0.0215602	-	-	-	-0.79724	0	no	no	58993.5	26.3364
Pseudomonas_fluorescens	0.483728	0.139241	0.00012207	0.0253906	0.0976559	-	-	-	-0.676304	0	no	no	68840.5	27.2312
Pseudomonas_putida	0.593354	0.189855	2.98023e-08	6.19888e-06	0.00920979	-	-	-	-0.624434	0	no	no	61971.4	28.9586
Pseudomonas_savastanoi	0.0201927	0.012605	2.98023e-08	6.19888e-06	0.0010779	clonal	clonal	clonal	-0.587387	0	yes	Simulatiom	1278.62	0.429642
Pseudomonas_syringae	1.28247	0.187018	1.97796e-18	4.11415e-16	0.0330461	-	-	-	-0.763324	0	no	no	285111	91.5872
Ralstonia_solanacearum	0.288209	0.302037	1.13738e-10	2.36575e-08	0.00619849	clonal	clonal	clonal	-0.592331	0	yes	Simulatiom	73272.2	32.9165
Rhizobium_leguminosarum	0.696303	0.174936	3.05176e-05	0.00634766	0.0209145	-	-	-	-0.604356	0	no	no	201868	53.3055
Rhizobium_phaseoli	0.892475	0.302772	0.000213722	0.0444542	0.0334981	-	-	-	-0.840156	0	no	no	120714	27.1756
Rhodococcus_hoagii	1.09743	0.0653753	9.31323e-10	1.93715e-07	0.0208462	-	-	-	-0.758188	0	no	no	64123.2	17.8318
Salmonella_enterica	0.740882	0.158904	3.95591e-18	8.2283e-16	0.0112017	-	-	-	na	na	no	no	14308.2	45.8597
Serratia_marcescens	1.30804	0.232813	3.93011e-18	8.17464e-16	0.00255422	-	-	-	-0.856406	0	no	no	293805	112.526
Shigella_boydii	0.691664	0.212644	9.31323e-10	1.93715e-07	0.0226009	-	-	-	-0.976034	0	no	no	47718.6	22.0206
Shigella_dysenteriae	0.158563	0.0928571	0.00521669	1.08507	0.0355685	-	-	clonal	-0.887081	0	yes	Simulatiom	6636.82	3.77521
Shigella_flexneri	0.600907	0.193846	3.95279e-18	8.2218e-16	0.0323385	-	-	-	-0.5618	1.77e-09	no	no	13228.2	13.2282
Shigella_sonnei	1.08419	0.431034	1.42109e-14	2.95586e-12	0.0166161	-	-	-	-0.680408	0	no	no	7340.13	18.7727
Sinorhizobium_meliloti	0.923411	0.344444	7.45058e-09	1.54972e-06	0.0155643	-	-	-	-0.824122	0	no	no	40493.7	12.1859
Staphylococcus_agnetis	0.577071	0.394834	0.000353153	0.0734557	0.0754009	-	-	-	-0.931377	0	no	no	24154.1	13.2351
Staphylococcus_argenteus	0.585291	0.0243902	3.7868e-16	7.87654e-14	0.00838065	-	-	-	-0.73955	0	no	no	8904.06	5.13498
Staphylococcus_aureus	0.993102	0.306723	3.95569e-18	8.22783e-16	0.00656612	-	-	-	na	na	no	no	20793	43.7748
Staphylococcus_capitis	0.273169	0.0429594	9.31323e-10	1.93715e-07	0.00844401	-	-	-	-0.385587	8.44e-05	no	no	12543.4	7.56081
Staphylococcus_chromogenes	0.454084	0.0699774	2.46158e-12	5.12009e-10	0.00584725	-	-	-	-0.531113	2.2e-08	no	no	17554.6	12.1907
Staphylococcus_cohnii	0.325682	0.466981	8.3337e-07	0.000173341	0.00468887	clonal	clonal	clonal	-0.388611	7.35e-05	yes	Simulatiom	30735.6	20.3412
Staphylococcus_delphini	0.214483	0.264583	6.10352e-05	0.0126953	0.0230975	clonal	clonal	clonal	-0.818626	0	yes	Simulatiom	19946.3	10.5536
Staphylococcus_epidermidis	1.95525	0.274671	3.95591e-18	8.2283e-16	0.0817947	-	-	-	-0.469691	1.12e-06	no	no	34458.6	39.2914
Staphylococcus_equorum	0.587024	0.460722	1.28755e-06	0.000267811	0.0480642	-	-	-	-0.509211	9.85e-08	no	no	40784.7	23.1995
Staphylococcus_haemolyticus	0.572359	0.0507937	3.95546e-18	8.22737e-16	0.0297297	-	-	-	-0.578542	1.21e-10	no	no	26374.1	17.1372
Staphylococcus_hominis	0.82251	0.155405	5.92984e-06	0.00123341	0.0235626	-	-	-	-0.713891	0	no	no	27025	16.817
Staphylococcus_lugdunensis	0.456684	0.15	9.53674e-07	0.000198364	0.0333987	-	-	-	-0.670411	0	no	no	5763.81	3.11894
Staphylococcus_pseudintermedius	0.959408	0.0725552	1.49012e-08	3.09944e-06	0.0439942	-	-	-	-0.914479	0	no	no	15081.8	9.54543
Staphylococcus_saprophyticus	0.608726	0.333333	3.72529e-09	7.7486e-07	0.019298	-	-	-	-0.142922	0.155811	yes	LD	3352.97	2.14796
Staphylococcus_sciuri	0.534156	0.16041	3.9717e-06	0.000826113	0.0107101	-	-	-	-0.549091	5.57e-09	no	no	31472.6	19.7444
Staphylococcus_simulans	0.831553	0.0347826	8.33829e-07	0.000173437	0.0151478	-	-	-	-0.870555	0	no	no	15632.3	9.37189
Staphylococcus_warneri	0.283494	0.258481	3.52264e-05	0.00732708	0.0386563	clonal	clonal	clonal	-0.484248	4.74e-07	yes	Simulatiom	28589.8	15.9541
Staphylococcus_xylosus	0.284396	0.178384	5.96046e-08	1.23978e-05	0.00723771	-	-	-	-0.6821	0	no	no	49754.6	23.425
Stenotrophomonas_maltophilia	1.45016	0.198362	3.95591e-18	8.2283e-16	0.00914545	-	-	-	-0.599712	0	no	no	325572	174.945
Streptococcus_agalactiae	0.828079	0.42953	1.97796e-18	4.11415e-16	0.00624589	-	-	-	-0.751995	0	no	no	13203.9	19.7959
Streptococcus_anginosus	1.48499	0.0855091	1.23299e-06	0.000256462	0.0398294	-	-	-	-0.99556	0	no	no	85546.8	80.2503
Streptococcus_dysgalactiae	1.29183	0.160748	1.19209e-07	2.47955e-05	0.0273035	-	-	-	-0.979202	0	no	no	11946.3	12.2151
Streptococcus_equi	2.91618	0.0667396	1.16809e-19	2.42963e-17	0.029112	-	-	-	-0.969229	0	no	no	41541.6	37.7307
Streptococcus_mitis	1.94692	0.161928	3.95591e-18	8.2283e-16	0.0157793	-	-	-	-0.664434	0	no	no	184363	197.815
Streptococcus_mutans	1.04618	0.140825	5.38706e-14	1.12051e-11	0.00456104	-	-	-	-0.974965	0	no	no	27240.3	21.968
Streptococcus_oralis	1.7733	0.174976	3.95591e-18	8.2283e-16	0.0356233	-	-	-	-0.893945	0	no	no	158289	163.016
Streptococcus_parauberis	0.755745	0.133758	0.000142354	0.0296097	0.0245598	-	-	-	-0.944122	0	no	no	7223.16	5.50546
Streptococcus_pneumoniae	1.33023	0.264418	3.95569e-18	8.22783e-16	0.00844307	-	-	-	-0.931569	0	no	no	8066.32	76.0974
Streptococcus_pyogenes	1.03775	0.153646	3.90404e-18	8.1204e-16	0.00181325	-	-	-	-0.902454	0	no	no	27771.9	29.7662
Streptococcus_salivarius	1.53195	0.144865	0.000213722	0.0444542	0.0431533	-	-	-	-0.693969	0	no	no	95496.4	72.4555
Streptococcus_sanguinis	1.57831	0.136439	2.38419e-07	4.95911e-05	0.0221797	-	-	-	-0.761416	0	no	no	173643	110.39
Streptococcus_suis	2.13784	0.23222	3.95569e-18	8.22783e-16	0.00919027	-	-	-	-0.968341	0	no	no	147532	153.36
Streptococcus_thermophilus	0.889894	0.115152	2.50767e-08	5.21595e-06	0.0119341	-	-	-	-0.699958	0	no	no	12961.2	13.701
Treponema_pallidum	0.497744	0.1875	2.409e-10	5.01071e-08	0.0115613	-	-	-	0.28884	0.00770693	yes	LD	327.094	0.555338
Vibrio_alginolyticus	1.43708	0.363636	1.81283e-06	0.000377068	0.0157368	-	-	-	-0.778326	0	no	no	82594.5	27.6513
Vibrio_anguillarum	1.17458	0.151235	1.68552e-08	3.50589e-06	0.0327935	-	-	-	-0.855758	0	no	no	35203.7	19.4281
Vibrio_breoganii	3.2615	0.146853	2.45596e-10	5.10839e-08	0.0471851	-	-	-	-0.985419	0	no	no	144327	57.4552
Vibrio_campbellii	0.979409	0.123996	6.10352e-05	0.0126953	0.0269925	-	-	-	-0.816154	0	no	no	115172	39.9211
Vibrio_cholerae	1.53167	0.129771	3.95591e-18	8.2283e-16	0.0185119	-	-	-	-0.901314	0	no	no	48066.9	76.6618
Vibrio_cyclitrophicus	1.49151	0.13035	1.69349e-13	3.52246e-11	0.0103314	-	-	-	-0.859814	0	no	no	46203.3	19.8127
Vibrio_lentus	1.41938	0.124649	3.95591e-18	8.2283e-16	0.0154644	-	-	-	-0.95562	0	no	no	197755	75.1065
Vibrio_metoecus	1.04048	0.0888889	3.9539e-18	8.22412e-16	0.0299641	-	-	-	-0.976442	0	no	no	94381.1	36.9977
Vibrio_nigripulchritudo	0.738731	0.0594406	1.52588e-05	0.00317383	0.0576432	-	-	-	-0.647333	0	no	no	134556	29.651
Vibrio_parahaemolyticus	1.01903	0.106459	1.97796e-18	4.11415e-16	0.00533345	-	-	-	-0.541878	9.88e-09	no	no	194045	97.5592
Vibrio_splendidus	1.52691	0.111021	3.95591e-18	8.2283e-16	0.0364385	-	-	-	-0.92042	0	no	no	229482	95.3393
Vibrio_vulnificus	1.96459	0.21996	3.95591e-18	8.2283e-16	0.0139132	-	-	-	-0.96414	0	no	no	263320	86.3626
Xanthomonas_citri	0.454809	0.286344	3.95591e-18	8.2283e-16	0.0101317	-	-	-	-0.962796	0	no	no	42546.1	19.5524
Xanthomonas_euvesicatoria	0.190199	0.383838	2.53336e-07	5.26938e-05	0.0257059	clonal	clonal	clonal	-0.811305	0	yes	Simulatiom	5489.4	2.02486
Xanthomonas_oryzae	0.655436	0.304	3.5626e-18	7.41022e-16	0.00246049	-	-	-	-0.753423	0	no	no	20153.7	11.9253
Xanthomonas_perforans	0.369323	0.136364	1.95192e-07	4.05999e-05	0.0170274	-	-	-	-0.411581	2.48e-05	no	no	1703	0.548294
Xanthomonas_phaseoli	0.27284	0.174095	1.49012e-08	3.09944e-06	0.014587	-	-	clonal	-0.942058	0	yes	Simulatiom	57097.9	19.4343
Xanthomonas_translucens	0.488379	0.106583	4.76837e-07	9.91821e-05	0.0245854	-	-	-	-0.829163	0	no	no	51139.3	23.2557
Xanthomonas_vasicola	0.323038	0.100629	3.05176e-05	0.00634766	0.0393869	-	-	-	-0.933069	0	no	no	8512.88	3.46052
Yersinia_enterocolitica	0.946527	0.251004	3.95591e-18	8.2283e-16	0.0126898	-	-	-	-0.857282	0	no	no	85721.7	34.8179
Yersinia_intermedia	0.420474	0.216049	7.62939e-06	0.00158691	0.0184572	-	-	-	-0.497726	2.06e-07	no	no	19721.3	7.11189
Yersinia_kristensenii	0.172992	0.164269	0.00157928	0.328491	0.00700864	clonal	clonal	clonal	-0.773837	0	yes	Simulatiom	41210.4	14.364
Yersinia_pestis	0.524017	0	1.07277e-18	2.23137e-16	0.00539578	-	-	-	-0.697474	1.69e-13	no	no	239.47	0.234545
Yersinia_pseudotuberculosis	0.831636	0.304348	3.55271e-15	7.38965e-13	0.0351805	-	-	-	-0.719544	0	no	no	27614.2	12.2187
Yersinia_ruckeri	1.03788	0.409091	1.4813e-18	3.08111e-16	0.0886738	-	-	-	-0.070015	0.48818	yes	LD	2366.96	1.41058
