# Supplementary material for: Gene flow and introgression are pervasive forces shaping the evolution of bacterial species
Source: Genome Biol. 2022 Nov 10;23:239. doi: 10.1186/s13059-022-02809-5 (PMC9650840; doi:10.1186/s13059-022-02809-5)
Supplement: Supplementary file 4 — Additional file 4: Table S3. Metrics inferred for the reclassification of candidate species. [file 13059_2022_2809_MOESM4_ESM.xlsx]

## Sheet: Reclassification of candidat sp
reference species	candidate species	h/mref	h/mcand	h/m0	h/mnorm	intro	intro90	intro95	intro98	intro100	ANI_max (%)	ANI_min (%)	pv_cand	pv_fake	class	score Si > 10% (1), < 10% (0)	score Si > 5% (1), < 5% (0)	score Si > 1% (1), < 1% (0)	number of core genes
Acinetobacter_baumannii	Acinetobacter_albensis	1.48	0.24	0.21	0.023622	0.0135417	0.0104167	0.00520833	0.00208333	0.00104167	77.8	76.7	9.62e-299	4.66e-142	dif_sp	0	0	1	530
Acinetobacter_baumannii	Acinetobacter_apis	1.41	0.2	0.19	0.00819672	0.00949367	0.00632911	0.00316456	0.00316456	0	77.6	76	0	3.53e-107	dif_sp	0	0	0	344
Acinetobacter_baumannii	Acinetobacter_baylyi	1.56	0.27	0.24	0.0227273	0.0250404	0.00726979	0.00484653	0.00161551	0.000807754	79.2	78.2	2.72e-292	1.38e-143	dif_sp	0	0	1	552
Acinetobacter_baumannii	Acinetobacter_beijerinckii	1.4	0.27	0.23	0.034188	0.0373711	0.0206186	0.00837629	0.00257732	0	80.3	79.8	1.79e-293	3.33e-154	dif_sp	0	0	1	615
Acinetobacter_baumannii	Acinetobacter_bereziniae	1.63	0.28	0.25	0.0217391	0.0208729	0.00664137	0.0028463	0	0	78.3	77.2	1.59e-290	2.5e-135	dif_sp	0	0	1	527
Acinetobacter_baumannii	Acinetobacter_bohemicus	1.53	0.27	0.24	0.0232558	0.032381	0.0190476	0.00571429	0	0	78.5	77.3	1.2e-292	2.94e-147	dif_sp	0	0	1	533
Acinetobacter_baumannii	Acinetobacter_boissieri	1.5	0.18	0.17	0.0075188	0.00310559	0	0	0	0	77.3	75.4	0	3.11e-116	dif_sp	0	0	0	332
Acinetobacter_baumannii	Acinetobacter_bouvetii	1.41	0.2	0.18	0.0162602	0.00344234	0.00172117	0	0	0	78.1	76.4	7.49e-302	1.06e-134	dif_sp	0	0	0	451
Acinetobacter_baumannii	Acinetobacter_brisouii	1.51	0.25	0.22	0.0232558	0.0222513	0.0157068	0.0091623	0.0052356	0.0026178	78	76.9	3.71e-299	3.43e-139	dif_sp	0	0	1	466
Acinetobacter_baumannii	Acinetobacter_calcoaceticus	1.61	0.52	0.42	0.0840336	0.293038	0.265726	0.15178	0.060891	0.0228341	88.8	88.2	1.78e-294	6.48e-180	dif_sp	1	1	1	752
Acinetobacter_baumannii	Acinetobacter_celticus	1.47	0.23	0.21	0.015873	0.00973236	0.00364964	0.00364964	0.00121655	0.00121655	78.1	77	1.35e-294	6.61e-125	dif_sp	0	0	0	502
Acinetobacter_baumannii	Acinetobacter_colistiniresistens	1.47	0.3	0.26	0.0330579	0.0503694	0.0288784	0.0107455	0.00671592	0	80.7	80.1	2.06e-292	2.2e-156	dif_sp	0	1	1	591
Acinetobacter_baumannii	Acinetobacter_courvalinii	1.48	0.3	0.27	0.0247934	0.0571749	0.0397982	0.0179372	0.00560538	0.00112108	80.5	79.8	6.95e-294	5.34e-134	dif_sp	0	1	1	634
Acinetobacter_baumannii	Acinetobacter_cumulans	1.5	0.25	0.23	0.015748	0.0225166	0.00927152	0.00529801	0.00397351	0.0013245	78.4	77.4	3.39e-294	2.93e-134	dif_sp	0	0	1	490
Acinetobacter_baumannii	Acinetobacter_defluvii	1.59	0.26	0.23	0.0220588	0.0332103	0.0147601	0.00615006	0.00615006	0.00123001	78.6	77.4	4.97e-294	2.28e-155	dif_sp	0	0	1	506
Acinetobacter_baumannii	Acinetobacter_equi	1.48	0.25	0.22	0.0238095	0.0272374	0.0194553	0.00518807	0.00259403	0	79.1	78	4.78e-295	5.65e-139	dif_sp	0	0	1	487
Acinetobacter_baumannii	Acinetobacter_gandensis	1.5	0.23	0.21	0.0155039	0.0180288	0.00961538	0.00480769	0.00240385	0	78.5	77.4	2.36e-297	7.53e-139	dif_sp	0	0	1	498
Acinetobacter_baumannii	Acinetobacter_genomosp.	1.59	0.68	0.52	0.149533	NA	NA	NA	NA	NA	91.9	91.4	2.73e-293	2.94e-198	dif_sp	0	0	0	737
Acinetobacter_baumannii	Acinetobacter_gerneri	1.62	0.29	0.26	0.0220588	0.0406593	0.0208791	0.00879121	0.00549451	0.0010989	78.9	77.5	3.09e-293	2.36e-155	dif_sp	0	0	1	506
Acinetobacter_baumannii	Acinetobacter_guillouiae	1.6	0.3	0.26	0.0298507	0.0387039	0.019802	0.00360036	0.00090009	0	79.2	78.2	1.03e-291	1.47e-148	dif_sp	0	0	1	548
Acinetobacter_baumannii	Acinetobacter_gyllenbergii	1.5	0.32	0.28	0.0327869	0.0669078	0.0427969	0.0180832	0.00723327	0.00120555	80.8	79.9	4.79e-291	7.44e-159	dif_sp	0	1	1	633
Acinetobacter_baumannii	Acinetobacter_haemolyticus	1.41	0.26	0.23	0.0254237	0.0251221	0.0132589	0.00628053	0.00279135	0.00139567	80.2	79.3	5.16e-293	8.11e-146	dif_sp	0	0	1	596
Acinetobacter_baumannii	Acinetobacter_halotolerans	1.39	0.26	0.23	0.0258621	0.027027	0.0155405	0.00743243	0.00135135	0	80	79.2	1.57e-293	5.25e-150	dif_sp	0	0	1	614
Acinetobacter_baumannii	Acinetobacter_harbinensis	1.52	0.24	0.22	0.0153846	0.0184275	0.002457	0.002457	0.0012285	0	77.3	76.5	1.16e-294	1.16e-124	dif_sp	0	0	1	491
Acinetobacter_baumannii	Acinetobacter_idrijaensis	1.51	0.23	0.21	0.0153846	0.0120482	0.00301205	0	0	0	78.1	76.5	2.78e-295	1.11e-110	dif_sp	0	0	1	455
Acinetobacter_baumannii	Acinetobacter_indicus	1.44	0.21	0.19	0.016	0.0129032	0.00903226	0.00516129	0.00258065	0.00129032	77.4	76.2	4.76e-301	2.1e-104	dif_sp	0	0	1	478
Acinetobacter_baumannii	Acinetobacter_johnsonii	1.51	0.25	0.23	0.015625	0.0274725	0.0164835	0.00769231	0.0021978	0.0010989	78.5	77.4	2.25e-292	1.81e-138	dif_sp	0	0	1	525
Acinetobacter_baumannii	Acinetobacter_junii	1.4	0.26	0.23	0.025641	0.0303907	0.0144718	0.00434153	0.00217077	0.00144718	80.2	79.4	4.49e-291	3.59e-146	dif_sp	0	0	1	600
Acinetobacter_baumannii	Acinetobacter_kookii	1.49	0.24	0.21	0.0234375	0.0200472	0.00825472	0.00589623	0.00235849	0.00235849	78.1	76.9	1.26e-290	2.44e-141	dif_sp	0	0	1	511
Acinetobacter_baumannii	Acinetobacter_kyonggiensis	1.49	0.25	0.22	0.023622	0.0304519	0.0137525	0.00687623	0.00294695	0.00196464	78.8	77.8	5.39e-292	6.8e-154	dif_sp	0	0	1	528
Acinetobacter_baumannii	Acinetobacter_lactucae	1.68	0.61	0.47	0.115702	0.368859	0.35408	0.258743	0.126769	0.0445462	89.9	89.2	8.17e-292	6.14e-198	dif_sp	1	1	1	760
Acinetobacter_baumannii	Acinetobacter_larvae	1.46	0.21	0.19	0.015748	0.0191388	0.0119617	0.00717703	0.00478469	0.00239234	77.6	75.8	3.22e-305	4.11e-103	dif_sp	0	0	1	401
Acinetobacter_baumannii	Acinetobacter_lwoffii	1.46	0.25	0.22	0.0241935	0.0222469	0.0155729	0.00667408	0.00444939	0.00111235	78.8	77.5	8.21e-298	1.33e-145	dif_sp	0	0	1	479
Acinetobacter_baumannii	Acinetobacter_marinus	1.5	0.18	0.17	0.0075188	0	0	0	0	0	79	76.9	2.06e-304	5.32e-119	dif_sp	0	0	0	302
Acinetobacter_baumannii	Acinetobacter_nectaris	1.39	0.2	0.18	0.0165289	0.0106667	0.008	0.00266667	0	0	77.6	76.4	3.65e-303	4.3e-125	dif_sp	0	0	1	378
Acinetobacter_baumannii	Acinetobacter_nosocomialis	1.66	0.86	0.63	0.223301	0.558592	0.553416	0.492547	0.325466	0.165424	93.4	93	7.75e-288	8.39e-194	dif_sp	1	1	1	757
Acinetobacter_baumannii	Acinetobacter_oleivorans	1.63	0.57	0.45	0.101695	0.338965	0.324364	0.229871	0.106174	0.0394243	89.5	88.8	8.47e-289	2.31e-188	dif_sp	1	1	1	760
Acinetobacter_baumannii	Acinetobacter_parvus	1.44	0.25	0.22	0.0245902	0.0203593	0.011976	0.00479042	0.00239521	0	79.7	78.3	2.79e-289	1.84e-157	dif_sp	0	0	1	530
Acinetobacter_baumannii	Acinetobacter_piscicola	1.57	0.28	0.24	0.0300752	0.0369487	0.0154946	0.00953516	0.00595948	0.00238379	78.8	77.6	2.07e-293	1.61e-163	dif_sp	0	0	1	511
Acinetobacter_baumannii	Acinetobacter_pittii	1.63	0.61	0.47	0.12069	0.375355	0.367053	0.305222	0.177409	0.0821499	90.2	89.5	4.26e-291	2.19e-193	dif_sp	1	1	1	739
Acinetobacter_baumannii	Acinetobacter_populi	1.56	0.23	0.21	0.0148148	0.0134771	0.0107817	0.00539084	0.00539084	0	78.7	76.6	8.27e-298	1.3e-123	dif_sp	0	0	1	352
Acinetobacter_baumannii	Acinetobacter_pragensis	1.46	0.22	0.2	0.015873	0.0055788	0.0027894	0	0	0	77.2	76	5.21e-296	2.23e-123	dif_sp	0	0	0	474
Acinetobacter_baumannii	Acinetobacter_proteolyticus	1.5	0.31	0.27	0.0325203	0.0504683	0.0291363	0.0104058	0.00208117	0.00104058	80.4	79.8	2.04e-290	6.98e-155	dif_sp	0	1	1	655
Acinetobacter_baumannii	Acinetobacter_puyangensis	1.52	0.2	0.18	0.0149254	0.0080429	0.00536193	0.00268097	0.00268097	0	77.8	76.4	0	5.07e-92	dif_sp	0	0	0	363
Acinetobacter_baumannii	Acinetobacter_qingfengensis	1.56	0.22	0.2	0.0147059	0.00269542	0	0	0	0	78.1	76.6	1.01e-299	2.7e-127	dif_sp	0	0	0	337
Acinetobacter_baumannii	Acinetobacter_radioresistens	1.44	0.24	0.22	0.0163934	0.0185185	0.0127315	0.00925926	0.00462963	0.00115741	77.9	77.1	4.36e-295	9.89e-113	dif_sp	0	0	1	512
Acinetobacter_baumannii	Acinetobacter_rudis	1.61	0.25	0.23	0.0144928	0.0168634	0.00505902	0.00337268	0.00168634	0	78.7	77	3.17e-297	8.63e-131	dif_sp	0	0	1	429
Acinetobacter_baumannii	Acinetobacter_schindleri	1.41	0.2	0.19	0.00819672	0.00863309	0.00431655	0.00143885	0.00143885	0	77.8	76.4	4.61e-302	1.63e-116	dif_sp	0	0	0	472
Acinetobacter_baumannii	Acinetobacter_seifertii	1.61	0.7	0.53	0.157407	0.440027	0.429245	0.334232	0.174978	0.0671608	91.8	91.4	6.68e-293	1.58e-194	dif_sp	1	1	1	738
Acinetobacter_baumannii	Acinetobacter_soli	1.56	0.27	0.24	0.0227273	0.0153689	0.00717213	0.00102459	0	0	78.3	77.5	1.59e-295	4.05e-139	dif_sp	0	0	1	548
Acinetobacter_baumannii	Acinetobacter_tandoii	1.54	0.26	0.23	0.0229008	0.0255282	0.0184859	0.00792254	0.00528169	0.00176056	78.7	77.7	1.55e-295	4.37e-155	dif_sp	0	0	1	559
Acinetobacter_baumannii	Acinetobacter_tjernbergiae	1.39	0.26	0.23	0.0258621	0.0335821	0.0171642	0.00970149	0.00522388	0.000746269	80.7	79.9	4.85e-295	3.17e-154	dif_sp	0	0	1	597
Acinetobacter_baumannii	Acinetobacter_towneri	1.48	0.23	0.21	0.015748	0.0176322	0.011335	0.00629723	0.00125945	0.00125945	78.6	77.5	1.96e-299	6.9e-133	dif_sp	0	0	1	492
Acinetobacter_baumannii	Acinetobacter_ursingii	1.47	0.27	0.24	0.0243902	0.0179104	0.0104478	0.00373134	0.00149254	0.000746269	79	78.2	7.38e-292	1.56e-142	dif_sp	0	0	1	569
Acinetobacter_baumannii	Acinetobacter_variabilis	1.45	0.22	0.2	0.016	0.00903226	0.00258065	0.00129032	0.00129032	0.00129032	77.9	76.6	1.54e-303	2.99e-129	dif_sp	0	0	0	477
Acinetobacter_baumannii	Acinetobacter_venetianus	1.39	0.27	0.24	0.026087	0.0417266	0.0223022	0.00863309	0.0028777	0.00215827	81	80	6.28e-291	1.05e-150	dif_sp	0	0	1	593
Acinetobacter_baumannii	Acinetobacter_wuhouensis	1.58	0.27	0.24	0.0223881	0.0303688	0.00976139	0.00542299	0.0032538	0.0021692	78.2	77.2	6.8e-291	8.88e-127	dif_sp	0	0	1	521
Acinetobacter_nosocomialis	Acinetobacter_albensis	0.814	0.131	0.109	0.0312057	0.0126553	0.00460193	0.000920387	0.000460193	0.000460193	78.3	78.2	0	4.11e-156	dif_sp	0	0	1	1167
Acinetobacter_nosocomialis	Acinetobacter_apis	0.808	0.109	0.089	0.0278164	0.00477707	0.00106157	0.000530786	0.000530786	0.000530786	77.2	77.1	0	1.76e-167	dif_sp	0	0	0	681
Acinetobacter_nosocomialis	Acinetobacter_baumannii	0.844	0.498	0.315	0.345936	0.467124	0.460962	0.397179	0.243187	0.106791	92.5	92.2	3.91e-77	9.29e-195	dif_sp	1	1	1	2229
Acinetobacter_nosocomialis	Acinetobacter_baylyi	0.807	0.135	0.11	0.035868	0.0246786	0.012443	0.00559934	0.00228121	0.000622148	78.8	78.7	0	3.44e-167	dif_sp	0	0	1	1273
Acinetobacter_nosocomialis	Acinetobacter_beijerinckii	0.792	0.148	0.122	0.038806	0.0238644	0.0120145	0.00378539	0.00148124	0.000658328	79.5	79.4	0	1.25e-160	dif_sp	0	0	1	1476
Acinetobacter_nosocomialis	Acinetobacter_bereziniae	0.796	0.131	0.108	0.0334302	0.0103346	0.00516732	0.000984252	0.000492126	0.000492126	78.8	78.6	0	1.31e-170	dif_sp	0	0	1	1174
Acinetobacter_nosocomialis	Acinetobacter_bohemicus	0.808	0.132	0.11	0.0315186	0.0175556	0.00711111	0.00222222	0.000666667	0.000222222	78.8	78.7	0	2.92e-155	dif_sp	0	0	1	1203
Acinetobacter_nosocomialis	Acinetobacter_boissieri	0.808	0.106	0.088	0.025	0.00613497	0.00306748	0	0	0	77.5	77.4	0	3.66e-154	dif_sp	0	0	0	645
Acinetobacter_nosocomialis	Acinetobacter_bouvetii	0.816	0.118	0.101	0.0237762	0.00628307	0.0026455	0.000661376	0.000330688	0.000330688	78.2	78	0	4.86e-152	dif_sp	0	0	0	957
Acinetobacter_nosocomialis	Acinetobacter_brisouii	0.815	0.124	0.101	0.0322129	0.0192966	0.0124494	0.00529101	0.00248988	0.000933707	79.2	79.1	0	6.38e-175	dif_sp	0	0	1	999
Acinetobacter_nosocomialis	Acinetobacter_calcoaceticus	0.86	0.286	0.218	0.105919	0.211765	0.187112	0.0870456	0.026041	0.00733642	87	86.9	1.82e-201	4.44e-188	dif_sp	1	1	1	2203
Acinetobacter_nosocomialis	Acinetobacter_celticus	0.821	0.134	0.111	0.0323944	0.0172496	0.00814566	0.00263536	0.000718735	0.000479157	78.2	78.1	0	1.65e-162	dif_sp	0	0	1	1117
Acinetobacter_nosocomialis	Acinetobacter_colistiniresistens	0.822	0.156	0.131	0.0361795	0.0245608	0.0121991	0.00406636	0.00130124	0.000975927	79.6	79.5	3.15e-294	1.42e-153	dif_sp	0	0	1	1435
Acinetobacter_nosocomialis	Acinetobacter_courvalinii	0.811	0.156	0.132	0.0353461	0.0248476	0.014221	0.00468823	0.00187529	0.00109392	79.2	79.1	2.88e-294	3.06e-148	dif_sp	0	0	1	1541
Acinetobacter_nosocomialis	Acinetobacter_cumulans	0.796	0.13	0.107	0.0333817	0.0139319	0.00851393	0.00335397	0.000773994	0	78.6	78.5	0	3.21e-163	dif_sp	0	0	1	1070
Acinetobacter_nosocomialis	Acinetobacter_defluvii	0.827	0.138	0.114	0.0336606	0.0155718	0.00778589	0.00121655	0	0	78.8	78.7	0	2.25e-164	dif_sp	0	0	1	1131
Acinetobacter_nosocomialis	Acinetobacter_equi	0.796	0.12	0.097	0.0329041	0.0120753	0.00730132	0.00196574	0.00028082	0.00028082	79.4	79.4	0	6.9e-174	dif_sp	0	0	1	1032
Acinetobacter_nosocomialis	Acinetobacter_gandensis	0.813	0.127	0.105	0.0310734	0.0153413	0.00894912	0.00255689	0.000511378	0.000255689	78.8	78.7	0	5.28e-165	dif_sp	0	0	1	1087
Acinetobacter_nosocomialis	Acinetobacter_genomosp.	0.848	0.487	0.314	0.32397	NA	NA	NA	NA	NA	92.5	92.3	5.89e-89	1.3e-186	dif_sp	0	0	0	2257
Acinetobacter_nosocomialis	Acinetobacter_gerneri	0.796	0.141	0.114	0.0395894	0.020657	0.0107018	0.00447984	0.00223992	0.00149328	79.3	79.1	1.1e-301	7.17e-172	dif_sp	0	0	1	1170
Acinetobacter_nosocomialis	Acinetobacter_guillouiae	0.826	0.144	0.119	0.0353607	0.0183216	0.00746437	0.00158335	0.000226193	0.000226193	78.9	78.8	0	2.96e-162	dif_sp	0	0	1	1235
Acinetobacter_nosocomialis	Acinetobacter_gyllenbergii	0.813	0.156	0.13	0.0380673	0.0230474	0.0113636	0.00336108	0.000800256	0.000480154	79.3	79.2	0	2.26e-155	dif_sp	0	0	1	1519
Acinetobacter_nosocomialis	Acinetobacter_haemolyticus	0.768	0.145	0.116	0.0444785	0.0292909	0.0150027	0.00571531	0.00178603	0.00125022	79.7	79.6	0	3.54e-171	dif_sp	0	0	1	1401
Acinetobacter_nosocomialis	Acinetobacter_halotolerans	0.776	0.143	0.117	0.0394537	0.0251002	0.0104584	0.00470629	0.00156876	0.000697229	79.4	79.3	0	1.8e-173	dif_sp	0	0	1	1440
Acinetobacter_nosocomialis	Acinetobacter_harbinensis	0.836	0.128	0.107	0.0288066	0.0111399	0.00259067	0.000518135	0.000259067	0	77.8	77.7	0	2.03e-154	dif_sp	0	0	1	1053
Acinetobacter_nosocomialis	Acinetobacter_idrijaensis	0.801	0.119	0.099	0.02849	0.00875126	0.00572198	0.00235611	0.000673174	0	78.6	78.5	0	7.46e-158	dif_sp	0	0	0	952
Acinetobacter_nosocomialis	Acinetobacter_indicus	0.827	0.119	0.1	0.0261348	0.00939964	0.00545785	0.0021225	0.000303214	0	78.6	78.5	0	1.92e-159	dif_sp	0	0	0	1006
Acinetobacter_nosocomialis	Acinetobacter_johnsonii	0.79	0.132	0.109	0.0337739	0.0142052	0.00661278	0.00171443	0.000489836	0	78.6	78.5	3.59e-307	1.06e-165	dif_sp	0	0	1	1133
Acinetobacter_nosocomialis	Acinetobacter_junii	0.776	0.141	0.115	0.0393343	0.0254494	0.0115679	0.00373732	0.000889838	0.000533903	79.6	79.6	0	9.55e-169	dif_sp	0	0	1	1421
Acinetobacter_nosocomialis	Acinetobacter_kookii	0.824	0.131	0.109	0.0307692	0.0130588	0.00527373	0.00200904	0.00025113	0.00025113	78.7	78.5	0	2.71e-157	dif_sp	0	0	1	1110
Acinetobacter_nosocomialis	Acinetobacter_kyonggiensis	0.777	0.132	0.108	0.0358744	0.0161882	0.00561191	0.0015109	0.000431686	0	78.7	78.6	0	6.34e-166	dif_sp	0	0	1	1222
Acinetobacter_nosocomialis	Acinetobacter_lactucae	0.867	0.307	0.867	NA	0.277293	0.259906	0.164372	0.0563635	0.0193265	87.9	87.8	2.23e-198	1.81e-185	dif_sp	1	1	1	2236
Acinetobacter_nosocomialis	Acinetobacter_larvae	0.801	0.11	0.092	0.0253879	0.00536525	0.00330169	0.00123813	0.000412712	0.000412712	77.8	77.6	0	1.23e-155	dif_sp	0	0	0	793
Acinetobacter_nosocomialis	Acinetobacter_lwoffii	0.805	0.133	0.111	0.0317003	0.0141532	0.00634456	0.00366032	0.000488043	0.000244021	78.6	78.4	0	8.7e-155	dif_sp	0	0	1	1061
Acinetobacter_nosocomialis	Acinetobacter_marinus	0.846	0.113	0.094	0.025266	0.00563557	0.00375704	0.00187852	0	0	78.1	77.9	0	5.96e-165	dif_sp	0	0	0	611
Acinetobacter_nosocomialis	Acinetobacter_nectaris	0.788	0.118	0.095	0.033189	0.00911708	0.00287908	0.000959693	0.000479846	0	77.8	77.7	0	1.47e-175	dif_sp	0	0	0	747
Acinetobacter_nosocomialis	Acinetobacter_oleivorans	0.852	0.314	0.229	0.136437	0.280765	0.262506	0.178652	0.06991	0.0217609	88	87.9	1.59e-196	7.21e-188	dif_sp	1	1	1	2249
Acinetobacter_nosocomialis	Acinetobacter_parvus	0.786	0.138	0.114	0.0357143	0.0180891	0.00881262	0.00162338	0.000231911	0.000231911	79.8	79.7	1.06e-305	2.31e-171	dif_sp	0	0	1	1186
Acinetobacter_nosocomialis	Acinetobacter_piscicola	0.812	0.139	0.113	0.037196	0.0165678	0.00692384	0.00197824	0.00049456	0	79	78.9	0	2.24e-169	dif_sp	0	0	1	1134
Acinetobacter_nosocomialis	Acinetobacter_pittii	0.843	0.323	0.234	0.146141	0.306776	0.290559	0.205437	0.0839782	0.0290021	88.3	88.2	7.64e-197	1.12e-188	dif_sp	1	1	1	2197
Acinetobacter_nosocomialis	Acinetobacter_populi	0.85	0.123	0.1	0.0306667	0.0117647	0.00245098	0.000490196	0	0	78	78	0	5.56e-171	dif_sp	0	0	1	741
Acinetobacter_nosocomialis	Acinetobacter_pragensis	0.799	0.114	0.094	0.0283688	0.00684932	0.00387135	0.000893389	0	0	77.8	77.7	0	5.65e-171	dif_sp	0	0	0	1024
Acinetobacter_nosocomialis	Acinetobacter_proteolyticus	0.822	0.152	0.129	0.033189	0.021388	0.0110578	0.00407391	0.000727484	0.000581987	79.2	79.1	0	1.43e-143	dif_sp	0	0	1	1567
Acinetobacter_nosocomialis	Acinetobacter_puyangensis	0.807	0.12	0.096	0.0337553	0.0114123	0.00237756	0.000475511	0	0	78	77.9	0	2.81e-180	dif_sp	0	0	1	770
Acinetobacter_nosocomialis	Acinetobacter_qingfengensis	0.805	0.11	0.09	0.027972	0.00890985	0.00262055	0.00157233	0.00104822	0.00104822	77.6	77.5	0	2.13e-177	dif_sp	0	0	0	704
Acinetobacter_nosocomialis	Acinetobacter_radioresistens	0.797	0.128	0.105	0.033237	0.016339	0.00816952	0.00434006	0.00102119	0.000255297	78.2	78.1	0	2.1e-159	dif_sp	0	0	1	1108
Acinetobacter_nosocomialis	Acinetobacter_rudis	0.801	0.12	0.099	0.0299145	0.0129912	0.00779474	0.00227347	0.000974342	0.000324781	78.4	78.3	0	4.68e-174	dif_sp	0	0	1	953
Acinetobacter_nosocomialis	Acinetobacter_schindleri	0.808	0.118	0.098	0.028169	0.00900901	0.00494042	0.00145307	0.00087184	0.000581226	78.4	78.3	0	1.5e-161	dif_sp	0	0	0	992
Acinetobacter_nosocomialis	Acinetobacter_seifertii	0.85	0.489	0.317	0.322702	0.465116	0.457576	0.367467	0.191306	0.0807934	92.6	92.4	1.58e-87	5.86e-194	dif_sp	1	1	1	2234
Acinetobacter_nosocomialis	Acinetobacter_soli	0.803	0.133	0.111	0.0317919	0.0203636	0.008	0.00315152	0.00121212	0.000727273	78.5	78.4	0	1.13e-153	dif_sp	0	0	1	1184
Acinetobacter_nosocomialis	Acinetobacter_tandoii	0.806	0.133	0.11	0.033046	0.0187877	0.0116305	0.00469694	0.00134198	0.000670991	78.9	78.8	0	5.16e-166	dif_sp	0	0	1	1246
Acinetobacter_nosocomialis	Acinetobacter_tjernbergiae	0.774	0.146	0.119	0.0412214	0.0228715	0.0111853	0.00367279	0.00100167	0.000500835	79.6	79.5	0	9.83e-167	dif_sp	0	0	1	1429
Acinetobacter_nosocomialis	Acinetobacter_towneri	0.79	0.132	0.107	0.0366032	0.0124449	0.00518538	0.00181488	0.000777807	0.000259269	79.1	78.9	0	4.42e-174	dif_sp	0	0	1	1069
Acinetobacter_nosocomialis	Acinetobacter_ursingii	0.788	0.138	0.115	0.0341753	0.0168003	0.00439099	0.00190913	0.00076365	0.000381825	78.7	78.7	0	7.59e-160	dif_sp	0	0	1	1305
Acinetobacter_nosocomialis	Acinetobacter_variabilis	0.8	0.121	0.099	0.0313837	0.00963504	0.0049635	0.00233577	0.000291971	0	78.7	78.6	0	1.25e-172	dif_sp	0	0	0	1010
Acinetobacter_nosocomialis	Acinetobacter_venetianus	0.792	0.149	0.123	0.038864	0.0275381	0.0141362	0.00550762	0.00128511	0.000367175	79.5	79.4	0	3.77e-150	dif_sp	0	0	1	1423
Acinetobacter_nosocomialis	Acinetobacter_wuhouensis	0.809	0.136	0.111	0.0358166	0.0155294	0.00635294	0.00164706	0.000470588	0.000235294	78.9	78.8	0	1.92e-166	dif_sp	0	0	1	1183
Acinetobacter_pittii	Acinetobacter_albensis	1.359	0.449	0.382	0.0685773	0.0651795	0.0212618	0.00557686	0.00174277	0.000348554	77.6	77.3	3.58e-120	9.31e-74	dif_sp	0	1	1	1147
Acinetobacter_pittii	Acinetobacter_apis	1.241	0.357	0.31	0.0504834	0.0304276	0.0139803	0.00164474	0.000822368	0	76	75.4	4.47e-122	2.83e-63	dif_sp	0	0	1	637
Acinetobacter_pittii	Acinetobacter_baumannii	1.406	0.971	0.694	0.389045	0.613432	0.55917	0.410544	0.253646	0.12528	88.9	88.5	5.86e-73	2.03e-113	dif_sp	1	1	1	2067
Acinetobacter_pittii	Acinetobacter_baylyi	1.418	0.489	0.414	0.0747012	0.0689944	0.0203911	0.0047486	0.00167598	0.000558659	77.5	77.2	3.58e-121	2.57e-78	dif_sp	0	1	1	1264
Acinetobacter_pittii	Acinetobacter_beijerinckii	1.339	0.496	0.417	0.0856833	0.117674	0.0464261	0.00942312	0.00413698	0.00137899	78.9	78.5	1.32e-122	2.12e-77	dif_sp	1	1	1	1431
Acinetobacter_pittii	Acinetobacter_bereziniae	1.368	0.467	0.399	0.0701754	0.0805281	0.0270627	0.00660066	0.000660066	0.000330033	78.2	78	1.97e-125	3.41e-72	dif_sp	0	1	1	1138
Acinetobacter_pittii	Acinetobacter_bohemicus	1.409	0.483	0.412	0.0712136	0.0819367	0.0325885	0.00869025	0.00124146	0	77.9	77.7	2.74e-121	3.46e-73	dif_sp	0	1	1	1179
Acinetobacter_pittii	Acinetobacter_boissieri	1.239	0.372	0.321	0.0555556	0.0459082	0.0209581	0	0	0	76.5	75.7	1.16e-119	5.01e-71	dif_sp	0	0	1	619
Acinetobacter_pittii	Acinetobacter_bouvetii	1.368	0.415	0.36	0.0545635	0.0527592	0.0151607	0.004245	0.00303214	0.000606428	77.5	76.9	2.39e-118	2.72e-65	dif_sp	0	1	1	926
Acinetobacter_pittii	Acinetobacter_brisouii	1.421	0.456	0.396	0.0585366	0.0670228	0.0320544	0.00777076	0.00291404	0.000971345	77.8	77.4	9.44e-122	6.85e-67	dif_sp	0	1	1	957
Acinetobacter_pittii	Acinetobacter_calcoaceticus	1.404	1.069	0.752	0.486196	0.771829	0.702339	0.370502	0.121691	0.0386651	90.2	90.1	1.2e-59	9.5e-109	dif_sp	1	1	1	2084
Acinetobacter_pittii	Acinetobacter_celticus	1.339	0.438	0.376	0.0643821	0.0618557	0.021764	0.00420008	0.00076365	0	77.8	77.6	3.9e-118	5.13e-66	dif_sp	0	1	1	1087
Acinetobacter_pittii	Acinetobacter_colistiniresistens	1.438	0.545	0.457	0.0897044	0.134658	0.0551553	0.0141615	0.00397516	0.000993789	79.1	78.8	3.54e-120	1.29e-80	dif_sp	1	1	1	1364
Acinetobacter_pittii	Acinetobacter_courvalinii	1.45	0.565	0.47	0.0969388	0.16243	0.0868938	0.0457905	0.0180278	0.00630972	79.1	78.7	1.46e-125	3.11e-82	dif_sp	1	1	1	1487
Acinetobacter_pittii	Acinetobacter_cumulans	1.332	0.416	0.363	0.0546956	0.0629887	0.0304083	0.00955691	0.00304083	0.00086881	78	77.7	1.08e-118	1.8e-63	dif_sp	0	1	1	1017
Acinetobacter_pittii	Acinetobacter_defluvii	1.345	0.446	0.379	0.0693582	0.0705318	0.0254801	0.00406204	0.0014771	0	78.1	77.7	3.24e-125	9.9e-73	dif_sp	0	1	1	1092
Acinetobacter_pittii	Acinetobacter_equi	1.377	0.455	0.385	0.0705645	0.0775823	0.0365359	0.00721696	0.00270636	0.00045106	78.5	77.9	2.14e-124	4.09e-74	dif_sp	0	1	1	991
Acinetobacter_pittii	Acinetobacter_gandensis	1.312	0.422	0.366	0.0591966	0.067192	0.0277893	0.00705102	0.00290336	0.000829531	78.1	77.6	1.29e-121	9.29e-65	dif_sp	0	1	1	1045
Acinetobacter_pittii	Acinetobacter_genomosp.	1.374	0.956	0.688	0.390671	NA	NA	NA	NA	NA	88.7	88.5	1.76e-78	6.72e-111	dif_sp	0	0	0	2067
Acinetobacter_pittii	Acinetobacter_gerneri	1.392	0.477	0.405	0.0729483	0.075091	0.0327489	0.00826993	0.00264638	0.000661594	77.9	77.6	1.1e-124	7.97e-78	dif_sp	0	1	1	1122
Acinetobacter_pittii	Acinetobacter_guillouiae	1.426	0.5	0.427	0.0730731	0.0992626	0.036869	0.00453772	0.00141804	0	78.4	78.1	3.2e-118	1.76e-73	dif_sp	0	1	1	1223
Acinetobacter_pittii	Acinetobacter_gyllenbergii	1.396	0.537	0.453	0.0890774	0.144088	0.0665331	0.0214429	0.00681363	0.00160321	78.9	78.6	9.68e-120	2.36e-74	dif_sp	1	1	1	1465
Acinetobacter_pittii	Acinetobacter_haemolyticus	1.387	0.508	0.428	0.0834202	0.123824	0.0650903	0.0256801	0.00966184	0.00508518	79.3	78.8	2.39e-119	2.04e-74	dif_sp	1	1	1	1366
Acinetobacter_pittii	Acinetobacter_halotolerans	1.391	0.51	0.43	0.0832466	0.119837	0.055833	0.0204267	0.00726282	0.00226963	78.7	78.4	1.88e-124	2.2e-72	dif_sp	1	1	1	1414
Acinetobacter_pittii	Acinetobacter_harbinensis	1.339	0.423	0.368	0.0566426	0.0449978	0.0131062	0.00262123	0.00131062	0.000436872	77.3	76.9	3.15e-121	6.42e-65	dif_sp	0	0	1	1015
Acinetobacter_pittii	Acinetobacter_idrijaensis	1.36	0.424	0.368	0.0564516	0.0517024	0.0157629	0.0037831	0.00126103	0	77.9	77.2	1.5e-122	7.39e-65	dif_sp	0	1	1	911
Acinetobacter_pittii	Acinetobacter_indicus	1.347	0.412	0.361	0.0517241	0.0495701	0.016692	0.00556399	0.000505817	0.000505817	77.3	76.9	1.4e-125	1.36e-56	dif_sp	0	0	1	963
Acinetobacter_pittii	Acinetobacter_johnsonii	1.329	0.439	0.381	0.0611814	0.0722978	0.0261274	0.00644238	0.00143164	0.00035791	77.9	77.5	2.04e-119	2.65e-63	dif_sp	0	1	1	1090
Acinetobacter_pittii	Acinetobacter_junii	1.351	0.491	0.41	0.0860786	0.102135	0.0475547	0.0116185	0.00351256	0.000540394	78.9	78.6	2.54e-124	3.14e-78	dif_sp	1	1	1	1357
Acinetobacter_pittii	Acinetobacter_kookii	1.314	0.413	0.361	0.0545645	0.0521777	0.0241483	0.00603708	0.00258732	0.000862441	77.8	77.5	2.54e-118	9.62e-64	dif_sp	0	1	1	1055
Acinetobacter_pittii	Acinetobacter_kyonggiensis	1.37	0.463	0.394	0.0706967	0.0755512	0.0298314	0.00680934	0.00194553	0.000324254	78	77.6	5.47e-120	5.5e-73	dif_sp	0	1	1	1187
Acinetobacter_pittii	Acinetobacter_lactucae	1.421	1.504	1.011	1.20244	NA	NA	NA	NA	NA	94.4	93.9	7.73e-19	4.36e-113	ok	0	0	0	2137
Acinetobacter_pittii	Acinetobacter_larvae	1.351	0.386	0.337	0.0483235	0.03215	0.0100469	0.000669792	0	0	76.3	76	1.32e-121	8.64e-59	dif_sp	0	0	1	780
Acinetobacter_pittii	Acinetobacter_lwoffii	1.394	0.449	0.39	0.0587649	0.0709272	0.0299224	0.00664943	0.00147765	0.000369413	77.9	77.5	9.79e-120	3.38e-65	dif_sp	0	1	1	1000
Acinetobacter_pittii	Acinetobacter_marinus	1.418	0.392	0.338	0.05	0.0390698	0.00930233	0.000930233	0	0	76.8	76	3.94e-123	1.36e-68	dif_sp	0	0	1	598
Acinetobacter_pittii	Acinetobacter_nectaris	1.225	0.354	0.311	0.047046	0.0412451	0.0155642	0.00311284	0.00155642	0.00077821	76.8	76.2	3.99e-116	5.59e-57	dif_sp	0	0	1	709
Acinetobacter_pittii	Acinetobacter_nosocomialis	1.394	0.955	0.685	0.380818	0.609504	0.546191	0.3553	0.15869	0.0581387	88.5	88.3	5.83e-82	8.34e-111	dif_sp	1	1	1	2084
Acinetobacter_pittii	Acinetobacter_oleivorans	1.381	1.305	0.851	0.856604	0.862113	0.833433	0.638558	0.336263	0.138558	92.1	91.8	0.000257859	1.11e-112	ok	1	1	1	2107
Acinetobacter_pittii	Acinetobacter_parvus	1.23	0.436	0.369	0.0778165	0.0759013	0.028463	0.00759013	0.00417457	0.00113852	78.9	78.5	4.47e-122	2.2e-72	dif_sp	0	1	1	1156
Acinetobacter_pittii	Acinetobacter_piscicola	1.365	0.464	0.394	0.0720906	0.079017	0.0351607	0.00831758	0.00378072	0.000756144	78.5	78.2	2.33e-123	3.66e-74	dif_sp	0	1	1	1093
Acinetobacter_pittii	Acinetobacter_populi	1.361	0.404	0.347	0.056213	0.0389908	0.0122324	0.00152905	0	0	77	76.4	3.7e-124	3.12e-71	dif_sp	0	0	1	738
Acinetobacter_pittii	Acinetobacter_pragensis	1.472	0.465	0.4	0.0606343	0.0613915	0.0145521	0.00318327	0.000454752	0	77	76.5	1.08e-119	3.29e-68	dif_sp	0	1	1	1013
Acinetobacter_pittii	Acinetobacter_proteolyticus	1.426	0.549	0.46	0.0921325	0.141136	0.066051	0.0168641	0.00481831	0.00140534	79	78.7	4.48e-119	3.52e-79	dif_sp	1	1	1	1522
Acinetobacter_pittii	Acinetobacter_puyangensis	1.474	0.439	0.377	0.0565178	0.0489095	0.0138797	0.000660939	0	0	76.7	76.1	2.16e-124	2.62e-71	dif_sp	0	0	1	747
Acinetobacter_pittii	Acinetobacter_qingfengensis	1.308	0.38	0.332	0.0491803	0.039557	0.0102848	0.00158228	0.000791139	0	76.6	76	1.71e-123	1.13e-62	dif_sp	0	0	1	681
Acinetobacter_pittii	Acinetobacter_radioresistens	1.401	0.455	0.395	0.0596421	0.0728088	0.0407177	0.0300207	0.0217391	0.0113872	77.4	77	7.74e-119	3.27e-66	dif_sp	0	1	1	1077
Acinetobacter_pittii	Acinetobacter_rudis	1.433	0.441	0.378	0.0597156	0.0598244	0.0268935	0.00658617	0.00164654	0.00109769	77.2	76.8	1.9e-119	2.03e-67	dif_sp	0	1	1	922
Acinetobacter_pittii	Acinetobacter_schindleri	1.37	0.412	0.362	0.0496032	0.0512406	0.0199569	0.00377562	0.00107875	0.000539374	77.5	77.1	2.37e-121	2.56e-59	dif_sp	0	1	1	944
Acinetobacter_pittii	Acinetobacter_seifertii	1.4	0.954	0.687	0.374474	0.617888	0.557348	0.374114	0.180709	0.0703613	88.7	88.4	1.28e-81	4.29e-110	dif_sp	1	1	1	2052
Acinetobacter_pittii	Acinetobacter_soli	1.424	0.475	0.409	0.0650246	0.0645646	0.0189189	0.0024024	0.000600601	0.0003003	77.1	76.8	2.23e-118	5.77e-73	dif_sp	0	1	1	1169
Acinetobacter_pittii	Acinetobacter_tandoii	1.436	0.493	0.422	0.0700197	0.083499	0.0337972	0.0105084	0.00255609	0.000852031	77.7	77.3	4.85e-125	5.31e-74	dif_sp	0	1	1	1225
Acinetobacter_pittii	Acinetobacter_tjernbergiae	1.338	0.492	0.416	0.0824295	0.106234	0.0407792	0.00883117	0.00337662	0.00103896	79	78.6	2.14e-123	3.1e-75	dif_sp	1	1	1	1373
Acinetobacter_pittii	Acinetobacter_towneri	1.378	0.442	0.381	0.0611836	0.0680272	0.0291545	0.00680272	0.00145773	0.000485909	78.4	77.9	1.96e-123	1.8e-67	dif_sp	0	1	1	1045
Acinetobacter_pittii	Acinetobacter_ursingii	1.349	0.474	0.405	0.0730932	0.0800804	0.0243972	0.00315729	0.00143513	0.000861079	78.1	77.8	8.57e-120	1.85e-73	dif_sp	0	1	1	1294
Acinetobacter_pittii	Acinetobacter_variabilis	1.427	0.452	0.385	0.0642994	0.0615229	0.0206757	0.00453858	0.00100857	0.000504286	78	77.4	2.55e-121	3.09e-76	dif_sp	0	1	1	958
Acinetobacter_pittii	Acinetobacter_venetianus	1.356	0.505	0.422	0.0888651	0.106753	0.0420779	0.0106494	0.00493506	0.0012987	79.1	78.7	3.36e-120	7.3e-81	dif_sp	1	1	1	1361
Acinetobacter_pittii	Acinetobacter_wuhouensis	1.348	0.449	0.385	0.066459	0.0779267	0.0292666	0.0077574	0.000705219	0	78	77.6	2.42e-118	3.44e-68	dif_sp	0	1	1	1134
Actinomyces_naeslundii	Actinomyces_bouchesdurhonensis	1.348	0.149	0.156	NA	0	0	0	0	0	79.9	79.7	6.49e-171	2.52e-13	dif_sp	0	0	0	118
Actinomyces_naeslundii	Actinomyces_bovis	0.718	0.128	0.123	0.00840336	0.0120482	0.010327	0.010327	0.00516351	0.00172117	82.4	82	9.19e-175	3.52e-15	dif_sp	0	0	1	329
Actinomyces_naeslundii	Actinomyces_bowdenii	0.656	0.159	0.156	0.006	0.0859803	0.0788609	0.0564074	0.0164294	0.00438116	84.5	84.2	1.82e-133	8.64e-05	dif_sp	0	1	1	639
Actinomyces_naeslundii	Actinomyces_culturomici	1.12	0.148	0.166	NA	0	0	0	0	0	78.4	78	1.29e-165	3.36e-60	dif_sp	0	0	0	193
Actinomyces_naeslundii	Actinomyces_dentalis	0.663	0.172	0.152	0.0391389	0.0960735	0.0868839	0.0710109	0.0359231	0.0258981	84.3	84.1	2.15e-126	2.66e-69	dif_sp	0	1	1	507
Actinomyces_naeslundii	Actinomyces_denticolens	0.629	0.145	0.135	0.0202429	0.0785241	0.0728477	0.0463576	0.0189215	0.00283822	84.4	84	8.06e-148	3.68e-36	dif_sp	0	1	1	478
Actinomyces_naeslundii	Actinomyces_gaoshouyii	0.626	0.14	0.135	0.0101833	0.0683112	0.0607211	0.044592	0.016129	0.00474383	83.7	83.4	5.09e-137	5.23e-14	dif_sp	0	1	1	472
Actinomyces_naeslundii	Actinomyces_gerencseriae	0.704	0.177	0.16	0.03125	0.0917362	0.0818802	0.0500379	0.0257771	0.00530705	83.8	83.6	1.17e-125	5.36e-58	dif_sp	0	1	1	512
Actinomyces_naeslundii	Actinomyces_glycerinitolerans	0.69	0.149	0.146	0.00551471	0.0535714	0.0483193	0.0252101	0.0052521	0.00105042	83.4	83.1	3.45e-157	4.05e-05	dif_sp	0	1	1	442
Actinomyces_naeslundii	Actinomyces_graevenitzii	0.907	0.13	0.139	NA	0.00460829	0.00460829	0.00460829	0	0	78.1	77.5	2.81e-165	1.09e-24	dif_sp	0	0	0	183
Actinomyces_naeslundii	Actinomyces_hominis	1.062	0.137	0.114	0.0242616	0	0	0	0	0	72.1	71.2	4e-162	3.53e-96	dif_sp	0	0	0	46
Actinomyces_naeslundii	Actinomyces_hongkongensis	1.052	0.182	0.177	0.00571429	0.039604	0.019802	0	0	0	81.7	79.6	4.66e-168	2.76e-10	dif_sp	0	0	1	142
Actinomyces_naeslundii	Actinomyces_hordeovulneris	0.803	0.09	0.107	NA	0.0147059	0.0147059	0.0147059	0	0	79.1	77.5	1.78e-164	1.18e-95	dif_sp	0	0	1	139
Actinomyces_naeslundii	Actinomyces_howellii	0.62	0.137	0.136	0.00206612	0.0483051	0.0415254	0.0279661	0.0059322	0.000847458	83	82.6	1.71e-152	0.000617398	dif_sp	0	0	1	504
Actinomyces_naeslundii	Actinomyces_ihuae	0.078	0.035	0.023	0.218182	0	0	0	0	0	72	71.8	9.88e-16	2.23e-109	dif_sp	0	0	0	90
Actinomyces_naeslundii	Actinomyces_israelii	0.707	0.127	0.122	0.00854701	0.0208333	0.0190972	0.0190972	0.00868056	0.00347222	82.3	82.1	1.16e-178	9.99e-12	dif_sp	0	0	1	332
Actinomyces_naeslundii	Actinomyces_johnsonii	0.764	0.377	0.316	0.136161	0.406355	0.388603	0.329842	0.17717	0.0621339	91.4	91.2	4.49e-22	5.39e-91	dif_sp	1	1	1	1042
Actinomyces_naeslundii	Actinomyces_marseillensis	1.574	0.131	0.148	NA	0	0	0	0	0	75.3	75	1.58e-168	8.4e-66	dif_sp	0	0	0	79
Actinomyces_naeslundii	Actinomyces_massiliensis	0.649	0.153	0.137	0.03125	0.0704846	0.0625551	0.045815	0.0176211	0.00352423	83.5	83.1	1.18e-133	1.11e-58	dif_sp	0	1	1	481
Actinomyces_naeslundii	Actinomyces_mediterranea	1.296	0.158	0.17	NA	0.0117647	0.0117647	0	0	0	77.6	77	1.48e-184	1.6e-31	dif_sp	0	0	1	141
Actinomyces_naeslundii	Actinomyces_nasicola	1.08	0.148	0.157	NA	0	0	0	0	0	77.4	77	1.36e-159	4.37e-15	dif_sp	0	0	0	129
Actinomyces_naeslundii	Actinomyces_oris	0.749	0.361	0.306	0.124153	0.403904	0.384761	0.326952	0.167362	0.0538287	91	90.7	1.83e-22	2.64e-86	dif_sp	1	1	1	1064
Actinomyces_naeslundii	Actinomyces_pacaensis	1.518	0.132	0.145	NA	0	0	0	0	0	75.3	75	9.63e-167	4.09e-46	dif_sp	0	0	0	79
Actinomyces_naeslundii	Actinomyces_polynesiensis	1.083	0.127	0.129	NA	0.0118343	0.0118343	0.0118343	0.00591716	0	78	76.9	2.24e-200	0.0362793	dif_sp	0	0	1	179
Actinomyces_naeslundii	Actinomyces_provencensis	1.064	0.135	0.145	NA	0	0	0	0	0	78	77.1	3.85e-183	1.05e-27	dif_sp	0	0	0	181
Actinomyces_naeslundii	Actinomyces_radicidentis	0.644	0.147	0.143	0.00798403	0.0544983	0.0449827	0.0268166	0.00951557	0	83.3	82.8	7e-144	4.61e-08	dif_sp	0	1	1	522
Actinomyces_naeslundii	Actinomyces_ruminicola	0.678	0.147	0.142	0.00932836	0.0430293	0.0387263	0.0223752	0.00688468	0	83.2	82.9	4e-155	1.67e-14	dif_sp	0	0	1	476
Actinomyces_naeslundii	Actinomyces_slackii	0.656	0.154	0.152	0.00396825	0.0681537	0.05886	0.0384139	0.0142503	0.00247831	84.3	83.9	7.7e-125	0.00449089	dif_sp	0	1	1	583
Actinomyces_naeslundii	Actinomyces_succiniciruminis	0.686	0.143	0.14	0.00549451	0.0461402	0.0425909	0.0248447	0.00532387	0.000887311	83.1	82.8	7.08e-161	1.1e-06	dif_sp	0	0	1	453
Actinomyces_naeslundii	Actinomyces_timonensis	0.629	0.154	0.141	0.0266393	0.0936687	0.0893322	0.0607112	0.028621	0.00867303	84.7	84.2	5.62e-134	9.56e-43	dif_sp	0	1	1	512
Actinomyces_naeslundii	Actinomyces_urogenitalis	0.614	0.141	0.133	0.016632	0.0467381	0.0389484	0.0243427	0.00778968	0.00389484	83.2	82.9	1.47e-137	8.22e-29	dif_sp	0	0	1	454
Actinomyces_naeslundii	Actinomyces_viscosus	0.727	0.345	0.289	0.127854	0.403308	0.379874	0.317842	0.163253	0.0569122	91.4	91.2	2.34e-30	6.22e-91	dif_sp	1	1	1	1022
Actinomyces_naeslundii	Actinomyces_vulturis	0.795	0.128	0.13	NA	0	0	0	0	0	75.7	75.1	2.23e-149	0.117442	dif_sp	0	0	0	176
Actinomyces_oris	Actinomyces_bouchesdurhonensis	0.336	0.142	0.122	0.0934579	0	0	0	0	0	75.8	75.5	5.36e-58	1.76e-68	dif_sp	0	0	0	174
Actinomyces_oris	Actinomyces_bovis	0.467	0.209	0.176	0.113402	0.0501233	0.0336894	0.0180772	0.00328677	0	80.8	80.2	1.18e-39	1.39e-69	dif_sp	0	1	1	510
Actinomyces_oris	Actinomyces_bowdenii	0.424	0.232	0.214	0.0857143	0.170837	0.149852	0.0750605	0.0150659	0.00215227	83.8	83.1	3.43e-18	7.05e-41	dif_sp	1	1	1	1010
Actinomyces_oris	Actinomyces_coleocanis	0.729	0.054	0.059	NA	0	0	0	0	0	75.3	74.3	2.38e-141	6.08e-06	dif_sp	0	0	0	67
Actinomyces_oris	Actinomyces_culturomici	0.429	0.155	0.153	0.00724638	0.0101351	0.0101351	0.00337838	0	0	77.4	76.6	1.59e-70	0.00166315	dif_sp	0	0	1	287
Actinomyces_oris	Actinomyces_dentalis	0.448	0.23	0.205	0.102881	0.143533	0.121451	0.0658517	0.0205047	0.00749211	83	82.3	2.14e-29	2.43e-59	dif_sp	1	1	1	803
Actinomyces_oris	Actinomyces_denticolens	0.486	0.233	0.209	0.0866426	0.133729	0.112277	0.0547695	0.0100411	0.00273848	83	82.5	1.01e-28	8.88e-55	dif_sp	1	1	1	734
Actinomyces_oris	Actinomyces_europaeus	0.209	0.03	0.033	NA	0	0	0	0	0	73.5	72.9	9.34e-50	9.96e-05	dif_sp	0	0	0	104
Actinomyces_oris	Actinomyces_gaoshouyii	0.475	0.233	0.209	0.0902256	0.11704	0.0950673	0.0461883	0.0112108	0.00269058	82.2	81.8	7.31e-23	3.5e-52	dif_sp	1	1	1	741
Actinomyces_oris	Actinomyces_gerencseriae	0.465	0.232	0.205	0.103846	0.114323	0.101812	0.0560828	0.0181191	0.00474547	82.8	82.1	1.99e-18	4.58e-66	dif_sp	1	1	1	797
Actinomyces_oris	Actinomyces_glycerinitolerans	0.496	0.235	0.208	0.09375	0.0905512	0.070374	0.0359252	0.00885827	0.0019685	82.3	81.7	1.82e-26	2.49e-62	dif_sp	0	1	1	714
Actinomyces_oris	Actinomyces_graevenitzii	0.531	0.208	0.181	0.0771429	0.0252101	0.00840336	0	0	0	75.6	74.9	1.9e-41	4.86e-51	dif_sp	0	0	1	286
Actinomyces_oris	Actinomyces_hominis	0.241	0.02	0.02	NA	0	0	0	0	0	73.5	72.9	1.73e-48	1.36e-43	dif_sp	0	0	0	63
Actinomyces_oris	Actinomyces_hongkongensis	0.379	0.148	0.149	NA	0.0251256	0.0201005	0.0100503	0.00502513	0	77.6	76.9	5.44e-56	0.170026	dif_sp	0	0	1	219
Actinomyces_oris	Actinomyces_hordeovulneris	0.33	0.13	0.125	0.0243902	0	0	0	0	0	75.7	74.8	1.12e-54	2.26e-14	dif_sp	0	0	0	203
Actinomyces_oris	Actinomyces_howellii	0.459	0.22	0.2	0.0772201	0.0949367	0.0786618	0.0370705	0.00723327	0.00180832	82.5	81.9	1.63e-37	3.69e-50	dif_sp	0	1	1	773
Actinomyces_oris	Actinomyces_ihuae	0.353	0.144	0.132	0.0542986	0	0	0	0	0	74.2	73.8	1.62e-46	1.6e-41	dif_sp	0	0	0	125
Actinomyces_oris	Actinomyces_israelii	0.469	0.211	0.176	0.119454	0.0394737	0.0239938	0.0147059	0.00309598	0.00154799	80.4	79.9	1.67e-36	6.1e-73	dif_sp	0	0	1	518
Actinomyces_oris	Actinomyces_johnsonii	0.449	0.392	0.306	0.601399	0.655033	0.596766	0.384699	0.145125	0.0414079	90	89.3	3.8e-16	8.08e-82	dif_sp	1	1	1	1520
Actinomyces_oris	Actinomyces_liubingyangii	0.338	0.139	0.099	0.167364	0	0	0	0	0	74.8	73.2	1.4e-47	2.62e-79	dif_sp	0	0	0	112
Actinomyces_oris	Actinomyces_marimammalium	0.682	0.078	0.057	0.0336	0	0	0	0	0	81	79.8	6.57e-34	1.17e-84	dif_sp	0	0	0	86
Actinomyces_oris	Actinomyces_marseillensis	0.355	0.132	0.105	0.108	0	0	0	0	0	74.2	73.7	5.33e-59	6.79e-77	dif_sp	0	0	0	111
Actinomyces_oris	Actinomyces_massiliensis	0.489	0.241	0.205	0.126761	0.120715	0.1014	0.0574602	0.0169	0.00482859	82.6	82	2.29e-26	1.83e-72	dif_sp	1	1	1	727
Actinomyces_oris	Actinomyces_mediterranea	0.346	0.136	0.122	0.0625	0	0	0	0	0	75.9	75.2	1.46e-70	2.1e-55	dif_sp	0	0	0	213
Actinomyces_oris	Actinomyces_minihominis	0.232	0.116	0.1	0.121212	0	0	0	0	0	74	72.9	8.04e-41	9.59e-78	dif_sp	0	0	0	95
Actinomyces_oris	Actinomyces_naeslundii	0.472	0.468	0.401	0.943662	NA	NA	NA	NA	NA	100	94.7	8.96e-47	2.52e-66	dif_sp	0	0	0	1031
Actinomyces_oris	Actinomyces_nasicola	0.322	0.132	0.125	0.035533	0	0	0	0	0	76.5	75.5	2.95e-64	5.81e-22	dif_sp	0	0	0	189
Actinomyces_oris	Actinomyces_neuii	0.269	0.112	0.073	0.19898	0	0	0	0	0	73.3	72.8	2.59e-44	7.23e-80	dif_sp	0	0	0	111
Actinomyces_oris	Actinomyces_pacaensis	0.342	0.132	0.111	0.0909091	0	0	0	0	0	74.2	73.7	7.67e-65	3.98e-74	dif_sp	0	0	0	112
Actinomyces_oris	Actinomyces_polynesiensis	0.366	0.146	0.137	0.0393013	0.0150943	0.0150943	0.00754717	0	0	76.4	75.9	3.25e-58	1.83e-22	dif_sp	0	0	1	275
Actinomyces_oris	Actinomyces_provencensis	0.362	0.146	0.143	0.0136986	0.0263158	0.0225564	0.0037594	0	0	77.2	76.5	2.23e-59	0.00459444	dif_sp	0	0	1	271
Actinomyces_oris	Actinomyces_radicidentis	0.471	0.225	0.21	0.0574713	0.100361	0.0794862	0.0365315	0.00682457	0.000401445	82.2	81.6	3.83e-40	2.81e-31	dif_sp	1	1	1	816
Actinomyces_oris	Actinomyces_ruminicola	0.479	0.227	0.205	0.080292	0.106695	0.0850972	0.0388769	0.00691145	0.00259179	82.4	81.8	1.01e-29	2.97e-53	dif_sp	1	1	1	755
Actinomyces_oris	Actinomyces_slackii	0.451	0.24	0.213	0.113445	0.1583	0.13243	0.0606714	0.0150909	0.00554358	83.6	82.7	1.34e-19	5.3e-63	dif_sp	1	1	1	953
Actinomyces_oris	Actinomyces_succiniciruminis	0.483	0.232	0.208	0.0872727	0.0931156	0.0736981	0.0357458	0.00397176	0	82.1	81.6	6.66e-25	1.19e-54	dif_sp	0	1	1	731
Actinomyces_oris	Actinomyces_tangfeifanii	0.731	0.065	0.063	0.00299401	0	0	0	0	0	76.5	76	1.86e-159	1.7e-07	dif_sp	0	0	0	81
Actinomyces_oris	Actinomyces_timonensis	0.486	0.237	0.212	0.0912409	0.163757	0.144638	0.084788	0.0249377	0.0108063	83	82.5	2.65e-32	1.56e-56	dif_sp	1	1	1	790
Actinomyces_oris	Actinomyces_urinae	0.269	0.095	0.084	0.0594595	0	0	0	0	0	72.8	72.4	1.43e-76	4.05e-46	dif_sp	0	0	0	98
Actinomyces_oris	Actinomyces_urogenitalis	0.495	0.234	0.205	0.1	0.0921115	0.0727444	0.0354275	0.00897496	0.00236183	82	81.5	1.34e-41	2.69e-63	dif_sp	0	1	1	737
Actinomyces_oris	Actinomyces_viscosus	0.45	0.398	0.311	0.625899	0.726498	0.659483	0.456486	0.193555	0.0672209	90.7	90.1	1.41e-18	5.16e-80	dif_sp	1	1	1	1486
Actinomyces_oris	Actinomyces_vulturis	0.362	0.168	0.126	0.177966	0	0	0	0	0	74.2	73.9	1.58e-32	8.27e-81	dif_sp	0	0	0	251
Aeromonas_hydrophila	Aeromonas_allosaccharophila	0.562	0.447	0.326	0.512712	0.528691	0.476232	0.287949	0.0886166	0.0232482	87.7	87.5	8.89e-25	1.24e-300	dif_sp	1	1	1	2664
Aeromonas_hydrophila	Aeromonas_aquatica	0.56	0.623	0.56	NA	NA	NA	NA	NA	NA	97.5	94.2	9.56e-179	1.36e-166	dif_sp	0	0	0	3056
Aeromonas_hydrophila	Aeromonas_australiensis	0.558	0.432	0.315	0.481481	0.481943	0.433685	0.253627	0.0793225	0.0215404	87.2	86.9	1.51e-33	1.2e-278	dif_sp	1	1	1	2482
Aeromonas_hydrophila	Aeromonas_bestiarum	0.552	0.494	0.357	0.702564	0.674624	0.619918	0.386997	0.121217	0.0324627	90	89.6	0.0950338	1.08e-291	ok	1	1	1	2964
Aeromonas_hydrophila	Aeromonas_bivalvium	0.546	0.381	0.296	0.34	0.419787	0.369811	0.206338	0.0585766	0.0158461	85.9	85.7	1e-94	3.28e-256	dif_sp	1	1	1	2413
Aeromonas_hydrophila	Aeromonas_cavernicola	0.55	0.339	0.25	0.296667	0.221098	0.176991	0.0851243	0.020649	0.00379267	82.6	82.3	1.84e-176	4.06e-274	dif_sp	1	1	1	1763
Aeromonas_hydrophila	Aeromonas_caviae	0.554	0.462	0.336	0.577982	0.588196	0.540008	0.353733	0.141102	0.0443911	88.7	88.5	3.95e-12	3.44e-292	dif_sp	1	1	1	2626
Aeromonas_hydrophila	Aeromonas_dhakensis	0.557	0.592	0.456	1.34653	NA	NA	NA	NA	NA	97.5	94.1	1.94e-97	5.93e-270	ok	0	0	0	2981
Aeromonas_hydrophila	Aeromonas_diversa	0.553	0.305	0.248	0.186885	0.224365	0.186358	0.0852653	0.0220687	0.0071333	82.1	81.8	8.89e-219	4.51e-208	dif_sp	1	1	1	1894
Aeromonas_hydrophila	Aeromonas_encheleia	0.555	0.432	0.327	0.460526	0.522627	0.456142	0.242517	0.0581669	0.0125308	87.8	87.7	3.68e-47	3.24e-272	dif_sp	1	1	1	2659
Aeromonas_hydrophila	Aeromonas_enteropelogenes	0.565	0.456	0.326	0.543933	0.514795	0.462888	0.278854	0.095098	0.0294232	87.8	87.3	2.43e-24	5.03e-290	dif_sp	1	1	1	2625
Aeromonas_hydrophila	Aeromonas_eucrenophila	0.551	0.421	0.317	0.444444	0.491342	0.424725	0.22043	0.0518889	0.0114122	87.4	87.3	4.24e-50	1.19e-269	dif_sp	1	1	1	2633
Aeromonas_hydrophila	Aeromonas_finlandiensis	0.554	0.441	0.318	0.521186	0.509441	0.45945	0.273332	0.0881736	0.0236169	87.6	87.3	1.16e-30	2.81e-286	dif_sp	1	1	1	2570
Aeromonas_hydrophila	Aeromonas_fluvialis	0.549	0.438	0.313	0.529661	0.499226	0.446798	0.25468	0.0767769	0.0200563	87.5	87.2	1.39e-24	6.22e-295	dif_sp	1	1	1	2361
Aeromonas_hydrophila	Aeromonas_jandaei	0.561	0.451	0.326	0.531915	0.529963	0.484762	0.318681	0.125318	0.0376766	87.8	87.6	6.2e-24	5.68e-286	dif_sp	1	1	1	2691
Aeromonas_hydrophila	Aeromonas_lacus	0.57	0.45	0.328	0.504132	0.527133	0.479671	0.308532	0.110069	0.0330864	87.7	87.6	7.03e-31	1.4e-286	dif_sp	1	1	1	2673
Aeromonas_hydrophila	Aeromonas_lusitana	0.557	0.418	0.317	0.420833	0.466347	0.40028	0.199223	0.0468126	0.0117571	86.9	86.8	2.69e-47	1.36e-276	dif_sp	1	1	1	2697
Aeromonas_hydrophila	Aeromonas_media	0.548	0.445	0.33	0.527523	0.556307	0.49997	0.292917	0.0896685	0.0253004	88.3	88.1	5.37e-20	5.5e-283	dif_sp	1	1	1	2509
Aeromonas_hydrophila	Aeromonas_molluscorum	0.556	0.343	0.266	0.265517	0.258666	0.210908	0.0941974	0.0234552	0.00631123	83.6	83.3	7.19e-173	1.16e-251	dif_sp	1	1	1	2172
Aeromonas_hydrophila	Aeromonas_piscicola	0.555	0.49	0.352	0.679803	0.633237	0.574827	0.336823	0.0949877	0.0239252	89.5	89.1	0.175542	2.81e-289	ok	1	1	1	2964
Aeromonas_hydrophila	Aeromonas_popoffii	0.557	0.474	0.339	0.619266	0.570705	0.505894	0.272524	0.0674775	0.0163226	88.7	88.4	1.67e-05	7.83e-295	dif_sp	1	1	1	2689
Aeromonas_hydrophila	Aeromonas_rivipollensis	0.559	0.443	0.332	0.488987	0.549628	0.491528	0.27148	0.0754263	0.01831	88.2	88	6.41e-33	1.8e-271	dif_sp	1	1	1	2661
Aeromonas_hydrophila	Aeromonas_rivuli	0.555	0.355	0.276	0.283154	0.299505	0.248533	0.110781	0.0223238	0.0048	84	83.7	7.32e-147	1.97e-257	dif_sp	1	1	1	2315
Aeromonas_hydrophila	Aeromonas_salmonicida	0.549	0.463	0.331	0.605505	0.532419	0.461453	0.232937	0.0593139	0.0149666	88.2	87.9	1.87e-10	1.24e-292	dif_sp	1	1	1	2783
Aeromonas_hydrophila	Aeromonas_sanarellii	0.552	0.46	0.343	0.559809	0.598474	0.545674	0.35372	0.13113	0.0392212	89	88.8	2.61e-10	1.61e-274	dif_sp	1	1	1	2622
Aeromonas_hydrophila	Aeromonas_schubertii	0.569	0.32	0.262	0.188925	0.233252	0.192566	0.09149	0.0238577	0.00617744	82.3	81.9	2.91e-197	7.41e-209	dif_sp	1	1	1	1942
Aeromonas_hydrophila	Aeromonas_simiae	0.559	0.307	0.254	0.17377	0.225778	0.182706	0.079527	0.0138874	0.00271238	82	81.8	2e-229	1.62e-206	dif_sp	1	1	1	1911
Aeromonas_hydrophila	Aeromonas_sobria	0.559	0.43	0.314	0.473469	0.449667	0.395394	0.21232	0.0546615	0.0114317	86.7	86.5	1.12e-43	8.83e-283	dif_sp	1	1	1	2635
Aeromonas_hydrophila	Aeromonas_taiwanensis	0.552	0.465	0.336	0.597222	0.575671	0.526714	0.340461	0.11878	0.0333639	88.9	88.4	3.39e-08	1.13e-285	dif_sp	1	1	1	2577
Aeromonas_hydrophila	Aeromonas_tecta	0.555	0.415	0.311	0.42623	0.446476	0.378401	0.186441	0.0400312	0.00925513	86.8	86.6	1.22e-62	1.36e-269	dif_sp	1	1	1	2663
Aeromonas_hydrophila	Aeromonas_veronii	0.563	0.451	0.326	0.527426	0.52129	0.471586	0.290495	0.0996852	0.0290495	87.7	87.5	2.02e-25	2.3e-288	dif_sp	1	1	1	2648
Aeromonas_salmonicida	Aeromonas_allosaccharophila	0.477	0.178	0.152	0.08	0.150527	0.1423	0.0974167	0.0336989	0.00952518	86.8	86.6	1.01e-53	9.49e-113	dif_sp	1	1	1	2268
Aeromonas_salmonicida	Aeromonas_aquatica	0.483	0.199	0.167	0.101266	0.173376	0.165421	0.113535	0.0335663	0.00952151	88.6	88.4	7.7e-61	4.34e-117	dif_sp	1	1	1	2427
Aeromonas_salmonicida	Aeromonas_australiensis	0.483	0.168	0.144	0.0707965	0.1245	0.1154	0.0728014	0.0208677	0.00572684	86	85.8	7.55e-58	1.09e-104	dif_sp	1	1	1	2170
Aeromonas_salmonicida	Aeromonas_bestiarum	0.477	0.267	0.212	0.207547	0.345218	0.34176	0.293346	0.146375	0.0512759	91.6	91.5	4.87e-39	1.9e-173	dif_sp	1	1	1	2445
Aeromonas_salmonicida	Aeromonas_bivalvium	0.48	0.149	0.137	0.0349854	0.111211	0.10163	0.0598641	0.014577	0.0037671	84.7	84.6	2.58e-59	6.05e-51	dif_sp	1	1	1	2127
Aeromonas_salmonicida	Aeromonas_cavernicola	0.468	0.127	0.11	0.047486	0.0555556	0.0475976	0.0271772	0.00810811	0.0015015	81.8	81.7	3.51e-60	7.84e-98	dif_sp	0	1	1	1592
Aeromonas_salmonicida	Aeromonas_caviae	0.484	0.17	0.151	0.0570571	0.124433	0.113854	0.0708168	0.0188557	0.00604534	86.4	86.3	1.89e-53	1.4e-91	dif_sp	1	1	1	2257
Aeromonas_salmonicida	Aeromonas_dhakensis	0.472	0.194	0.165	0.0944625	0.166344	0.157449	0.103897	0.0315866	0.00865303	88.3	88.2	1.87e-48	3.04e-119	dif_sp	1	1	1	2433
Aeromonas_salmonicida	Aeromonas_diversa	0.448	0.115	0.108	0.0205882	0.0487601	0.0408192	0.0190861	0.00264698	0.000696573	80.9	80.7	6.97e-63	2.63e-40	dif_sp	0	0	1	1643
Aeromonas_salmonicida	Aeromonas_encheleia	0.48	0.186	0.162	0.0754717	0.158284	0.14784	0.0981103	0.0317562	0.00902245	87.7	87.6	5.17e-54	2.67e-105	dif_sp	1	1	1	2273
Aeromonas_salmonicida	Aeromonas_enteropelogenes	0.482	0.17	0.15	0.060241	0.122408	0.1113	0.0666469	0.0163655	0.00429502	86.2	86.1	6.73e-54	1.98e-96	dif_sp	1	1	1	2232
Aeromonas_salmonicida	Aeromonas_eucrenophila	0.487	0.174	0.155	0.0572289	0.13667	0.12666	0.0809372	0.0255591	0.00724175	87	86.7	2.53e-53	2.51e-78	dif_sp	1	1	1	2284
Aeromonas_salmonicida	Aeromonas_finlandiensis	0.491	0.173	0.151	0.0647059	0.144756	0.135548	0.0916733	0.0309848	0.00952762	86.6	86.5	2.14e-57	3.43e-88	dif_sp	1	1	1	2190
Aeromonas_salmonicida	Aeromonas_fluvialis	0.463	0.169	0.144	0.0783699	0.129727	0.121544	0.0780429	0.0236885	0.0060298	86.3	86.2	1.22e-48	2.11e-110	dif_sp	1	1	1	2080
Aeromonas_salmonicida	Aeromonas_hydrophila	0.479	0.201	0.167	0.108974	0.175544	0.166595	0.113086	0.0349372	0.0100521	88.6	88.5	2.04e-57	3.25e-129	dif_sp	1	1	1	2405
Aeromonas_salmonicida	Aeromonas_jandaei	0.474	0.164	0.142	0.0662651	0.119113	0.109604	0.0678116	0.0191641	0.00552812	85.9	85.7	6.27e-57	3.55e-105	dif_sp	1	1	1	2242
Aeromonas_salmonicida	Aeromonas_lacus	0.47	0.167	0.146	0.0648148	0.123415	0.114273	0.073872	0.0221911	0.00641404	85.9	85.8	6.51e-35	5.5e-104	dif_sp	1	1	1	2246
Aeromonas_salmonicida	Aeromonas_lusitana	0.49	0.171	0.152	0.056213	0.128781	0.118226	0.0735992	0.0201884	0.00609195	86.7	86.5	3.07e-64	1.26e-76	dif_sp	1	1	1	2297
Aeromonas_salmonicida	Aeromonas_media	0.485	0.18	0.158	0.0672783	0.153184	0.14276	0.0935871	0.029534	0.0072513	87.4	87.2	2.33e-52	2.06e-81	dif_sp	1	1	1	2206
Aeromonas_salmonicida	Aeromonas_molluscorum	0.482	0.139	0.124	0.0418994	0.0852817	0.0787929	0.0511896	0.0194665	0.00587084	83.5	83.4	2.49e-79	4.8e-75	dif_sp	0	1	1	1919
Aeromonas_salmonicida	Aeromonas_piscicola	0.482	0.288	0.226	0.242187	0.399813	0.396709	0.361166	0.224324	0.100304	92.2	92	1.31e-47	2.25e-175	dif_sp	1	1	1	2463
Aeromonas_salmonicida	Aeromonas_popoffii	0.491	0.246	0.198	0.163823	0.281058	0.275322	0.219381	0.0942034	0.0309063	90.8	90.6	1.27e-56	2.7e-158	dif_sp	1	1	1	2324
Aeromonas_salmonicida	Aeromonas_rivipollensis	0.47	0.183	0.16	0.0741935	0.163274	0.154027	0.105307	0.0358843	0.0106963	87.6	87.4	2.82e-52	3.47e-96	dif_sp	1	1	1	2314
Aeromonas_salmonicida	Aeromonas_rivuli	0.486	0.142	0.128	0.0391061	0.0893799	0.0793781	0.0475541	0.0137298	0.00481906	83.6	83.4	1.13e-73	1.93e-60	dif_sp	0	1	1	2052
Aeromonas_salmonicida	Aeromonas_sanarellii	0.486	0.171	0.154	0.0512048	0.12776	0.11683	0.0706478	0.0178791	0.00354687	86.8	86.7	5.95e-57	2.38e-78	dif_sp	1	1	1	2258
Aeromonas_salmonicida	Aeromonas_schubertii	0.464	0.115	0.108	0.0196629	0.0480098	0.0408973	0.0187389	0.00246204	0.000683901	80.6	80.5	9.03e-72	1.03e-49	dif_sp	0	0	1	1661
Aeromonas_salmonicida	Aeromonas_simiae	0.445	0.114	0.108	0.0178042	0.0459819	0.0387663	0.0212224	0.00452745	0.000848896	80.8	80.7	5.68e-52	9.67e-45	dif_sp	0	0	1	1638
Aeromonas_salmonicida	Aeromonas_sobria	0.476	0.169	0.145	0.0725076	0.13198	0.123355	0.0805264	0.0252807	0.00877389	86.1	86	1.23e-54	5.99e-114	dif_sp	1	1	1	2240
Aeromonas_salmonicida	Aeromonas_taiwanensis	0.474	0.172	0.153	0.05919	0.121995	0.112393	0.0685523	0.017045	0.00409378	86.6	86.5	7.68e-48	6.27e-90	dif_sp	1	1	1	2230
Aeromonas_salmonicida	Aeromonas_tecta	0.483	0.175	0.154	0.0638298	0.125009	0.11393	0.0701165	0.0223001	0.00621828	86.8	86.5	7.04e-57	4.05e-95	dif_sp	1	1	1	2283
Aeromonas_salmonicida	Aeromonas_veronii	0.469	0.174	0.148	0.0809969	0.138166	0.129757	0.0858282	0.0263139	0.00811888	86.5	86.3	4.29e-56	1.09e-111	dif_sp	1	1	1	2261
Aeromonas_veronii	Aeromonas_allosaccharophila	0.784	0.764	0.591	0.896373	0.925297	0.915591	0.820713	0.499034	0.200274	94.5	93.6	4.33e-29	8.48e-255	dif_sp	1	1	1	2597
Aeromonas_veronii	Aeromonas_aquatica	0.788	0.496	0.397	0.253197	0.541335	0.482802	0.29399	0.103608	0.0324041	87.9	87.6	1.47e-130	8.17e-216	dif_sp	1	1	1	2473
Aeromonas_veronii	Aeromonas_australiensis	0.778	0.687	0.544	0.611111	0.856573	0.837669	0.715574	0.427101	0.173546	93.5	92.5	0.632266	5.54e-249	ok	1	1	1	2478
Aeromonas_veronii	Aeromonas_bestiarum	0.784	0.469	0.389	0.202532	0.490945	0.42402	0.213494	0.0516625	0.0136273	87.1	86.7	1.07e-134	4.56e-194	dif_sp	1	1	1	2468
Aeromonas_veronii	Aeromonas_bivalvium	0.776	0.382	0.332	0.112613	0.330328	0.271332	0.120225	0.0274902	0.00758658	84.5	84.1	1.01e-214	2.8e-150	dif_sp	1	1	1	2127
Aeromonas_veronii	Aeromonas_cavernicola	0.757	0.387	0.314	0.164786	0.295476	0.247831	0.145336	0.05712	0.0162819	83.8	83.5	4.74e-190	2.96e-202	dif_sp	1	1	1	1756
Aeromonas_veronii	Aeromonas_caviae	0.781	0.435	0.363	0.172249	0.424019	0.363465	0.192815	0.0643923	0.0215124	86.1	85.8	2.67e-159	7.26e-187	dif_sp	1	1	1	2283
Aeromonas_veronii	Aeromonas_dhakensis	0.788	0.48	0.392	0.222222	0.521246	0.463549	0.268023	0.0857952	0.0258426	87.5	87.3	1.24e-120	4.2e-207	dif_sp	1	1	1	2506
Aeromonas_veronii	Aeromonas_diversa	0.777	0.33	0.296	0.0706861	0.196946	0.145877	0.0557117	0.00977398	0.0019548	81.2	80.8	1.93e-255	2.05e-109	dif_sp	1	1	1	1804
Aeromonas_veronii	Aeromonas_encheleia	0.776	0.425	0.362	0.152174	0.406663	0.33219	0.144957	0.0277875	0.0067194	85.9	85.5	5.54e-179	8.46e-174	dif_sp	1	1	1	2318
Aeromonas_veronii	Aeromonas_enteropelogenes	0.778	0.488	0.396	0.240838	0.509581	0.436907	0.218597	0.0574832	0.0168594	87.7	87.3	1.83e-105	5.46e-222	dif_sp	1	1	1	2505
Aeromonas_veronii	Aeromonas_eucrenophila	0.774	0.417	0.354	0.15	0.378274	0.305809	0.126353	0.0229926	0.00633542	85.6	85.1	2.15e-179	3.8e-171	dif_sp	1	1	1	2298
Aeromonas_veronii	Aeromonas_finlandiensis	0.777	0.707	0.549	0.692982	0.879236	0.861826	0.733551	0.409165	0.158728	93.6	92.7	0.0159287	5.17e-251	ok	1	1	1	2491
Aeromonas_veronii	Aeromonas_fluvialis	0.782	0.679	0.526	0.597656	0.838948	0.815828	0.659532	0.346545	0.129938	93	92.4	0.457254	2.7e-248	ok	1	1	1	2346
Aeromonas_veronii	Aeromonas_hydrophila	0.787	0.494	0.392	0.258228	0.545018	0.487529	0.291276	0.099708	0.0290181	87.9	87.5	1.35e-122	9.47e-218	dif_sp	1	1	1	2458
Aeromonas_veronii	Aeromonas_jandaei	0.782	0.64	0.465	0.55205	0.701339	0.669494	0.539073	0.312103	0.127914	90.6	90.5	1.11e-10	8.49e-262	dif_sp	1	1	1	2551
Aeromonas_veronii	Aeromonas_lacus	0.783	0.639	0.467	0.544304	0.708599	0.676137	0.528249	0.275197	0.102193	90.6	90.5	3.14e-11	5.57e-250	dif_sp	1	1	1	2540
Aeromonas_veronii	Aeromonas_lusitana	0.767	0.412	0.348	0.152745	0.359705	0.288048	0.109722	0.0228677	0.00688872	85.3	84.9	2.2e-170	4.09e-178	dif_sp	1	1	1	2312
Aeromonas_veronii	Aeromonas_media	0.771	0.437	0.366	0.175309	0.433848	0.367657	0.184848	0.0498	0.012548	86.4	86.1	4.32e-150	5.47e-192	dif_sp	1	1	1	2206
Aeromonas_veronii	Aeromonas_molluscorum	0.761	0.364	0.31	0.119734	0.232697	0.175418	0.0676611	0.0177804	0.00548926	83	82.5	1.7e-230	3.97e-169	dif_sp	1	1	1	1906
Aeromonas_veronii	Aeromonas_piscicola	0.786	0.474	0.39	0.212121	0.491544	0.422073	0.217135	0.0615756	0.0172647	87.1	86.7	5.43e-125	9.4e-202	dif_sp	1	1	1	2484
Aeromonas_veronii	Aeromonas_popoffii	0.791	0.475	0.392	0.20802	0.493279	0.433056	0.241027	0.0754134	0.0229197	87.3	86.9	1.05e-132	3.07e-202	dif_sp	1	1	1	2349
Aeromonas_veronii	Aeromonas_rivipollensis	0.784	0.44	0.372	0.165049	0.435998	0.366071	0.177454	0.0437641	0.0115745	86.4	86	1.08e-151	6.33e-179	dif_sp	1	1	1	2343
Aeromonas_veronii	Aeromonas_rivuli	0.769	0.372	0.321	0.113839	0.275825	0.210035	0.0868028	0.0187549	0.0043205	83.5	83	5.97e-212	4.82e-153	dif_sp	1	1	1	2041
Aeromonas_veronii	Aeromonas_salmonicida	0.789	0.459	0.378	0.19708	0.448346	0.376214	0.181872	0.0528354	0.0158178	86.5	86.2	8.37e-136	2.03e-203	dif_sp	1	1	1	2386
Aeromonas_veronii	Aeromonas_sanarellii	0.776	0.43	0.366	0.156098	0.428065	0.359494	0.180181	0.0457143	0.0124412	86.3	86	3.9e-159	1.85e-169	dif_sp	1	1	1	2281
Aeromonas_veronii	Aeromonas_schubertii	0.78	0.333	0.298	0.0726141	0.191423	0.140224	0.0522829	0.00819178	0.00277075	81.2	80.8	3.62e-235	1.46e-113	dif_sp	1	1	1	1812
Aeromonas_veronii	Aeromonas_simiae	0.779	0.322	0.292	0.0616016	0.193403	0.141429	0.047976	0.00724638	0.00149925	81.2	80.8	1.32e-252	7.09e-88	dif_sp	1	1	1	1768
Aeromonas_veronii	Aeromonas_sobria	0.789	0.624	0.492	0.444444	0.756632	0.724635	0.551792	0.246051	0.0808526	91.7	91.1	1.69e-19	1.37e-239	dif_sp	1	1	1	2609
Aeromonas_veronii	Aeromonas_taiwanensis	0.772	0.421	0.356	0.15625	0.40583	0.336028	0.164899	0.0405756	0.0106075	86	85.7	5.84e-167	6.28e-176	dif_sp	1	1	1	2264
Aeromonas_veronii	Aeromonas_tecta	0.777	0.418	0.351	0.157277	0.364809	0.289267	0.116269	0.0241476	0.00663159	85.3	84.9	2.08e-166	5.64e-184	dif_sp	1	1	1	2295
Alteromonas_mediterranea	Alteromonas_abrolhosensis	0.454	0.132	0.088	0.120219	0.114604	0.0751569	0.046656	0.026365	0.0116139	81.7	81.5	7.65e-74	9.7e-44	dif_sp	1	1	1	2229
Alteromonas_mediterranea	Alteromonas_addita	0.472	0.108	0.078	0.0761421	0.0497423	0.00582568	0.00179252	0.000672194	0.000224065	77.5	77.3	8.26e-107	3.28e-44	dif_sp	0	0	1	1250
Alteromonas_mediterranea	Alteromonas_aestuariivivens	0.497	0.084	0.067	0.0395349	0.0214168	0.00494234	0.00494234	0.00494234	0.00494234	76.4	75.9	1.29e-93	1.37e-29	dif_sp	0	0	1	544
Alteromonas_mediterranea	Alteromonas_australica	0.404	0.101	0.07	0.0928144	0.0599755	0.0257038	0.0168911	0.0117503	0.00636475	78.4	77.9	1.7e-94	6.92e-45	dif_sp	0	1	1	1163
Alteromonas_mediterranea	Alteromonas_confluentis	0.462	0.091	0.065	0.0654912	0.0243902	0.00348432	0.00116144	0.00116144	0	75.9	75.7	5.81e-95	1.72e-44	dif_sp	0	0	1	639
Alteromonas_mediterranea	Alteromonas_facilis	0.449	0.11	0.072	0.100796	0.0294118	0	0	0	0	75.1	74.6	3.72e-108	1.77e-43	dif_sp	0	0	1	401
Alteromonas_mediterranea	Alteromonas_flava	0.523	0.105	0.079	0.0585586	0.0376344	0	0	0	0	75.2	74.6	1.19e-100	7.69e-43	dif_sp	0	0	1	369
Alteromonas_mediterranea	Alteromonas_gracilis	0.512	0.127	0.088	0.0919811	0.110035	0.0624793	0.0279897	0.0114081	0.00484181	81.2	81.1	4.54e-104	1.43e-43	dif_sp	1	1	1	2254
Alteromonas_mediterranea	Alteromonas_lipolytica	0.412	0.088	0.061	0.0769231	0.0227642	0.00650407	0.00325203	0	0	76.7	76.1	8.45e-114	1.44e-43	dif_sp	0	0	1	547
Alteromonas_mediterranea	Alteromonas_macleodii	0.492	0.145	0.092	0.1325	0.123551	0.0921806	0.0660051	0.0431597	0.020714	81.9	81.6	5.83e-78	4.38e-43	dif_sp	1	1	1	2237
Alteromonas_mediterranea	Alteromonas_marina	0.467	0.137	0.09	0.124668	0.125581	0.0955435	0.0598128	0.0342255	0.0156403	81.8	81.6	3.44e-70	3.26e-45	dif_sp	1	1	1	2248
Alteromonas_mediterranea	Alteromonas_naphthalenivorans	0.462	0.113	0.081	0.0839895	0.0559055	0.0125984	0.00341207	0.00209974	0.00131234	78.2	77.8	4.49e-95	1.61e-44	dif_sp	0	1	1	1205
Alteromonas_mediterranea	Alteromonas_oceani	0.405	0.081	0.056	0.0716332	0.0253521	0.00422535	0	0	0	76.1	75.8	7.55e-105	5.25e-45	dif_sp	0	0	1	543
Alteromonas_mediterranea	Alteromonas_pelagimontana	0.597	0.082	0.064	0.0337711	0.0194647	0.00243309	0.00243309	0.00121655	0.00121655	75.7	75.3	2.3e-100	3.21e-42	dif_sp	0	0	1	578
Alteromonas_mediterranea	Alteromonas_stellipolaris	0.454	0.107	0.077	0.0795756	0.0510771	0.00932712	0.00177659	0.000444148	0	77.7	77.4	6.17e-106	5.32e-45	dif_sp	0	1	1	1247
Bacillus_amyloliquefaciens	Bacillus_abyssalis	0.332	0.123	0.094	0.121849	0.0075	0.0025	0	0	0	76.1	75.8	4.32e-265	1.18e-292	dif_sp	0	0	0	301
Bacillus_amyloliquefaciens	Bacillus_acanthi	0.35	0.125	0.094	0.121094	0	0	0	0	0	76.3	75.8	3.84e-274	4.28e-293	dif_sp	0	0	0	153
Bacillus_amyloliquefaciens	Bacillus_acidiceler	0.287	0.111	0.094	0.0880829	0	0	0	0	0	72	71.6	1.39e-212	2.1e-191	dif_sp	0	0	0	105
Bacillus_amyloliquefaciens	Bacillus_acidicola	0.35	0.124	0.099	0.0996016	0.00817439	0	0	0	0	76	75.6	1.25e-267	2.39e-265	dif_sp	0	0	0	210
Bacillus_amyloliquefaciens	Bacillus_acidiproducens	0.355	0.111	0.095	0.0615385	0	0	0	0	0	75	74.7	0	1.88e-196	dif_sp	0	0	0	210
Bacillus_amyloliquefaciens	Bacillus_aerius	0.351	0.18	0.142	0.181818	0.0181324	0.0099728	0.00543971	0.00271985	0.000906618	79.2	78.9	3.1e-127	4.21e-270	dif_sp	0	0	1	651
Bacillus_amyloliquefaciens	Bacillus_aerophilus	0.352	0.174	0.13	0.198198	0.0111008	0.00277521	0.00277521	0.000925069	0	77.4	76.9	3.53e-137	9.11e-299	dif_sp	0	0	1	655
Bacillus_amyloliquefaciens	Bacillus_aidingensis	0.269	0.133	0.094	0.222857	0	0	0	0	0	72.9	72.4	8.34e-108	1.15e-298	dif_sp	0	0	0	74
Bacillus_amyloliquefaciens	Bacillus_akibai	0.282	0.11	0.093	0.0899471	0	0	0	0	0	74.3	72.5	3.86e-146	8.61e-197	dif_sp	0	0	0	111
Bacillus_amyloliquefaciens	Bacillus_albus	0.39	0.135	0.102	0.114583	0.00374532	0	0	0	0	77	76.3	9.61e-308	2.62e-287	dif_sp	0	0	0	169
Bacillus_amyloliquefaciens	Bacillus_alcalophilus	0.311	0.114	0.096	0.0837209	0	0	0	0	0	75	73.2	5.8e-178	1.81e-202	dif_sp	0	0	0	103
Bacillus_amyloliquefaciens	Bacillus_alkalinitrilicus	0.331	0.128	0.101	0.117391	0	0	0	0	0	74	73.5	4.27e-163	2.2e-281	dif_sp	0	0	0	108
Bacillus_amyloliquefaciens	Bacillus_alkalitelluris	0.339	0.143	0.108	0.151515	0.00589971	0	0	0	0	75.3	74.8	3.01e-205	4.08e-294	dif_sp	0	0	0	170
Bacillus_amyloliquefaciens	Bacillus_altitudinis	0.348	0.172	0.128	0.2	0.00849858	0.00188857	0.00188857	0	0	77.6	77.1	3.66e-131	5.79e-297	dif_sp	0	0	0	656
Bacillus_amyloliquefaciens	Bacillus_alveayuensis	0.342	0.127	0.096	0.126016	0.00626305	0	0	0	0	76	75.6	1.58e-282	6.31e-287	dif_sp	0	0	0	302
Bacillus_amyloliquefaciens	Bacillus_andreraoultii	0.351	0.136	0.1	0.143426	0	0	0	0	0	72.8	71.9	1.34e-159	1.64e-302	dif_sp	0	0	0	106
Bacillus_amyloliquefaciens	Bacillus_anthracis	0.357	0.137	0.104	0.130435	0.00324675	0	0	0	0	76.1	75.5	2.18e-254	1.85e-286	dif_sp	0	0	0	164
Bacillus_amyloliquefaciens	Bacillus_aquimaris	0.334	0.115	0.092	0.0950413	0.00524934	0.00262467	0.00262467	0	0	76.2	75.7	0	2.77e-263	dif_sp	0	0	0	223
Bacillus_amyloliquefaciens	Bacillus_aryabhattai	0.328	0.13	0.099	0.135371	0.00672646	0.00224215	0.00224215	0	0	76.1	75.7	6.92e-264	3.95e-290	dif_sp	0	0	0	278
Bacillus_amyloliquefaciens	Bacillus_asahii	0.334	0.122	0.093	0.120332	0.00593472	0	0	0	0	76.4	75.9	2.35e-261	6.7e-291	dif_sp	0	0	0	192
Bacillus_amyloliquefaciens	Bacillus_atrophaeus	0.367	0.239	0.179	0.319149	0.0591572	0.0346434	0.01641	0.00648298	0.00324149	80.3	80	1.59e-36	4.61e-297	dif_sp	0	1	1	1465
Bacillus_amyloliquefaciens	Bacillus_aurantiacus	0.34	0.153	0.124	0.134259	0	0	0	0	0	72.9	72.4	2.44e-113	1.22e-223	dif_sp	0	0	0	107
Bacillus_amyloliquefaciens	Bacillus_australimaris	0.342	0.169	0.127	0.195349	0.0099728	0.00181324	0.000906618	0	0	77.6	77.1	8.65e-135	1.5e-296	dif_sp	0	0	0	725
Bacillus_amyloliquefaciens	Bacillus_azotoformans	0.263	0.142	0.101	0.253086	0	0	0	0	0	72.8	72.4	3.34e-83	0	dif_sp	0	0	0	136
Bacillus_amyloliquefaciens	Bacillus_bacterium	0.34	0.137	0.104	0.139831	0	0	0	0	0	76	75.4	6.21e-232	3.46e-283	dif_sp	0	0	0	168
Bacillus_amyloliquefaciens	Bacillus_badius	0.346	0.125	0.1	0.101626	0.00232558	0	0	0	0	75.8	75.5	1.49e-256	2.45e-259	dif_sp	0	0	0	228
Bacillus_amyloliquefaciens	Bacillus_bataviensis	0.329	0.124	0.095	0.123932	0.00560224	0	0	0	0	76.2	76	1.46e-294	2.37e-277	dif_sp	0	0	0	206
Bacillus_amyloliquefaciens	Bacillus_beveridgei	0.635	0.034	0.024	0.0163666	0	0	0	0	0	73	72.3	5.14e-65	8.02e-293	dif_sp	0	0	0	65
Bacillus_amyloliquefaciens	Bacillus_bingmayongensis	0.35	0.127	0.097	0.118577	0.00297619	0	0	0	0	76.4	76	4.28e-285	5.85e-287	dif_sp	0	0	0	176
Bacillus_amyloliquefaciens	Bacillus_bogoriensis	0.383	0.149	0.089	0.204082	0	0	0	0	0	72.3	71.5	1.35e-187	0	dif_sp	0	0	0	109
Bacillus_amyloliquefaciens	Bacillus_bombysepticus	0.44	0.186	0.14	0.153333	0	0	0	0	0	73.6	73.2	4.24e-210	4.73e-290	dif_sp	0	0	0	121
Bacillus_amyloliquefaciens	Bacillus_boroniphilus	0.277	0.108	0.08	0.142132	0	0	0	0	0	76.6	76.3	7.01e-255	4.32e-296	dif_sp	0	0	0	169
Bacillus_amyloliquefaciens	Bacillus_butanolivorans	0.339	0.124	0.094	0.122449	0.0104439	0	0	0	0	75.6	75.2	8.26e-273	1.11e-285	dif_sp	0	0	1	199
Bacillus_amyloliquefaciens	Bacillus_camelliae	0.375	0.122	0.095	0.0964286	0.00689655	0	0	0	0	76.1	75.5	0	1.59e-284	dif_sp	0	0	0	170
Bacillus_amyloliquefaciens	Bacillus_campisalis	0.349	0.124	0.101	0.0927419	0.00220264	0	0	0	0	75.2	74.7	1.35e-279	1.06e-246	dif_sp	0	0	0	233
Bacillus_amyloliquefaciens	Bacillus_canaveralius	0.352	0.128	0.101	0.10757	0.00449438	0	0	0	0	75.9	75.6	2.1e-283	3.27e-265	dif_sp	0	0	0	269
Bacillus_amyloliquefaciens	Bacillus_caseinilyticus	0.332	0.143	0.105	0.167401	0	0	0	0	0	73	72.5	1.3e-185	1.16e-289	dif_sp	0	0	0	125
Bacillus_amyloliquefaciens	Bacillus_cavernae	0.344	0.119	0.093	0.103586	0.01	0	0	0	0	75.6	75.3	1.52e-288	2.1e-283	dif_sp	0	0	0	246
Bacillus_amyloliquefaciens	Bacillus_cecembensis	0.292	0.116	0.101	0.078534	0	0	0	0	0	71.8	70.9	1.86e-135	1.78e-213	dif_sp	0	0	0	59
Bacillus_amyloliquefaciens	Bacillus_cellulosilyticus	0.277	0.107	0.083	0.123711	0	0	0	0	0	74.4	72.5	1.64e-149	7.92e-281	dif_sp	0	0	0	77
Bacillus_amyloliquefaciens	Bacillus_cereus	0.486	0.197	0.146	0.15	0.0106383	0	0	0	0	73.9	73.3	3.32e-213	1.68e-304	dif_sp	0	0	1	124
Bacillus_amyloliquefaciens	Bacillus_chagannorensis	0.241	0.101	0.075	0.156627	0	0	0	0	0	73.9	72.6	4.63e-167	1.81e-300	dif_sp	0	0	0	87
Bacillus_amyloliquefaciens	Bacillus_ciccensis	0.322	0.129	0.093	0.157205	0.00512821	0	0	0	0	76.1	75.8	7.48e-247	0	dif_sp	0	0	0	207
Bacillus_amyloliquefaciens	Bacillus_cihuensis	0.352	0.115	0.086	0.109023	0.0127389	0.00318471	0	0	0	76.1	75.6	0	9.1e-293	dif_sp	0	0	1	193
Bacillus_amyloliquefaciens	Bacillus_circulans	0.342	0.131	0.103	0.117155	0	0	0	0	0	76.1	75.5	1.08e-252	6.04e-272	dif_sp	0	0	0	164
Bacillus_amyloliquefaciens	Bacillus_clausii	0.466	0.17	0.138	0.097561	0.0307692	0	0	0	0	72.6	71.9	2.82e-201	1.82e-257	dif_sp	0	0	1	116
Bacillus_amyloliquefaciens	Bacillus_coagulans	0.345	0.111	0.093	0.0714286	0.00529101	0	0	0	0	74.9	74.6	0	1.68e-199	dif_sp	0	0	0	213
Bacillus_amyloliquefaciens	Bacillus_coahuilensis	0.35	0.133	0.103	0.121457	0.00757576	0.00757576	0.00757576	0	0	75.4	74.7	2.71e-276	1.78e-281	dif_sp	0	0	0	156
Bacillus_amyloliquefaciens	Bacillus_cohnii	0.335	0.124	0.097	0.113445	0.00983607	0	0	0	0	76.3	75.7	1.77e-281	1.32e-274	dif_sp	0	0	0	172
Bacillus_amyloliquefaciens	Bacillus_cucumis	0.342	0.119	0.093	0.104418	0.00828729	0.00276243	0.00276243	0	0	76.1	75.8	0	3.33e-272	dif_sp	0	0	0	196
Bacillus_amyloliquefaciens	Bacillus_cytotoxicus	0.403	0.133	0.103	0.1	0.00772201	0	0	0	0	76.5	76	1.48e-279	3.36e-280	dif_sp	0	0	0	163
Bacillus_amyloliquefaciens	Bacillus_dakarensis	0.327	0.122	0.093	0.123932	0.00543478	0	0	0	0	76.3	75.9	4.34e-284	1.75e-290	dif_sp	0	0	0	195
Bacillus_amyloliquefaciens	Bacillus_daliensis	0.283	0.107	0.088	0.0974359	0	0	0	0	0	74	73	2.16e-182	2.51e-233	dif_sp	0	0	0	83
Bacillus_amyloliquefaciens	Bacillus_depressus	0.331	0.121	0.092	0.121339	0.00923788	0	0	0	0	75.5	75.2	4.1e-277	1.82e-290	dif_sp	0	0	0	225
Bacillus_amyloliquefaciens	Bacillus_deserti	0.344	0.121	0.099	0.0897959	0.00490196	0	0	0	0	76	75.6	4.44e-299	8.05e-247	dif_sp	0	0	0	241
Bacillus_amyloliquefaciens	Bacillus_dielmoensis	0.334	0.122	0.094	0.116667	0.00842697	0.00280899	0.00280899	0.00280899	0	76.1	75.8	4.35e-273	1.75e-285	dif_sp	0	0	0	185
Bacillus_amyloliquefaciens	Bacillus_drentensis	0.32	0.124	0.094	0.132743	0.0110803	0	0	0	0	75.4	75	1.2e-279	7.04e-289	dif_sp	0	0	1	199
Bacillus_amyloliquefaciens	Bacillus_eiseniae	0.327	0.123	0.091	0.135593	0.00529101	0	0	0	0	76.6	76.2	1.41e-272	4.91e-302	dif_sp	0	0	0	214
Bacillus_amyloliquefaciens	Bacillus_enclensis	0.346	0.122	0.097	0.100402	0.00681818	0.00227273	0.00227273	0	0	76.3	75.9	0	4.76e-258	dif_sp	0	0	0	248
Bacillus_amyloliquefaciens	Bacillus_endophyticus	0.341	0.129	0.095	0.138211	0.0120846	0.00302115	0.00302115	0.00302115	0	77.1	76.6	1.43e-256	4.99e-295	dif_sp	0	0	1	185
Bacillus_amyloliquefaciens	Bacillus_endozanthoxylicus	0.382	0.121	0.097	0.0842105	0.00934579	0	0	0	0	76.8	76.4	0	2.09e-257	dif_sp	0	0	0	204
Bacillus_amyloliquefaciens	Bacillus_farraginis	0.391	0.143	0.105	0.132867	0.00591716	0	0	0	0	74.9	74.1	5.95e-267	2.16e-293	dif_sp	0	0	0	152
Bacillus_amyloliquefaciens	Bacillus_filamentosus	0.371	0.146	0.119	0.107143	0	0	0	0	0	74.4	73.9	9.35e-172	1.44e-228	dif_sp	0	0	0	53
Bacillus_amyloliquefaciens	Bacillus_firmus	0.35	0.123	0.098	0.0992063	0.00961538	0.00240385	0.00240385	0	0	76.7	76.4	7.37e-283	3.95e-269	dif_sp	0	0	0	260
Bacillus_amyloliquefaciens	Bacillus_flexus	0.344	0.122	0.091	0.12253	0.00280899	0	0	0	0	76.6	76.2	8.05e-285	6.51e-291	dif_sp	0	0	0	213
Bacillus_amyloliquefaciens	Bacillus_fordii	0.361	0.127	0.103	0.0930233	0.0100671	0	0	0	0	74.8	74.3	1.86e-300	8.7e-241	dif_sp	0	0	1	162
Bacillus_amyloliquefaciens	Bacillus_fortis	0.374	0.106	0.09	0.056338	0.00986842	0.00328947	0	0	0	75.9	75.4	0	4.23e-218	dif_sp	0	0	0	182
Bacillus_amyloliquefaciens	Bacillus_freudenreichii	0.439	0.163	0.136	0.0891089	0.0272109	0	0	0	0	73.7	72.9	1.42e-206	5.55e-215	dif_sp	0	0	1	148
Bacillus_amyloliquefaciens	Bacillus_fumarioli	0.333	0.124	0.093	0.129167	0.00484262	0	0	0	0	75.6	75.4	2.57e-287	4.94e-291	dif_sp	0	0	0	232
Bacillus_amyloliquefaciens	Bacillus_gaemokensis	0.341	0.13	0.097	0.135246	0.00334448	0	0	0	0	76.1	75.7	4.54e-266	2.18e-302	dif_sp	0	0	0	162
Bacillus_amyloliquefaciens	Bacillus_galactosidilyticus	0.37	0.131	0.097	0.124542	0	0	0	0	0	73.5	72.9	5.92e-246	1.24e-303	dif_sp	0	0	0	102
Bacillus_amyloliquefaciens	Bacillus_gibsonii	0.358	0.236	0.179	0.318436	0.078066	0.0698113	0.0396226	0.0158019	0.00660377	80.7	80.3	2.69e-30	3.6e-288	dif_sp	0	1	1	1492
Bacillus_amyloliquefaciens	Bacillus_ginsengihumi	0.39	0.118	0.093	0.0841751	0	0	0	0	0	75.4	75.1	0	9.95e-262	dif_sp	0	0	0	147
Bacillus_amyloliquefaciens	Bacillus_glennii	0.364	0.122	0.098	0.0902256	0.00511509	0	0	0	0	76.3	75.7	4.61e-297	9.26e-263	dif_sp	0	0	0	245
Bacillus_amyloliquefaciens	Bacillus_glycinifermentans	0.345	0.179	0.145	0.17	0.0172802	0.00676183	0.00300526	0.000751315	0	78.9	78.6	4.19e-128	1.09e-246	dif_sp	0	0	1	657
Bacillus_amyloliquefaciens	Bacillus_gobiensis	0.354	0.159	0.124	0.152174	0.0114943	0.00127714	0	0	0	77.3	76.9	2.82e-177	2.48e-278	dif_sp	0	0	1	496
Bacillus_amyloliquefaciens	Bacillus_gottheilii	0.373	0.13	0.104	0.0966543	0.00987654	0	0	0	0	76.2	75.9	1.32e-288	9.13e-265	dif_sp	0	0	0	231
Bacillus_amyloliquefaciens	Bacillus_halmapalus	0.328	0.123	0.093	0.12766	0.00742574	0	0	0	0	75.6	75.3	2.11e-258	5.57e-293	dif_sp	0	0	0	179
Bacillus_amyloliquefaciens	Bacillus_halodurans	0.399	0.184	0.144	0.156863	0.0149254	0	0	0	0	73.6	72.9	5.21e-140	1.49e-271	dif_sp	0	0	1	126
Bacillus_amyloliquefaciens	Bacillus_halosaccharovorans	0.317	0.133	0.094	0.174888	0.00721154	0	0	0	0	76.8	76.4	5.99e-231	1.28e-306	dif_sp	0	0	0	257
Bacillus_amyloliquefaciens	Bacillus_halotolerans	0.352	0.233	0.176	0.323864	0.0656805	0.0502959	0.0240631	0.00927022	0.00315582	80.3	79.9	1.84e-31	4.51e-288	dif_sp	0	1	1	1715
Bacillus_amyloliquefaciens	Bacillus_haynesii	0.346	0.18	0.143	0.182266	0.0168577	0.0114633	0.00606878	0.00337154	0.00134862	78.3	77.9	5.69e-115	1.19e-266	dif_sp	0	0	1	922
Bacillus_amyloliquefaciens	Bacillus_hemicellulosilyticus	0.281	0.117	0.09	0.141361	0	0	0	0	0	74.7	73.4	1.09e-135	2.44e-283	dif_sp	0	0	0	78
Bacillus_amyloliquefaciens	Bacillus_hisashii	0.485	0.174	0.145	0.0852941	0.0240964	0	0	0	0	73.3	72.8	3.61e-245	3.56e-229	dif_sp	0	0	1	137
Bacillus_amyloliquefaciens	Bacillus_horikoshii	0.349	0.13	0.1	0.120482	0.00945626	0	0	0	0	76.1	75.8	7.65e-256	1.61e-281	dif_sp	0	0	0	215
Bacillus_amyloliquefaciens	Bacillus_horneckiae	0.341	0.124	0.095	0.117886	0	0	0	0	0	75.7	75.3	5.5e-283	4.66e-285	dif_sp	0	0	0	180
Bacillus_amyloliquefaciens	Bacillus_humi	0.352	0.12	0.094	0.100775	0.0137741	0.00275482	0.00275482	0	0	76.4	76	1.46e-282	2.62e-269	dif_sp	0	0	1	198
Bacillus_amyloliquefaciens	Bacillus_hwajinpoensis	0.383	0.165	0.134	0.124498	0.016	0	0	0	0	72.4	71.9	9.23e-195	8.09e-255	dif_sp	0	0	1	126
Bacillus_amyloliquefaciens	Bacillus_indicus	0.33	0.137	0.108	0.130631	0.00791139	0	0	0	0	76.5	76.1	9.8e-223	1.73e-263	dif_sp	0	0	0	419
Bacillus_amyloliquefaciens	Bacillus_infantis	0.344	0.129	0.102	0.11157	0.00422833	0	0	0	0	76	75.7	2.31e-280	5.27e-269	dif_sp	0	0	0	278
Bacillus_amyloliquefaciens	Bacillus_intestinalis	0.359	0.233	0.178	0.303867	0.0662252	0.0520341	0.0270577	0.00851466	0.00302744	80	79.6	4.75e-35	1.89e-286	dif_sp	0	1	1	1610
Bacillus_amyloliquefaciens	Bacillus_jeddahensis	0.325	0.121	0.094	0.116883	0.0027027	0	0	0	0	75.8	75.5	5.63e-258	1.69e-270	dif_sp	0	0	0	193
Bacillus_amyloliquefaciens	Bacillus_kochii	0.348	0.126	0.095	0.12253	0.00607903	0	0	0	0	76.4	76.2	2.54e-284	6.93e-287	dif_sp	0	0	0	176
Bacillus_amyloliquefaciens	Bacillus_koreensis	0.384	0.13	0.102	0.0992908	0.00824176	0.00274725	0.00274725	0	0	76.5	76.2	1.28e-306	7.92e-271	dif_sp	0	0	0	227
Bacillus_amyloliquefaciens	Bacillus_korlensis	0.332	0.122	0.093	0.121339	0.00826446	0.00275482	0	0	0	76.2	75.7	4.4e-301	4.53e-293	dif_sp	0	0	0	190
Bacillus_amyloliquefaciens	Bacillus_kribbensis	0.349	0.126	0.101	0.100806	0.0105541	0	0	0	0	76.2	75.7	3.93e-281	3.25e-260	dif_sp	0	0	1	240
Bacillus_amyloliquefaciens	Bacillus_krulwichiae	0.321	0.104	0.086	0.0765957	0	0	0	0	0	72.9	72	3.54e-270	2.81e-233	dif_sp	0	0	0	113
Bacillus_amyloliquefaciens	Bacillus_kwashiorkori	0.367	0.123	0.089	0.122302	0	0	0	0	0	73.1	72.5	7.22e-192	2.94e-304	dif_sp	0	0	0	87
Bacillus_amyloliquefaciens	Bacillus_kyonggiensis	0.33	0.123	0.095	0.119149	0	0	0	0	0	75.8	75.5	3.21e-280	1.76e-271	dif_sp	0	0	0	201
Bacillus_amyloliquefaciens	Bacillus_lehensis	0.284	0.122	0.097	0.13369	0	0	0	0	0	74.2	72.5	2.11e-105	1.18e-272	dif_sp	0	0	0	72
Bacillus_amyloliquefaciens	Bacillus_lentus	0.462	0.17	0.133	0.112462	0.0113636	0	0	0	0	74.2	73.6	1.64e-255	1.34e-266	dif_sp	0	0	1	123
Bacillus_amyloliquefaciens	Bacillus_licheniformis	0.38	0.19	0.155	0.155556	0.0215645	0.0114165	0.00338266	0.000845666	0	77.7	77.4	7.66e-124	9.27e-247	dif_sp	0	0	1	1098
Bacillus_amyloliquefaciens	Bacillus_ligniniphilus	0.355	0.158	0.117	0.172269	0.0145985	0	0	0	0	72.6	72.3	7.18e-184	4.05e-307	dif_sp	0	0	1	149
Bacillus_amyloliquefaciens	Bacillus_litoralis	0.33	0.126	0.091	0.146444	0.00251256	0	0	0	0	76.5	76	1.21e-270	1.99e-302	dif_sp	0	0	0	231
Bacillus_amyloliquefaciens	Bacillus_loiseleuriae	0.362	0.118	0.088	0.109489	0.00952381	0	0	0	0	75.8	75.4	0	3.45e-286	dif_sp	0	0	0	190
Bacillus_amyloliquefaciens	Bacillus_lonarensis	0.293	0.136	0.097	0.19898	0	0	0	0	0	74.7	73.3	1.19e-93	8.82e-304	dif_sp	0	0	0	52
Bacillus_amyloliquefaciens	Bacillus_luciferensis	0.282	0.106	0.091	0.078534	0	0	0	0	0	71.6	71.3	9.15e-226	2.24e-161	dif_sp	0	0	0	104
Bacillus_amyloliquefaciens	Bacillus_luti	0.383	0.124	0.094	0.103806	0.00322581	0	0	0	0	77	76.4	1.39e-304	4.9e-289	dif_sp	0	0	0	164
Bacillus_amyloliquefaciens	Bacillus_manliponensis	0.347	0.126	0.095	0.123016	0.00589971	0	0	0	0	76.1	75.5	3.69e-301	3.8e-291	dif_sp	0	0	0	175
Bacillus_amyloliquefaciens	Bacillus_mannanilyticus	0.245	0.117	0.101	0.111111	0	0	0	0	0	72.7	72.2	7.24e-92	2.3e-171	dif_sp	0	0	0	42
Bacillus_amyloliquefaciens	Bacillus_marasmi	0.338	0.126	0.094	0.131148	0.00265252	0	0	0	0	75.5	75.3	8.27e-261	3.35e-297	dif_sp	0	0	0	177
Bacillus_amyloliquefaciens	Bacillus_marinisedimentorum	0.344	0.114	0.094	0.08	0.00260417	0	0	0	0	76.1	75.7	7.19e-304	9.16e-239	dif_sp	0	0	0	221
Bacillus_amyloliquefaciens	Bacillus_marisflavi	0.352	0.118	0.097	0.0823529	0.00470588	0.00235294	0.00235294	0	0	76.1	75.7	0	6.68e-227	dif_sp	0	0	0	244
Bacillus_amyloliquefaciens	Bacillus_marmarensis	0.377	0.124	0.097	0.0964286	0.00784314	0	0	0	0	75.4	74.7	0	3.65e-271	dif_sp	0	0	0	150
Bacillus_amyloliquefaciens	Bacillus_massiliglaciei	0.347	0.131	0.105	0.107438	0.0457516	0.0392157	0.0326797	0.00653595	0.00653595	76.6	76.3	5.86e-253	1.43e-259	dif_sp	0	0	1	245
Bacillus_amyloliquefaciens	Bacillus_massilioanorexius	0.38	0.166	0.122	0.170543	0.0135135	0	0	0	0	73.5	73.2	7.78e-179	4.82e-297	dif_sp	0	0	1	140
Bacillus_amyloliquefaciens	Bacillus_massiliogabonensis	0.327	0.123	0.093	0.128205	0.0025641	0	0	0	0	76.2	76	2.61e-262	8.46e-285	dif_sp	0	0	0	223
Bacillus_amyloliquefaciens	Bacillus_massiliogorillae	0.344	0.142	0.106	0.151261	0.00884956	0	0	0	0	74.4	73.6	2.83e-218	4.81e-294	dif_sp	0	0	0	147
Bacillus_amyloliquefaciens	Bacillus_massilionigeriensis	0.389	0.129	0.097	0.109589	0.0135747	0	0	0	0	75.4	74.8	2.31e-298	2.16e-297	dif_sp	0	0	1	164
Bacillus_amyloliquefaciens	Bacillus_massiliosenegalensis	0.347	0.124	0.099	0.100806	0.00903614	0	0	0	0	76.7	76.2	8.02e-283	2.7e-268	dif_sp	0	0	0	186
Bacillus_amyloliquefaciens	Bacillus_mediterraneensis	0.336	0.127	0.098	0.121849	0.00501253	0	0	0	0	76	75.6	2.94e-261	6.6e-280	dif_sp	0	0	0	198
Bacillus_amyloliquefaciens	Bacillus_megaterium	0.356	0.133	0.103	0.118577	0.00879121	0.0043956	0.0043956	0.0021978	0	75.9	75.5	5.19e-273	1.77e-280	dif_sp	0	0	0	289
Bacillus_amyloliquefaciens	Bacillus_mesonae	0.344	0.126	0.102	0.0991736	0.00428266	0	0	0	0	75.1	74.7	4.34e-262	4.38e-251	dif_sp	0	0	0	230
Bacillus_amyloliquefaciens	Bacillus_mesophilum	0.363	0.133	0.103	0.115385	0.0144578	0.00240964	0	0	0	76.2	75.8	2.51e-278	1.16e-270	dif_sp	0	0	1	232
Bacillus_amyloliquefaciens	Bacillus_methanolicus	0.337	0.129	0.101	0.118644	0.00211864	0	0	0	0	75.9	75.6	6.78e-261	1.05e-284	dif_sp	0	0	0	261
Bacillus_amyloliquefaciens	Bacillus_mobilis	0.342	0.133	0.099	0.139918	0	0	0	0	0	76.1	75.5	4.9e-240	1.67e-297	dif_sp	0	0	0	170
Bacillus_amyloliquefaciens	Bacillus_mojavensis	0.342	0.225	0.168	0.327586	0.051028	0.039787	0.0170093	0.00606419	0.00266233	79.6	79.3	1.81e-35	2.98e-291	dif_sp	0	1	1	1844
Bacillus_amyloliquefaciens	Bacillus_muralis	0.342	0.108	0.092	0.064	0.00288184	0	0	0	0	76	75.7	0	1.08e-196	dif_sp	0	0	0	207
Bacillus_amyloliquefaciens	Bacillus_mycoides	0.561	0.195	0.158	0.0918114	0	0	0	0	0	75.3	73.8	3.68e-219	1.14e-249	dif_sp	0	0	0	139
Bacillus_amyloliquefaciens	Bacillus_nakamurai	0.315	0.332	0.217	1.17347	0.277568	0.242848	0.113069	0.0371912	0.0131339	86.9	86.6	1.35e-85	0	ok	1	1	1	2627
Bacillus_amyloliquefaciens	Bacillus_nanhaiisediminis	0.462	0.176	0.14	0.111801	0.0238095	0	0	0	0	72.3	71.6	2.96e-226	1.04e-255	dif_sp	0	0	1	126
Bacillus_amyloliquefaciens	Bacillus_ndiopicus	0.179	0.139	0.074	0.619048	0	0	0	0	0	73.2	70.7	0.00453972	0	ok	0	0	0	75
Bacillus_amyloliquefaciens	Bacillus_nealsonii	0.353	0.126	0.092	0.130268	0.0101695	0	0	0	0	76.1	75.3	1.94e-275	3.42e-306	dif_sp	0	0	1	186
Bacillus_amyloliquefaciens	Bacillus_niacini	0.311	0.119	0.092	0.123288	0.00854701	0.002849	0	0	0	75.9	75.7	1.78e-266	2.15e-287	dif_sp	0	0	0	186
Bacillus_amyloliquefaciens	Bacillus_niameyensis	0.564	0.175	0.142	0.0781991	0	0	0	0	0	73.9	72.9	3.23e-286	8.64e-254	dif_sp	0	0	0	110
Bacillus_amyloliquefaciens	Bacillus_nitratireducens	0.362	0.13	0.099	0.117871	0.00293255	0	0	0	0	75.5	75	9.74e-286	5.82e-289	dif_sp	0	0	0	181
Bacillus_amyloliquefaciens	Bacillus_notoginsengisoli	0.327	0.112	0.09	0.092827	0	0	0	0	0	75.4	75.2	0	1.22e-264	dif_sp	0	0	0	185
Bacillus_amyloliquefaciens	Bacillus_novalis	0.339	0.12	0.092	0.11336	0.00505051	0.00252525	0.00252525	0.00252525	0	75.4	75	4.22e-302	8.33e-280	dif_sp	0	0	0	194
Bacillus_amyloliquefaciens	Bacillus_obstructivus	0.392	0.144	0.111	0.117438	0.00595238	0	0	0	0	74.9	74.1	6.81e-263	1.53e-293	dif_sp	0	0	0	151
Bacillus_amyloliquefaciens	Bacillus_oceanisediminis	0.355	0.132	0.101	0.122047	0.00707547	0	0	0	0	76.8	76.5	7.69e-275	2.58e-291	dif_sp	0	0	0	269
Bacillus_amyloliquefaciens	Bacillus_okhensis	0.476	0.164	0.138	0.0769231	0.0243902	0	0	0	0	72.8	72.2	2.2e-252	1.72e-204	dif_sp	0	0	1	121
Bacillus_amyloliquefaciens	Bacillus_okuhidensis	0.395	0.183	0.15	0.134694	0.0138889	0	0	0	0	73.5	72.8	6.93e-153	1.53e-230	dif_sp	0	0	1	124
Bacillus_amyloliquefaciens	Bacillus_oleivorans	0.342	0.121	0.098	0.0942623	0.00308642	0	0	0	0	76.6	76	1.11e-279	1.6e-253	dif_sp	0	0	0	175
Bacillus_amyloliquefaciens	Bacillus_oleronius	0.408	0.169	0.129	0.143369	0.00847458	0	0	0	0	73.6	73.2	1.5e-214	5.51e-295	dif_sp	0	0	0	148
Bacillus_amyloliquefaciens	Bacillus_onubensis	0.344	0.124	0.096	0.112903	0.0104987	0	0	0	0	75.9	75.6	2.96e-278	1.24e-281	dif_sp	0	0	1	188
Bacillus_amyloliquefaciens	Bacillus_oryziterrae	0.348	0.137	0.109	0.117155	0	0	0	0	0	74	73.5	1.51e-141	3.45e-257	dif_sp	0	0	0	111
Bacillus_amyloliquefaciens	Bacillus_oshimensis	0.295	0.124	0.098	0.13198	0	0	0	0	0	74.5	72.8	5.36e-95	9.84e-270	dif_sp	0	0	0	78
Bacillus_amyloliquefaciens	Bacillus_pacificus	0.358	0.13	0.101	0.11284	0	0	0	0	0	77	76.2	7.43e-278	1.74e-279	dif_sp	0	0	0	170
Bacillus_amyloliquefaciens	Bacillus_panaciterrae	0.353	0.132	0.108	0.0979592	0.00674157	0	0	0	0	75.8	75.3	3.12e-248	6.37e-246	dif_sp	0	0	0	266
Bacillus_amyloliquefaciens	Bacillus_paralicheniformis	0.343	0.177	0.138	0.190244	0.0181818	0.00952381	0.00606061	0.0017316	0.000865801	79.4	79.1	2.13e-114	2.28e-275	dif_sp	0	0	1	618
Bacillus_amyloliquefaciens	Bacillus_paramycoides	0.348	0.128	0.095	0.130435	0.00591716	0	0	0	0	76.3	75.7	6.2e-250	5.42e-297	dif_sp	0	0	0	177
Bacillus_amyloliquefaciens	Bacillus_paranthracis	0.389	0.135	0.105	0.105634	0.00393701	0	0	0	0	76.6	75.8	9.85e-278	2.36e-274	dif_sp	0	0	0	163
Bacillus_amyloliquefaciens	Bacillus_patagoniensis	0.256	0.119	0.083	0.208092	0	0	0	0	0	75.3	72	1.14e-67	0	dif_sp	0	0	0	95
Bacillus_amyloliquefaciens	Bacillus_persicus	0.353	0.121	0.094	0.104247	0.00892857	0	0	0	0	76.2	75.7	2.3e-293	2.28e-274	dif_sp	0	0	0	175
Bacillus_amyloliquefaciens	Bacillus_plakortidis	0.286	0.124	0.09	0.173469	0	0	0	0	0	74.5	72.8	5.18e-99	5.97e-305	dif_sp	0	0	0	76
Bacillus_amyloliquefaciens	Bacillus_populi	0.337	0.113	0.098	0.0627615	0	0	0	0	0	73.1	72.8	9.03e-261	1.66e-203	dif_sp	0	0	0	108
Bacillus_amyloliquefaciens	Bacillus_proteolyticus	0.35	0.137	0.1	0.148	0	0	0	0	0	76	75.4	2.08e-248	9.56e-307	dif_sp	0	0	0	166
Bacillus_amyloliquefaciens	Bacillus_pseudalcaliphilus	0.326	0.132	0.095	0.160173	0	0	0	0	0	72.6	72	3.63e-135	0	dif_sp	0	0	0	90
Bacillus_amyloliquefaciens	Bacillus_pseudofirmus	0.426	0.15	0.123	0.0891089	0.0148148	0	0	0	0	73.1	72.7	2.4e-260	1.55e-250	dif_sp	0	0	1	148
Bacillus_amyloliquefaciens	Bacillus_pseudomycoides	0.377	0.12	0.096	0.0854093	0.00632911	0	0	0	0	76.4	75.9	0	1.55e-261	dif_sp	0	0	0	182
Bacillus_amyloliquefaciens	Bacillus_psychrosaccharolyticus	0.383	0.118	0.093	0.0862069	0.0127796	0.00319489	0.00319489	0	0	75.8	75.6	0	1.77e-269	dif_sp	0	0	1	191
Bacillus_amyloliquefaciens	Bacillus_pumilus	0.35	0.17	0.128	0.189189	0.00820419	0.00182315	0.000911577	0	0	77.3	76.7	3.21e-146	3.33e-286	dif_sp	0	0	0	650
Bacillus_amyloliquefaciens	Bacillus_rhizosphaerae	0.432	0.163	0.136	0.0912162	0.0125	0	0	0	0	72.1	71.7	5.31e-224	1.51e-230	dif_sp	0	0	1	118
Bacillus_amyloliquefaciens	Bacillus_rubiinfantis	0.342	0.111	0.085	0.101167	0.0030581	0	0	0	0	75.8	75.5	0	1.52e-286	dif_sp	0	0	0	180
Bacillus_amyloliquefaciens	Bacillus_safensis	0.355	0.171	0.128	0.189427	0.0135699	0.00417537	0.00104384	0	0	78.2	77.6	1.31e-156	7.79e-291	dif_sp	0	0	1	595
Bacillus_amyloliquefaciens	Bacillus_saganii	0.342	0.121	0.098	0.0942623	0.00524934	0	0	0	0	76.2	75.8	1.75e-287	1.14e-255	dif_sp	0	0	0	217
Bacillus_amyloliquefaciens	Bacillus_salacetis	0.369	0.125	0.103	0.0827068	0.00508906	0	0	0	0	76.7	76.3	0	4.93e-234	dif_sp	0	0	0	234
Bacillus_amyloliquefaciens	Bacillus_salarius	0.255	0.121	0.09	0.187879	0	0	0	0	0	72.5	72.1	5.63e-117	5.81e-287	dif_sp	0	0	0	71
Bacillus_amyloliquefaciens	Bacillus_salsus	0.336	0.126	0.098	0.117647	0.00398406	0	0	0	0	77	76.2	5.16e-262	6.2e-284	dif_sp	0	0	0	169
Bacillus_amyloliquefaciens	Bacillus_selenatarsenatis	0.337	0.126	0.097	0.120833	0	0	0	0	0	75.8	75.6	2.62e-280	9.5e-292	dif_sp	0	0	0	208
Bacillus_amyloliquefaciens	Bacillus_shacheensis	0.36	0.123	0.103	0.077821	0	0	0	0	0	72.7	72.1	4.66e-224	5.71e-226	dif_sp	0	0	0	97
Bacillus_amyloliquefaciens	Bacillus_shackletonii	0.354	0.126	0.093	0.126437	0.00795756	0.00530504	0.00530504	0	0	75.4	74.9	2.59e-285	2.51e-299	dif_sp	0	0	0	194
Bacillus_amyloliquefaciens	Bacillus_siamensis	0.336	0.586	0.354	NA	NA	NA	NA	NA	NA	94.7	94.3	0	0	dif_sp	0	0	0	2839
Bacillus_amyloliquefaciens	Bacillus_simplex	0.328	0.115	0.087	0.116183	0.00569801	0	0	0	0	76.2	75.8	1.71e-307	3.39e-295	dif_sp	0	0	0	217
Bacillus_amyloliquefaciens	Bacillus_sinesaloumensis	0.349	0.114	0.089	0.0961538	0.00900901	0	0	0	0	76.7	76.2	0	1.61e-280	dif_sp	0	0	0	178
Bacillus_amyloliquefaciens	Bacillus_siralis	0.333	0.118	0.093	0.104167	0.00573066	0	0	0	0	76.2	76	9.96e-297	3.75e-262	dif_sp	0	0	0	202
Bacillus_amyloliquefaciens	Bacillus_smithii	0.316	0.116	0.089	0.118943	0.00274725	0	0	0	0	75.1	75	1.95e-278	2.64e-287	dif_sp	0	0	0	212
Bacillus_amyloliquefaciens	Bacillus_solani	0.328	0.129	0.091	0.160338	0.00777202	0	0	0	0	76.1	75.8	4.09e-244	0	dif_sp	0	0	0	210
Bacillus_amyloliquefaciens	Bacillus_soli	0.388	0.159	0.122	0.139098	0.00547945	0	0	0	0	75.5	75.2	7.15e-294	2.12e-251	dif_sp	0	0	0	194
Bacillus_amyloliquefaciens	Bacillus_solimangrovi	0.355	0.121	0.097	0.0930233	0.00826446	0	0	0	0	73	72.7	2.58e-220	1.27e-276	dif_sp	0	0	0	118
Bacillus_amyloliquefaciens	Bacillus_solisilvae	0.33	0.139	0.105	0.151111	0	0	0	0	0	72.3	71.7	2.6e-147	6.69e-296	dif_sp	0	0	0	112
Bacillus_amyloliquefaciens	Bacillus_sonorensis	0.369	0.19	0.152	0.175115	0.0241905	0.0133978	0.00372162	0.00186081	0.00111649	77.5	77.2	2.4e-122	7.44e-259	dif_sp	0	0	1	1160
Bacillus_amyloliquefaciens	Bacillus_sporothermodurans	0.303	0.102	0.076	0.114537	0	0	0	0	0	76.5	76.1	2.29e-292	1.53e-297	dif_sp	0	0	0	169
Bacillus_amyloliquefaciens	Bacillus_stratosphericus	0.352	0.173	0.124	0.214912	0.0140485	0.00255428	0	0	0	78.5	78	9.43e-128	0	dif_sp	0	0	1	553
Bacillus_amyloliquefaciens	Bacillus_subterraneus	0.357	0.132	0.103	0.114173	0.00453515	0.00226757	0.00226757	0	0	76.4	76.1	8.14e-267	5.77e-263	dif_sp	0	0	0	239
Bacillus_amyloliquefaciens	Bacillus_subtilis	0.345	0.231	0.175	0.329412	0.0737648	0.0649501	0.0378103	0.0157736	0.00719091	80.8	80.4	7.61e-22	7.24e-299	dif_sp	0	1	1	1373
Bacillus_amyloliquefaciens	Bacillus_swezeyi	0.345	0.174	0.133	0.193396	0.0353982	0.0176991	0.0132743	0.00442478	0.00147493	81.1	80.8	1.71e-119	2.04e-291	dif_sp	0	0	1	497
Bacillus_amyloliquefaciens	Bacillus_taeanensis	0.347	0.123	0.092	0.121569	0.00983607	0.00327869	0.00327869	0	0	75.6	75	1.25e-293	1.13e-298	dif_sp	0	0	0	169
Bacillus_amyloliquefaciens	Bacillus_tequilensis	0.34	0.231	0.171	0.35503	0.0774411	0.067789	0.0388328	0.0145903	0.00695847	81	80.5	4.52e-24	4.89e-301	dif_sp	0	1	1	1586
Bacillus_amyloliquefaciens	Bacillus_terrae	0.404	0.163	0.126	0.133094	0.0227273	0	0	0	0	73.4	72.7	2.48e-225	4.02e-279	dif_sp	0	0	1	140
Bacillus_amyloliquefaciens	Bacillus_testis	0.328	0.118	0.089	0.121339	0.00828729	0.00276243	0.00276243	0	0	76.4	76.1	2.04e-302	3.12e-294	dif_sp	0	0	0	206
Bacillus_amyloliquefaciens	Bacillus_thermoamylovorans	0.461	0.168	0.142	0.0815047	0.0227273	0	0	0	0	73.4	72.9	2.13e-232	2.23e-215	dif_sp	0	0	1	144
Bacillus_amyloliquefaciens	Bacillus_thermocopriae	0.346	0.125	0.096	0.116	0.00831025	0	0	0	0	75.3	75	7.99e-260	7.09e-278	dif_sp	0	0	0	227
Bacillus_amyloliquefaciens	Bacillus_thuringiensis	0.419	0.158	0.121	0.124161	0.00598802	0	0	0	0	74.1	73.6	4.87e-149	4.95e-282	dif_sp	0	0	0	147
Bacillus_amyloliquefaciens	Bacillus_thuringiensis1	0.374	0.176	0.124	0.208	0	0	0	0	0	74.6	74.2	7.16e-184	0	dif_sp	0	0	0	91
Bacillus_amyloliquefaciens	Bacillus_timonensis	0.338	0.125	0.093	0.130612	0.0100503	0	0	0	0	75.8	75.5	1.13e-269	2.94e-296	dif_sp	0	0	1	197
Bacillus_amyloliquefaciens	Bacillus_toyonensis	0.358	0.13	0.096	0.129771	0.00609756	0	0	0	0	76.5	75.9	7.5e-276	7.95e-302	dif_sp	0	0	0	176
Bacillus_amyloliquefaciens	Bacillus_tropicus	0.343	0.136	0.1	0.148148	0	0	0	0	0	75.9	75.3	9.45e-237	4.55e-301	dif_sp	0	0	0	166
Bacillus_amyloliquefaciens	Bacillus_trypoxylicola	0.342	0.124	0.105	0.0801688	0	0	0	0	0	72.6	72.1	6.97e-204	1.02e-189	dif_sp	0	0	0	80
Bacillus_amyloliquefaciens	Bacillus_tuaregi	0.329	0.117	0.092	0.105485	0.0052356	0	0	0	0	75.7	75.3	1.89e-285	1.44e-265	dif_sp	0	0	0	191
Bacillus_amyloliquefaciens	Bacillus_urumqiensis	0.299	0.105	0.099	0.03	0	0	0	0	0	73.4	72.4	1.21e-222	2.56e-35	dif_sp	0	0	0	93
Bacillus_amyloliquefaciens	Bacillus_vallismortis	0.35	0.224	0.169	0.303867	0.0564062	0.0425	0.0220312	0.008125	0.00171875	79.6	79.3	4.56e-47	5.2e-289	dif_sp	0	1	1	1789
Bacillus_amyloliquefaciens	Bacillus_velezensis	0.333	0.41	0.47	NA	NA	NA	NA	NA	NA	100	94.3	1.49e-203	3.09e-120	dif_sp	0	0	0	2882
Bacillus_amyloliquefaciens	Bacillus_vietnamensis	0.354	0.122	0.098	0.09375	0.00461894	0.00230947	0.00230947	0	0	75.8	75.3	0	8.96e-260	dif_sp	0	0	0	251
Bacillus_amyloliquefaciens	Bacillus_vireti	0.329	0.12	0.094	0.110638	0.0110803	0	0	0	0	76.4	76	6.46e-286	1.79e-277	dif_sp	0	0	1	213
Bacillus_amyloliquefaciens	Bacillus_wakoensis	0.309	0.117	0.084	0.146667	0	0	0	0	0	75.3	73.9	9.88e-161	9.75e-303	dif_sp	0	0	0	115
Bacillus_amyloliquefaciens	Bacillus_weihaiensis	0.315	0.126	0.093	0.148649	0.00759494	0.00253165	0.00253165	0	0	76.9	76.6	1.28e-238	1.8e-300	dif_sp	0	0	0	218
Bacillus_amyloliquefaciens	Bacillus_wiedmannii	0.349	0.149	0.11	0.16318	0.0083682	0	0	0	0	75	74.2	7.05e-213	4.36e-293	dif_sp	0	0	0	159
Bacillus_amyloliquefaciens	Bacillus_wudalianchiensis	0.355	0.125	0.101	0.0944882	0.0100756	0.00251889	0	0	0	75.9	75.6	8.85e-254	1.16e-246	dif_sp	0	0	1	221
Bacillus_amyloliquefaciens	Bacillus_xiamenensis	0.348	0.172	0.126	0.207207	0.0144284	0.00332963	0.00332963	0	0	78.2	77.7	4.1e-134	0	dif_sp	0	0	1	571
Bacillus_amyloliquefaciens	Bacillus_zeae	0.351	0.121	0.097	0.0944882	0	0	0	0	0	75.7	75.4	9.63e-291	2.68e-251	dif_sp	0	0	0	215
Bacillus_amyloliquefaciens	Bacillus_zhangzhouensis	0.35	0.169	0.126	0.191964	0.0113101	0.00282752	0.000942507	0	0	77.4	76.9	6.56e-151	1.69e-296	dif_sp	0	0	1	676
Bacillus_anthracis	Bacillus_abyssalis	0.577	0.185	0.167	0.0439024	0.0147541	0.00327869	0	0	0	77.2	75.6	9.51e-107	1.23e-43	dif_sp	0	0	1	260
Bacillus_anthracis	Bacillus_acanthi	0.555	0.146	0.131	0.0353774	0.0181818	0.00606061	0.00606061	0	0	78.3	76.6	7.1e-126	4.64e-36	dif_sp	0	0	1	166
Bacillus_anthracis	Bacillus_acidiceler	0.564	0.18	0.164	0.04	0.0185874	0.0130112	0.00371747	0	0	78.5	76.1	9.8e-112	2.8e-36	dif_sp	0	0	1	272
Bacillus_anthracis	Bacillus_acidicola	0.513	0.124	0.111	0.0323383	0.00319489	0.00319489	0	0	0	76.8	74.8	1.3e-130	2.16e-37	dif_sp	0	0	0	131
Bacillus_anthracis	Bacillus_acidiproducens	0.469	0.135	0.12	0.0429799	0	0	0	0	0	73.5	73	1.74e-123	1.3e-40	dif_sp	0	0	0	70
Bacillus_anthracis	Bacillus_aerius	0.393	0.095	0.072	0.0716511	0	0	0	0	0	78.9	78.1	1.31e-193	6.78e-98	dif_sp	0	0	0	49
Bacillus_anthracis	Bacillus_aerophilus	0.479	0.133	0.118	0.0415512	0.009375	0.00625	0	0	0	77.7	75.8	1.55e-116	4.83e-46	dif_sp	0	0	0	128
Bacillus_anthracis	Bacillus_aidingensis	0.504	0.155	0.151	0.0113314	0	0	0	0	0	72.8	71.5	2.54e-83	1.01e-10	dif_sp	0	0	0	20
Bacillus_anthracis	Bacillus_akibai	0.554	0.139	0.127	0.028103	0.00318471	0.00318471	0.00318471	0	0	76.5	74.9	5.42e-131	3.69e-29	dif_sp	0	0	0	137
Bacillus_anthracis	Bacillus_albus	0.748	1.007	0.71	7.81579	NA	NA	NA	NA	NA	98.7	93.9	3.59e-105	2.66e-133	ok	0	0	0	2028
Bacillus_anthracis	Bacillus_alcalophilus	0.57	0.149	0.135	0.0321839	0.00917431	0.0030581	0	0	0	76.2	74.7	5.38e-111	5.9e-36	dif_sp	0	0	0	127
Bacillus_anthracis	Bacillus_alkalinitrilicus	0.569	0.152	0.135	0.0391705	0.00869565	0.00289855	0	0	0	76.2	74.8	3.03e-117	3.06e-49	dif_sp	0	0	0	159
Bacillus_anthracis	Bacillus_alkalitelluris	0.552	0.162	0.146	0.0394089	0.0143198	0.00238663	0	0	0	77.5	75.4	2.65e-118	4.07e-44	dif_sp	0	0	1	192
Bacillus_anthracis	Bacillus_altitudinis	0.496	0.123	0.112	0.0286458	0.0136054	0.0102041	0.00680272	0	0	78.2	76.3	1.11e-130	6.58e-27	dif_sp	0	0	1	124
Bacillus_anthracis	Bacillus_alveayuensis	0.58	0.189	0.169	0.0486618	0.00330033	0.00165017	0	0	0	77	75.5	1.23e-114	9.26e-43	dif_sp	0	0	0	265
Bacillus_anthracis	Bacillus_amyloliquefaciens	0.389	0.153	0.135	0.0708661	0	0	0	0	0	75.8	74.9	1.08e-87	1.42e-41	dif_sp	0	0	0	58
Bacillus_anthracis	Bacillus_andreraoultii	0.507	0.125	0.112	0.0329114	0	0	0	0	0	75.9	74.2	4.35e-126	1.24e-37	dif_sp	0	0	0	143
Bacillus_anthracis	Bacillus_aquimaris	0.498	0.123	0.112	0.0284974	0.00362319	0.00362319	0	0	0	77.9	75.6	5.14e-117	1.69e-32	dif_sp	0	0	0	147
Bacillus_anthracis	Bacillus_aryabhattai	0.556	0.178	0.16	0.0454545	0.00639659	0.00426439	0	0	0	78.8	76.1	1.47e-114	6.67e-40	dif_sp	0	0	0	263
Bacillus_anthracis	Bacillus_asahii	0.58	0.172	0.154	0.0422535	0.00373832	0.00186916	0	0	0	77.1	75.4	1.35e-124	3.65e-42	dif_sp	0	0	0	232
Bacillus_anthracis	Bacillus_atrophaeus	0.39	0.066	0.076	NA	0	0	0	0	0	80	78.9	2.15e-188	2.36e-55	dif_sp	0	0	0	57
Bacillus_anthracis	Bacillus_aurantiacus	0.501	0.121	0.113	0.0206186	0	0	0	0	0	75.5	74.5	6.71e-123	1.76e-27	dif_sp	0	0	0	81
Bacillus_anthracis	Bacillus_australimaris	0.499	0.13	0.119	0.0289474	0.012987	0.012987	0	0	0	78	76.1	6.46e-113	3.17e-28	dif_sp	0	0	1	141
Bacillus_anthracis	Bacillus_azotoformans	0.57	0.151	0.135	0.0367816	0.0144928	0.0057971	0	0	0	76.6	75	4.22e-116	7.23e-36	dif_sp	0	0	1	150
Bacillus_anthracis	Bacillus_bacterium	0.733	1.035	0.718	21.1333	NA	NA	NA	NA	NA	95.4	93.7	7.09e-150	3.32e-136	ok	0	0	0	2156
Bacillus_anthracis	Bacillus_badius	0.533	0.137	0.128	0.0222222	0.00340136	0	0	0	0	76.7	74.6	2.05e-111	8.53e-26	dif_sp	0	0	0	120
Bacillus_anthracis	Bacillus_bataviensis	0.574	0.143	0.129	0.0314607	0.0120846	0.0060423	0.0060423	0	0	77.2	74.8	1.27e-124	2.44e-38	dif_sp	0	0	1	187
Bacillus_anthracis	Bacillus_beveridgei	0.457	0.146	0.114	0.0932945	0	0	0	0	0	74.8	73.7	3.34e-78	7.93e-82	dif_sp	0	0	0	30
Bacillus_anthracis	Bacillus_bingmayongensis	0.702	0.479	0.383	0.30094	0.237465	0.164147	0.0597128	0.0186445	0.00655077	83.2	82.8	8.2e-42	6.13e-94	dif_sp	1	1	1	1768
Bacillus_anthracis	Bacillus_bogoriensis	0.565	0.135	0.123	0.0271493	0	0	0	0	0	76.7	75.3	4.63e-127	7.15e-34	dif_sp	0	0	0	128
Bacillus_anthracis	Bacillus_bombysepticus	0.727	0.921	0.631	3.02083	NA	NA	NA	NA	NA	92.6	92	4.23e-45	1.18e-138	ok	0	0	0	2111
Bacillus_anthracis	Bacillus_boroniphilus	0.399	0.116	0.107	0.0308219	0.00653595	0	0	0	0	76	73.2	1.61e-124	1.28e-22	dif_sp	0	0	0	98
Bacillus_anthracis	Bacillus_butanolivorans	0.476	0.124	0.115	0.0249307	0.00306748	0	0	0	0	77.4	75	1.29e-113	4.21e-24	dif_sp	0	0	0	176
Bacillus_anthracis	Bacillus_camelliae	0.51	0.143	0.129	0.0367454	0.00265957	0.00265957	0	0	0	77	74.7	5.92e-127	4.3e-37	dif_sp	0	0	0	191
Bacillus_anthracis	Bacillus_campisalis	0.5	0.127	0.106	0.0532995	0.00671141	0.00671141	0	0	0	75.1	73.5	1.71e-114	3.38e-64	dif_sp	0	0	0	82
Bacillus_anthracis	Bacillus_canaveralius	0.499	0.123	0.116	0.0182768	0	0	0	0	0	77.1	75.3	4.89e-129	1.11e-18	dif_sp	0	0	0	122
Bacillus_anthracis	Bacillus_caseinilyticus	0.44	0.123	0.123	NA	0	0	0	0	0	74.7	73.4	8.19e-83	6.7e-07	dif_sp	0	0	0	34
Bacillus_anthracis	Bacillus_cavernae	0.455	0.104	0.093	0.0303867	0.00406504	0.00406504	0	0	0	77.2	75	6.8e-139	8.53e-39	dif_sp	0	0	0	117
Bacillus_anthracis	Bacillus_cecembensis	0.483	0.12	0.105	0.0396825	0.00390625	0.00390625	0	0	0	77.1	74.9	2.8e-117	2.34e-49	dif_sp	0	0	0	117
Bacillus_anthracis	Bacillus_cellulosilyticus	0.493	0.134	0.121	0.0349462	0.00473934	0.00473934	0.00473934	0	0	75.9	74.9	3.56e-107	2.46e-33	dif_sp	0	0	0	93
Bacillus_anthracis	Bacillus_cereus	0.733	0.907	0.626	2.62617	NA	NA	NA	NA	NA	92.6	92	2.58e-34	2.59e-135	ok	0	0	0	2121
Bacillus_anthracis	Bacillus_chagannorensis	0.447	0.142	0.108	0.100295	0	0	0	0	0	73.6	72.1	1.17e-75	1.74e-84	dif_sp	0	0	0	19
Bacillus_anthracis	Bacillus_ciccensis	0.614	0.167	0.152	0.0324675	0.00811359	0.0040568	0	0	0	76.5	74.4	2.17e-126	3.6e-33	dif_sp	0	0	0	202
Bacillus_anthracis	Bacillus_cihuensis	0.573	0.16	0.142	0.0417633	0.00455581	0.00455581	0	0	0	76.5	74.4	1.26e-123	4.91e-43	dif_sp	0	0	0	204
Bacillus_anthracis	Bacillus_circulans	0.551	0.145	0.128	0.0401891	0.0111421	0.0111421	0.00278552	0	0	77.5	75.5	1.03e-127	1.41e-45	dif_sp	0	0	1	176
Bacillus_anthracis	Bacillus_clausii	0.533	0.173	0.153	0.0526316	0	0	0	0	0	73	72	1.21e-110	1.98e-50	dif_sp	0	0	0	56
Bacillus_anthracis	Bacillus_coahuilensis	0.502	0.13	0.121	0.023622	0.00649351	0	0	0	0	77.5	75.5	5.75e-126	1.21e-23	dif_sp	0	0	0	163
Bacillus_anthracis	Bacillus_cohnii	0.584	0.173	0.153	0.0464037	0.00622407	0.00414938	0.00207469	0	0	77.3	75.3	8.56e-117	5.08e-44	dif_sp	0	0	0	210
Bacillus_anthracis	Bacillus_cucumis	0.567	0.151	0.136	0.0348028	0.0100503	0.00251256	0	0	0	77	74.6	1.46e-128	4.05e-35	dif_sp	0	0	1	190
Bacillus_anthracis	Bacillus_cytotoxicus	0.696	0.43	0.348	0.235632	0.159768	0.101788	0.031406	0.00837494	0.00273796	82.2	81.8	1.22e-54	2.63e-85	dif_sp	1	1	1	1507
Bacillus_anthracis	Bacillus_dakarensis	0.549	0.153	0.137	0.038835	0.00536193	0	0	0	0	77.3	75	1.29e-107	5.49e-42	dif_sp	0	0	0	175
Bacillus_anthracis	Bacillus_depressus	0.598	0.155	0.14	0.0327511	0.00947867	0	0	0	0	76.5	74.6	2.6e-128	4.52e-34	dif_sp	0	0	0	209
Bacillus_anthracis	Bacillus_deserti	0.543	0.138	0.119	0.0448113	0.00724638	0.00362319	0	0	0	77.7	75.2	1.85e-115	7.29e-53	dif_sp	0	0	0	121
Bacillus_anthracis	Bacillus_dielmoensis	0.525	0.132	0.122	0.0248139	0	0	0	0	0	77	74.4	2.41e-124	4.87e-22	dif_sp	0	0	0	134
Bacillus_anthracis	Bacillus_drentensis	0.545	0.145	0.131	0.0338164	0.0113636	0.00284091	0	0	0	76.9	74.6	8.79e-112	4.08e-37	dif_sp	0	0	1	166
Bacillus_anthracis	Bacillus_eiseniae	0.529	0.137	0.125	0.029703	0.0152439	0.0121951	0.00609756	0	0	78.5	76.1	8.95e-123	2.21e-34	dif_sp	0	0	1	176
Bacillus_anthracis	Bacillus_enclensis	0.465	0.118	0.1	0.0493151	0.00896861	0.0044843	0	0	0	77.9	75	2.01e-119	2.24e-56	dif_sp	0	0	0	107
Bacillus_anthracis	Bacillus_endophyticus	0.563	0.165	0.145	0.0478469	0.0171429	0.00857143	0.00285714	0	0	78.5	76.7	3.85e-118	2.46e-55	dif_sp	0	0	1	182
Bacillus_anthracis	Bacillus_endozanthoxylicus	0.546	0.146	0.129	0.0407674	0.0107817	0.00539084	0	0	0	76.9	74.7	1.11e-129	3.36e-44	dif_sp	0	0	1	172
Bacillus_anthracis	Bacillus_farraginis	0.543	0.16	0.144	0.0401003	0.00508906	0.00254453	0	0	0	77.1	75	5.29e-118	3.63e-38	dif_sp	0	0	0	190
Bacillus_anthracis	Bacillus_filamentosus	0.496	0.197	0.173	0.0743034	0	0	0	0	0	77.7	76.2	4.42e-100	3.05e-52	dif_sp	0	0	0	55
Bacillus_anthracis	Bacillus_firmus	0.552	0.145	0.129	0.0378251	0.00657895	0.00328947	0	0	0	77.1	74.6	2.86e-122	2.55e-42	dif_sp	0	0	0	146
Bacillus_anthracis	Bacillus_flexus	0.572	0.175	0.159	0.0387409	0.00714286	0.00714286	0.00178571	0	0	78.5	75.9	1.27e-111	2.28e-34	dif_sp	0	0	0	240
Bacillus_anthracis	Bacillus_fordii	0.449	0.156	0.135	0.066879	0	0	0	0	0	73.1	72.3	2.44e-95	6.41e-49	dif_sp	0	0	0	73
Bacillus_anthracis	Bacillus_fumarioli	0.505	0.136	0.127	0.0238095	0.00687285	0.00343643	0	0	0	76.9	74.6	6.91e-116	6.36e-22	dif_sp	0	0	0	146
Bacillus_anthracis	Bacillus_gaemokensis	0.683	0.472	0.38	0.30363	0.229884	0.149947	0.0522763	0.0144256	0.00330863	83.3	82.9	7.71e-37	1.35e-88	dif_sp	1	1	1	1735
Bacillus_anthracis	Bacillus_galactosidilyticus	0.474	0.117	0.104	0.0351351	0.0034965	0.0034965	0	0	0	75.7	74.3	5.21e-119	6.23e-39	dif_sp	0	0	0	99
Bacillus_anthracis	Bacillus_gibsonii	0.496	0.137	0.129	0.0217984	0	0	0	0	0	79.5	76.8	1.74e-106	9.63e-34	dif_sp	0	0	0	71
Bacillus_anthracis	Bacillus_ginsengihumi	0.515	0.138	0.124	0.0358056	0.00842697	0.00561798	0	0	0	77.1	74.9	9.05e-128	1.33e-36	dif_sp	0	0	0	163
Bacillus_anthracis	Bacillus_glennii	0.457	0.115	0.104	0.0311615	0	0	0	0	0	77	74.5	7.9e-126	2.43e-30	dif_sp	0	0	0	116
Bacillus_anthracis	Bacillus_glycinifermentans	0.55	0.196	0.16	0.0923077	0	0	0	0	0	73	72.2	2.59e-95	1.27e-71	dif_sp	0	0	0	65
Bacillus_anthracis	Bacillus_gobiensis	0.483	0.137	0.119	0.0494505	0	0	0	0	0	75.3	74.6	5.8e-107	2.39e-54	dif_sp	0	0	0	75
Bacillus_anthracis	Bacillus_gottheilii	0.524	0.141	0.129	0.0303797	0.00302115	0.00302115	0.00302115	0	0	77.4	75.5	1.58e-114	1.95e-30	dif_sp	0	0	0	179
Bacillus_anthracis	Bacillus_halmapalus	0.591	0.171	0.157	0.0322581	0.00930233	0.00697674	0	0	0	77.6	75.6	7.51e-118	1.18e-32	dif_sp	0	0	0	195
Bacillus_anthracis	Bacillus_halodurans	0.471	0.122	0.108	0.0385675	0.0052356	0	0	0	0	76	74.9	2.05e-112	2.3e-39	dif_sp	0	0	0	89
Bacillus_anthracis	Bacillus_halosaccharovorans	0.55	0.153	0.141	0.0293399	0.0100503	0.00753769	0	0	0	77.6	75.7	4.21e-107	4.9e-29	dif_sp	0	0	1	191
Bacillus_anthracis	Bacillus_halotolerans	0.558	0.162	0.143	0.0457831	0	0	0	0	0	80	76.2	7.37e-130	1.26e-49	dif_sp	0	0	0	68
Bacillus_anthracis	Bacillus_haynesii	0.524	0.183	0.155	0.0758808	0	0	0	0	0	74.4	73.8	4.54e-97	2.95e-63	dif_sp	0	0	0	76
Bacillus_anthracis	Bacillus_hemicellulosilyticus	0.402	0.118	0.102	0.0533333	0.0060241	0	0	0	0	76.3	74.9	6.07e-109	4.36e-44	dif_sp	0	0	0	90
Bacillus_anthracis	Bacillus_hisashii	0.443	0.114	0.102	0.0351906	0	0	0	0	0	75.2	73.6	1.57e-125	2.48e-35	dif_sp	0	0	0	104
Bacillus_anthracis	Bacillus_horikoshii	0.517	0.125	0.115	0.0248756	0.00332226	0.00332226	0.00332226	0	0	78.2	75.8	7.81e-136	3.93e-27	dif_sp	0	0	0	165
Bacillus_anthracis	Bacillus_horneckiae	0.55	0.164	0.143	0.0515971	0.0132626	0.00265252	0	0	0	77.5	75.4	1.02e-122	5.58e-45	dif_sp	0	0	1	198
Bacillus_anthracis	Bacillus_humi	0.553	0.168	0.153	0.0375	0.010101	0.00606061	0	0	0	76.3	74.6	3.21e-110	1.34e-33	dif_sp	0	0	1	211
Bacillus_anthracis	Bacillus_hwajinpoensis	0.497	0.113	0.105	0.0204082	0	0	0	0	0	75.8	74.2	2.21e-131	7.58e-21	dif_sp	0	0	0	122
Bacillus_anthracis	Bacillus_indicus	0.489	0.139	0.125	0.0384615	0	0	0	0	0	77.3	74.6	5.38e-120	9.24e-35	dif_sp	0	0	0	134
Bacillus_anthracis	Bacillus_infantis	0.5	0.12	0.104	0.040404	0.00584795	0.00584795	0	0	0	75.8	74	2.36e-146	2.86e-48	dif_sp	0	0	0	91
Bacillus_anthracis	Bacillus_intestinalis	0.361	0.142	0.114	0.11336	0	0	0	0	0	74.9	74.1	8.62e-108	2.86e-73	dif_sp	0	0	0	81
Bacillus_anthracis	Bacillus_jeddahensis	0.506	0.135	0.125	0.0262467	0.00854701	0.00569801	0.002849	0	0	77.4	74.8	6.81e-116	3.12e-21	dif_sp	0	0	0	170
Bacillus_anthracis	Bacillus_kochii	0.561	0.157	0.144	0.0311751	0.00520833	0	0	0	0	77.5	75.5	4.02e-127	3.58e-29	dif_sp	0	0	0	184
Bacillus_anthracis	Bacillus_koreensis	0.548	0.166	0.149	0.0426065	0.00604839	0.00604839	0	0	0	78	75.7	8.55e-122	3.02e-40	dif_sp	0	0	0	220
Bacillus_anthracis	Bacillus_korlensis	0.511	0.149	0.132	0.0448549	0.0164835	0.00549451	0	0	0	77.9	75.4	8.42e-102	1.23e-46	dif_sp	0	0	1	176
Bacillus_anthracis	Bacillus_kribbensis	0.455	0.122	0.109	0.0375723	0	0	0	0	0	76.6	74.8	9.65e-112	2.73e-36	dif_sp	0	0	0	92
Bacillus_anthracis	Bacillus_krulwichiae	0.552	0.145	0.126	0.0446009	0	0	0	0	0	76.6	74.7	9.64e-113	2.12e-48	dif_sp	0	0	0	145
Bacillus_anthracis	Bacillus_kwashiorkori	0.487	0.124	0.113	0.0294118	0.00680272	0.00340136	0	0	0	76.7	75.2	1.61e-115	6.6e-24	dif_sp	0	0	0	100
Bacillus_anthracis	Bacillus_kyonggiensis	0.538	0.153	0.138	0.0375	0.00536193	0.00268097	0	0	0	77.7	75.5	6.34e-117	1.3e-36	dif_sp	0	0	0	194
Bacillus_anthracis	Bacillus_lehensis	0.433	0.156	0.138	0.0610169	0	0	0	0	0	75.3	74.7	6.26e-88	2.94e-47	dif_sp	0	0	0	69
Bacillus_anthracis	Bacillus_lentus	0.499	0.128	0.118	0.0262467	0.0034965	0	0	0	0	76.5	75.7	4.27e-118	2.21e-27	dif_sp	0	0	0	127
Bacillus_anthracis	Bacillus_licheniformis	0.505	0.178	0.164	0.0410557	0	0	0	0	0	73.7	73.3	5.63e-102	1.63e-23	dif_sp	0	0	0	83
Bacillus_anthracis	Bacillus_ligniniphilus	0.484	0.117	0.111	0.0160858	0.00353357	0	0	0	0	76.2	74.9	1.6e-122	3.52e-16	dif_sp	0	0	0	116
Bacillus_anthracis	Bacillus_litoralis	0.599	0.174	0.16	0.0318907	0.00400802	0.00200401	0	0	0	77.2	74.9	8.39e-122	2.37e-32	dif_sp	0	0	0	215
Bacillus_anthracis	Bacillus_loiseleuriae	0.576	0.151	0.135	0.0362812	0.00813008	0.00271003	0	0	0	76.9	74.8	1.12e-124	2.49e-40	dif_sp	0	0	0	192
Bacillus_anthracis	Bacillus_lonarensis	0.427	0.149	0.13	0.0639731	0	0	0	0	0	73.4	71.9	2.21e-83	6.3e-46	dif_sp	0	0	0	50
Bacillus_anthracis	Bacillus_luciferensis	0.58	0.179	0.164	0.0360577	0.020284	0.0162272	0.00608519	0	0	78.7	76.4	3.14e-106	5.73e-32	dif_sp	0	0	1	252
Bacillus_anthracis	Bacillus_luti	0.737	0.889	0.625	2.35714	NA	NA	NA	NA	NA	93.1	92	6.88e-24	2.3e-130	ok	0	0	0	2071
Bacillus_anthracis	Bacillus_manliponensis	0.661	0.362	0.3	0.171745	0.0900519	0.0556341	0.0216879	0.00919378	0.00235738	79.9	79.2	1.82e-68	1.2e-78	dif_sp	0	1	1	1205
Bacillus_anthracis	Bacillus_mannanilyticus	0.491	0.136	0.112	0.0633245	0	0	0	0	0	75	73.6	1.86e-122	7.09e-86	dif_sp	0	0	0	48
Bacillus_anthracis	Bacillus_marasmi	0.574	0.154	0.139	0.0344828	0.00815217	0.00815217	0	0	0	77.9	75.9	4.55e-114	9.09e-37	dif_sp	0	0	0	180
Bacillus_anthracis	Bacillus_marinisedimentorum	0.472	0.158	0.135	0.0682493	0	0	0	0	0	76.3	73.6	4.67e-96	3.06e-59	dif_sp	0	0	0	61
Bacillus_anthracis	Bacillus_marisflavi	0.509	0.135	0.127	0.0209424	0	0	0	0	0	73.5	72.8	4.9e-114	4.97e-19	dif_sp	0	0	0	86
Bacillus_anthracis	Bacillus_marmarensis	0.507	0.129	0.119	0.0257732	0.00332226	0	0	0	0	76.7	75.1	1.77e-117	2.35e-27	dif_sp	0	0	0	137
Bacillus_anthracis	Bacillus_massiliglaciei	0.49	0.128	0.115	0.0346667	0	0	0	0	0	77.2	74.4	3.82e-125	1.1e-33	dif_sp	0	0	0	111
Bacillus_anthracis	Bacillus_massilioanorexius	0.563	0.163	0.151	0.0291262	0.00431034	0	0	0	0	77.2	75.1	8.85e-108	1.41e-28	dif_sp	0	0	0	212
Bacillus_anthracis	Bacillus_massiliogabonensis	0.554	0.156	0.14	0.0386473	0.00930233	0	0	0	0	77	74.8	1.26e-114	8.46e-35	dif_sp	0	0	0	195
Bacillus_anthracis	Bacillus_massiliogorillae	0.58	0.176	0.163	0.0311751	0.00824742	0.00618557	0.00206186	0	0	77.6	75.5	2.51e-118	1.56e-30	dif_sp	0	0	0	228
Bacillus_anthracis	Bacillus_massilionigeriensis	0.488	0.133	0.114	0.0508021	0.00282486	0.00282486	0	0	0	77.2	75.2	2.11e-112	1.75e-58	dif_sp	0	0	0	175
Bacillus_anthracis	Bacillus_massiliosenegalensis	0.555	0.147	0.133	0.0331754	0.00817439	0.00544959	0	0	0	77.6	75.7	2.82e-122	4.6e-38	dif_sp	0	0	0	184
Bacillus_anthracis	Bacillus_mediterraneensis	0.499	0.112	0.101	0.0276382	0.004	0	0	0	0	76.5	73.8	1.1e-141	1.51e-32	dif_sp	0	0	0	108
Bacillus_anthracis	Bacillus_megaterium	0.555	0.177	0.164	0.0332481	0.0100806	0.00806452	0.00403226	0	0	78.7	75.9	7.53e-119	2.5e-30	dif_sp	0	0	1	268
Bacillus_anthracis	Bacillus_mesonae	0.539	0.146	0.135	0.0272277	0.00874636	0	0	0	0	77.1	74.7	1.79e-115	2.11e-26	dif_sp	0	0	0	159
Bacillus_anthracis	Bacillus_mesophilum	0.536	0.15	0.136	0.035	0.0058309	0.00291545	0	0	0	77.2	75.2	1.36e-113	2.22e-37	dif_sp	0	0	0	173
Bacillus_anthracis	Bacillus_methanolicus	0.509	0.138	0.121	0.0438144	0.00555556	0.00555556	0	0	0	76.7	75.2	2.94e-109	1.06e-48	dif_sp	0	0	0	172
Bacillus_anthracis	Bacillus_mobilis	0.716	0.971	0.687	9.7931	NA	NA	NA	NA	NA	95.3	89.8	4.43e-90	1.52e-136	ok	0	0	0	2153
Bacillus_anthracis	Bacillus_mojavensis	0.508	0.13	0.117	0.0332481	0.00308642	0	0	0	0	76.8	74.5	3.99e-127	1.69e-38	dif_sp	0	0	0	114
Bacillus_anthracis	Bacillus_muralis	0.402	0.103	0.093	0.0323625	0.00865801	0.00865801	0	0	0	78.1	75.8	1.33e-131	1.89e-27	dif_sp	0	0	0	117
Bacillus_anthracis	Bacillus_mycoides	0.737	0.784	0.562	1.26857	0.789515	0.730361	0.436147	0.145382	0.0407864	90.6	90	0.0255535	2.1e-130	ok	1	1	1	2078
Bacillus_anthracis	Bacillus_nakamurai	0.392	0.053	0.081	NA	0	0	0	0	0	80.4	78.9	4.61e-193	1.53e-146	dif_sp	0	0	0	52
Bacillus_anthracis	Bacillus_nanhaiisediminis	0.544	0.141	0.128	0.03125	0.00687285	0	0	0	0	76.3	75.2	8.83e-111	5.41e-36	dif_sp	0	0	0	137
Bacillus_anthracis	Bacillus_ndiopicus	0.504	0.118	0.106	0.0301508	0.004	0.004	0	0	0	77.4	75.3	2.93e-132	3.12e-39	dif_sp	0	0	0	128
Bacillus_anthracis	Bacillus_nealsonii	0.59	0.15	0.137	0.0286976	0.00806452	0.00537634	0	0	0	77.3	75.3	7.55e-130	4.59e-34	dif_sp	0	0	0	186
Bacillus_anthracis	Bacillus_niacini	0.571	0.147	0.134	0.0297483	0.00543478	0	0	0	0	77.1	74.7	2.45e-115	3.94e-33	dif_sp	0	0	0	172
Bacillus_anthracis	Bacillus_niameyensis	0.509	0.122	0.11	0.0300752	0	0	0	0	0	75.8	74.4	8.68e-128	3.83e-34	dif_sp	0	0	0	110
Bacillus_anthracis	Bacillus_nitratireducens	0.743	0.81	0.58	1.41104	0.819247	0.771851	0.508197	0.194938	0.0631105	91.2	90.7	0.000381506	1.19e-126	ok	1	1	1	2105
Bacillus_anthracis	Bacillus_notoginsengisoli	0.51	0.178	0.169	0.026393	0	0	0	0	0	72.7	71.9	3.62e-103	8.38e-18	dif_sp	0	0	0	79
Bacillus_anthracis	Bacillus_novalis	0.479	0.122	0.107	0.0403226	0.00326797	0	0	0	0	77.4	75.1	1.15e-138	5.83e-48	dif_sp	0	0	0	150
Bacillus_anthracis	Bacillus_obstructivus	0.549	0.165	0.144	0.0518519	0.00744417	0.00248139	0	0	0	77	74.9	3.71e-120	7.73e-52	dif_sp	0	0	0	198
Bacillus_anthracis	Bacillus_oceanisediminis	0.516	0.128	0.115	0.032419	0.00638978	0.00319489	0	0	0	77.3	75.2	1.98e-132	1.46e-33	dif_sp	0	0	0	151
Bacillus_anthracis	Bacillus_okhensis	0.568	0.146	0.132	0.0321101	0.00914634	0.00609756	0	0	0	76.1	74.5	2.91e-110	1.11e-40	dif_sp	0	0	0	140
Bacillus_anthracis	Bacillus_okuhidensis	0.457	0.122	0.108	0.0401146	0	0	0	0	0	76	74.8	4.42e-135	3.46e-38	dif_sp	0	0	0	91
Bacillus_anthracis	Bacillus_oleivorans	0.551	0.135	0.123	0.0280374	0.00714286	0	0	0	0	76.8	74.6	1.01e-121	3.69e-30	dif_sp	0	0	0	128
Bacillus_anthracis	Bacillus_oleronius	0.555	0.163	0.144	0.0462287	0.00246914	0.00246914	0	0	0	76.9	74.9	7.69e-120	4.15e-46	dif_sp	0	0	0	193
Bacillus_anthracis	Bacillus_onubensis	0.569	0.168	0.155	0.031401	0.00761905	0.00571429	0.00190476	0	0	77	75	8.79e-115	4.43e-25	dif_sp	0	0	0	213
Bacillus_anthracis	Bacillus_oryziterrae	0.583	0.15	0.135	0.0334821	0	0	0	0	0	76.8	75.3	2.27e-137	1.23e-38	dif_sp	0	0	0	157
Bacillus_anthracis	Bacillus_oshimensis	0.485	0.121	0.108	0.0344828	0	0	0	0	0	76.5	75.6	4.98e-121	1.33e-44	dif_sp	0	0	0	83
Bacillus_anthracis	Bacillus_pacificus	0.707	1.004	0.744	NA	NA	NA	NA	NA	NA	97.3	94.4	3.83e-136	1.08e-117	dif_sp	0	0	0	2129
Bacillus_anthracis	Bacillus_panaciterrae	0.613	0.247	0.217	0.0757576	0.0180018	0.00990099	0.00270027	0	0	78.9	76.6	5.45e-91	6.37e-47	dif_sp	0	0	1	521
Bacillus_anthracis	Bacillus_paramycoides	0.727	0.738	0.541	1.05914	0.749905	0.675732	0.348802	0.10213	0.0301445	90	89.3	0.570504	2.81e-122	ok	1	1	1	2007
Bacillus_anthracis	Bacillus_paranthracis	0.717	1.041	0.773	NA	NA	NA	NA	NA	NA	96.7	91.3	3.48e-168	1.11e-118	dif_sp	0	0	0	2142
Bacillus_anthracis	Bacillus_patagoniensis	0.462	0.115	0.108	0.019774	0	0	0	0	0	76.1	75	1.21e-127	5.27e-17	dif_sp	0	0	0	79
Bacillus_anthracis	Bacillus_persicus	0.485	0.126	0.12	0.0164384	0.00318471	0	0	0	0	77.1	75.1	5.33e-119	1.67e-13	dif_sp	0	0	0	146
Bacillus_anthracis	Bacillus_plakortidis	0.456	0.123	0.109	0.0403458	0	0	0	0	0	76.6	75.6	8.07e-119	5.75e-38	dif_sp	0	0	0	85
Bacillus_anthracis	Bacillus_populi	0.484	0.117	0.112	0.0134409	0.00367647	0.00367647	0.00367647	0.00367647	0.00367647	75.3	73.8	2.52e-114	6.09e-15	dif_sp	0	0	0	105
Bacillus_anthracis	Bacillus_proteolyticus	0.749	0.785	0.572	1.20339	0.807957	0.756401	0.475597	0.17082	0.0540471	91.1	90.5	0.13382	4.94e-120	ok	1	1	1	2076
Bacillus_anthracis	Bacillus_pseudalcaliphilus	0.458	0.112	0.102	0.0280899	0.0155642	0.0116732	0	0	0	77.3	75.8	1.23e-117	5.05e-30	dif_sp	0	0	1	112
Bacillus_anthracis	Bacillus_pseudofirmus	0.54	0.144	0.126	0.0434783	0	0	0	0	0	76.6	74.7	2.54e-118	3.79e-46	dif_sp	0	0	0	139
Bacillus_anthracis	Bacillus_pseudomycoides	0.702	0.469	0.377	0.283077	0.233133	0.155912	0.0509018	0.0162993	0.00561122	83.1	82.7	2.75e-43	2.69e-83	dif_sp	1	1	1	1711
Bacillus_anthracis	Bacillus_psychrosaccharolyticus	0.538	0.147	0.134	0.0321782	0.0135135	0.00337838	0	0	0	76.9	74.4	9.09e-109	1.44e-29	dif_sp	0	0	1	158
Bacillus_anthracis	Bacillus_pumilus	0.469	0.125	0.11	0.0417827	0.00996678	0.00664452	0.00332226	0	0	78	76.1	1.63e-119	3.96e-42	dif_sp	0	0	0	123
Bacillus_anthracis	Bacillus_rhizosphaerae	0.513	0.183	0.158	0.0704225	0	0	0	0	0	73.3	72.4	7.5e-81	2.56e-53	dif_sp	0	0	0	53
Bacillus_anthracis	Bacillus_rubiinfantis	0.524	0.134	0.122	0.0298507	0.00943396	0.00314465	0	0	0	76.7	74.8	2.36e-125	1.63e-30	dif_sp	0	0	0	143
Bacillus_anthracis	Bacillus_safensis	0.474	0.127	0.112	0.0414365	0.010274	0.00684932	0.00342466	0	0	78.2	76.2	2.42e-112	1.41e-42	dif_sp	0	0	1	122
Bacillus_anthracis	Bacillus_saganii	0.49	0.127	0.116	0.0294118	0	0	0	0	0	77.3	74.8	1.84e-114	8.97e-28	dif_sp	0	0	0	114
Bacillus_anthracis	Bacillus_salacetis	0.498	0.157	0.141	0.0448179	0	0	0	0	0	73.9	73.3	1.39e-115	1.59e-39	dif_sp	0	0	0	85
Bacillus_anthracis	Bacillus_salarius	0.439	0.14	0.126	0.0447284	0	0	0	0	0	73.4	72.1	1.11e-102	1.95e-36	dif_sp	0	0	0	45
Bacillus_anthracis	Bacillus_salsus	0.555	0.162	0.151	0.0272277	0.00643777	0.00214592	0.00214592	0	0	77.4	75.1	1.28e-116	2.6e-26	dif_sp	0	0	0	205
Bacillus_anthracis	Bacillus_selenatarsenatis	0.486	0.12	0.108	0.031746	0.00357143	0	0	0	0	76.9	75.2	4.84e-124	2.49e-32	dif_sp	0	0	0	111
Bacillus_anthracis	Bacillus_shacheensis	0.454	0.173	0.142	0.099359	0	0	0	0	0	72.8	71.7	1.13e-92	5.93e-70	dif_sp	0	0	0	42
Bacillus_anthracis	Bacillus_shackletonii	0.54	0.156	0.141	0.037594	0.00238663	0.00238663	0.00238663	0	0	76.7	74.3	1.07e-119	2.1e-41	dif_sp	0	0	0	206
Bacillus_anthracis	Bacillus_siamensis	0.4	0.052	0.07	NA	0	0	0	0	0	79.7	78.6	1.05e-185	2.42e-147	dif_sp	0	0	0	59
Bacillus_anthracis	Bacillus_simplex	0.432	0.119	0.108	0.0339506	0.00325733	0	0	0	0	77.7	75.1	3.33e-113	4.07e-29	dif_sp	0	0	0	154
Bacillus_anthracis	Bacillus_sinesaloumensis	0.585	0.167	0.157	0.0233645	0.00601202	0.00400802	0	0	0	76.8	74.2	3.06e-120	1.13e-22	dif_sp	0	0	0	205
Bacillus_anthracis	Bacillus_siralis	0.528	0.142	0.123	0.0469136	0.00609756	0.00304878	0	0	0	77.4	75.4	5.91e-115	4.36e-56	dif_sp	0	0	0	178
Bacillus_anthracis	Bacillus_smithii	0.471	0.122	0.109	0.0359116	0	0	0	0	0	75.8	74.3	4.59e-112	1.34e-33	dif_sp	0	0	0	101
Bacillus_anthracis	Bacillus_solani	0.594	0.167	0.151	0.0361174	0.00867679	0.00433839	0	0	0	76.9	74.6	7.97e-114	1.45e-40	dif_sp	0	0	0	203
Bacillus_anthracis	Bacillus_soli	0.548	0.159	0.149	0.0250627	0.00643087	0.00321543	0	0	0	77.1	75	1.84e-128	6.26e-48	dif_sp	0	0	0	157
Bacillus_anthracis	Bacillus_solimangrovi	0.516	0.129	0.112	0.0420792	0.00757576	0.00252525	0.00252525	0	0	76.6	75	5.34e-107	6.68e-23	dif_sp	0	0	0	188
Bacillus_anthracis	Bacillus_solisilvae	0.575	0.185	0.168	0.041769	0.00413223	0.00413223	0.00206612	0	0	78.5	76.6	5.48e-106	4.65e-38	dif_sp	0	0	0	255
Bacillus_anthracis	Bacillus_sonorensis	0.442	0.132	0.113	0.0577508	0.00469484	0.00469484	0	0	0	76.2	74.5	1.46e-114	3.84e-48	dif_sp	0	0	0	90
Bacillus_anthracis	Bacillus_sporothermodurans	0.572	0.156	0.141	0.0348028	0.00251256	0.00251256	0	0	0	76.9	75.1	9.68e-118	1.06e-39	dif_sp	0	0	0	188
Bacillus_anthracis	Bacillus_stratosphericus	0.526	0.124	0.112	0.0289855	0.00757576	0.00757576	0	0	0	78.3	76.2	2.06e-127	2.6e-37	dif_sp	0	0	0	107
Bacillus_anthracis	Bacillus_subterraneus	0.459	0.12	0.103	0.0477528	0.012605	0.00840336	0	0	0	76.7	74.6	2.32e-128	4.85e-50	dif_sp	0	0	1	106
Bacillus_anthracis	Bacillus_swezeyi	0.37	0.144	0.103	0.153558	0	0	0	0	0	79	77.5	7.23e-171	1.17e-118	dif_sp	0	0	0	39
Bacillus_anthracis	Bacillus_taeanensis	0.615	0.168	0.155	0.0282609	0.00806452	0	0	0	0	76.9	75.6	1.49e-107	2.05e-28	dif_sp	0	0	0	196
Bacillus_anthracis	Bacillus_tequilensis	0.501	0.14	0.125	0.0398936	0	0	0	0	0	76.4	74.7	1.44e-120	3.62e-42	dif_sp	0	0	0	97
Bacillus_anthracis	Bacillus_terrae	0.504	0.126	0.112	0.0357143	0	0	0	0	0	74.5	73.2	2.32e-126	1.15e-38	dif_sp	0	0	0	81
Bacillus_anthracis	Bacillus_testis	0.456	0.116	0.101	0.0422535	0	0	0	0	0	77.8	75.3	2.66e-135	1.7e-44	dif_sp	0	0	0	108
Bacillus_anthracis	Bacillus_thermoamylovorans	0.447	0.114	0.102	0.0347826	0.0037037	0	0	0	0	75.2	73.5	6.75e-130	7.55e-33	dif_sp	0	0	0	111
Bacillus_anthracis	Bacillus_thermocopriae	0.585	0.171	0.153	0.0416667	0	0	0	0	0	76.8	75	8.5e-113	4e-42	dif_sp	0	0	0	217
Bacillus_anthracis	Bacillus_thuringiensis	0.729	0.916	0.63	2.88889	NA	NA	NA	NA	NA	92.7	91.1	3.77e-45	1.63e-131	ok	0	0	0	2118
Bacillus_anthracis	Bacillus_thuringiensis1	0.709	0.972	0.683	11.1154	NA	NA	NA	NA	NA	95.1	89.9	8.68e-106	8.38e-158	ok	0	0	0	2162
Bacillus_anthracis	Bacillus_timonensis	0.536	0.175	0.157	0.0474934	0.00387597	0.00193798	0	0	0	77	75	3.58e-99	7.81e-39	dif_sp	0	0	0	227
Bacillus_anthracis	Bacillus_toyonensis	0.746	0.873	0.61	1.93382	NA	NA	NA	NA	NA	92.2	90.8	5.73e-15	1.99e-133	ok	0	0	0	2000
Bacillus_anthracis	Bacillus_tropicus	0.705	0.977	0.753	NA	NA	NA	NA	NA	NA	99.5	92.2	2.2e-117	4.1e-103	dif_sp	0	0	0	2147
Bacillus_anthracis	Bacillus_trypoxylicola	0.477	0.122	0.116	0.0166205	0	0	0	0	0	76.1	74.8	2.12e-117	5.83e-15	dif_sp	0	0	0	101
Bacillus_anthracis	Bacillus_tuaregi	0.548	0.142	0.125	0.0401891	0.00643087	0.00643087	0.00321543	0	0	77.3	75.1	2.91e-118	6.44e-47	dif_sp	0	0	0	150
Bacillus_anthracis	Bacillus_urumqiensis	0.709	0.972	0.683	11.1154	0	0	0	0	0	72.5	71.4	5.04e-69	8.38e-158	ok	0	0	0	20
Bacillus_anthracis	Bacillus_vallismortis	0.451	0.117	0.1	0.048433	0.0037037	0	0	0	0	77.5	75.2	7.12e-122	1.13e-50	dif_sp	0	0	0	107
Bacillus_anthracis	Bacillus_velezensis	0.549	0.147	0.146	0.00248139	0	0	0	0	0	79.1	76.4	1.09e-129	7.45e-06	dif_sp	0	0	0	57
Bacillus_anthracis	Bacillus_vietnamensis	0.486	0.127	0.112	0.040107	0.00682594	0.00341297	0	0	0	77.2	74.4	5.29e-127	2.13e-45	dif_sp	0	0	0	117
Bacillus_anthracis	Bacillus_vireti	0.493	0.121	0.111	0.026178	0.00892857	0.00595238	0.00297619	0	0	77.3	75.3	9.16e-140	2.39e-29	dif_sp	0	0	0	155
Bacillus_anthracis	Bacillus_wakoensis	0.459	0.114	0.102	0.0336134	0.00387597	0	0	0	0	76.6	75.2	1.45e-139	5.35e-35	dif_sp	0	0	0	122
Bacillus_anthracis	Bacillus_weihaiensis	0.585	0.171	0.156	0.034965	0.0075188	0.0075188	0	0	0	77.5	75	2.37e-117	1.01e-37	dif_sp	0	0	0	191
Bacillus_anthracis	Bacillus_wiedmannii	0.74	0.983	0.699	6.92683	NA	NA	NA	NA	NA	94.9	93.6	5.38e-79	4.86e-138	ok	0	0	0	2072
Bacillus_anthracis	Bacillus_wudalianchiensis	0.512	0.137	0.122	0.0384615	0.00319489	0	0	0	0	77.4	75.6	1.59e-116	5.03e-39	dif_sp	0	0	0	149
Bacillus_anthracis	Bacillus_xiamenensis	0.493	0.128	0.118	0.0266667	0.00328947	0.00328947	0	0	0	78	75.8	6.55e-128	1.48e-25	dif_sp	0	0	0	131
Bacillus_anthracis	Bacillus_zeae	0.452	0.109	0.099	0.0283286	0	0	0	0	0	76.2	73.6	4.66e-132	3.07e-27	dif_sp	0	0	0	95
Bacillus_anthracis	Bacillus_zhangzhouensis	0.513	0.129	0.115	0.0351759	0.0201342	0.0134228	0.00671141	0.0033557	0.0033557	78	76.2	6.36e-123	2.51e-36	dif_sp	0	0	1	130
Bacillus_cereus	Bacillus_abyssalis	1.049	0.664	0.467	0.338488	NA	NA	NA	NA	NA	79.2	74.7	0	0	dif_sp	0	0	0	500
Bacillus_cereus	Bacillus_acanthi	1.083	0.579	0.425	0.234043	NA	NA	NA	NA	NA	78.6	75.1	0	0	dif_sp	0	0	0	372
Bacillus_cereus	Bacillus_acidiceler	1.097	0.639	0.48	0.257699	NA	NA	NA	NA	NA	80.3	75.8	0	0	dif_sp	0	0	0	505
Bacillus_cereus	Bacillus_acidicola	1.068	0.521	0.37	0.216332	NA	NA	NA	NA	NA	78.3	70.2	0	0	dif_sp	0	0	0	284
Bacillus_cereus	Bacillus_acidiproducens	1.081	0.474	0.352	0.167353	0.145763	0.00677966	0	0	0	75.6	72.5	0	0	dif_sp	1	1	1	155
Bacillus_cereus	Bacillus_aerius	1.211	0.564	0.442	0.158648	NA	NA	NA	NA	NA	81	73.6	0	0	dif_sp	0	0	0	101
Bacillus_cereus	Bacillus_aerophilus	1.075	0.594	0.391	0.296784	NA	NA	NA	NA	NA	78.9	72.9	0	0	dif_sp	0	0	0	289
Bacillus_cereus	Bacillus_aidingensis	1.158	0.519	0.437	0.113731	0	0	0	0	0	73.2	72.1	0	0	dif_sp	0	0	0	48
Bacillus_cereus	Bacillus_akibai	1.039	0.537	0.399	0.215625	NA	NA	NA	NA	NA	77.9	72.5	0	0	dif_sp	0	0	0	264
Bacillus_cereus	Bacillus_albus	1.347	1.574	1.252	3.38947	NA	NA	NA	NA	NA	99.3	79	2.05e-259	0	ok	0	0	0	2611
Bacillus_cereus	Bacillus_alcalophilus	1.035	0.522	0.389	0.205882	NA	NA	NA	NA	NA	78.1	70.7	0	0	dif_sp	0	0	0	274
Bacillus_cereus	Bacillus_alkalinitrilicus	1.031	0.554	0.406	0.2368	NA	NA	NA	NA	NA	77.5	74.1	0	0	dif_sp	0	0	0	330
Bacillus_cereus	Bacillus_alkalitelluris	1.035	0.597	0.432	0.273632	NA	NA	NA	NA	NA	79.2	75	0	0	dif_sp	0	0	0	403
Bacillus_cereus	Bacillus_altitudinis	1.108	0.575	0.393	0.254545	NA	NA	NA	NA	NA	78.8	72.7	0	0	dif_sp	0	0	0	273
Bacillus_cereus	Bacillus_alveayuensis	1.035	0.615	0.447	0.285714	NA	NA	NA	NA	NA	79.9	75.4	0	0	dif_sp	0	0	0	490
Bacillus_cereus	Bacillus_amyloliquefaciens	1.104	0.882	0.483	0.642512	0.394495	0.119266	0.0275229	0.0183486	0	78.2	73.3	8.54e-92	0	dif_sp	1	1	1	116
Bacillus_cereus	Bacillus_andreraoultii	1.047	0.519	0.392	0.193893	NA	NA	NA	NA	NA	77.2	72.5	0	0	dif_sp	0	0	0	292
Bacillus_cereus	Bacillus_anthracis	1.37	1.567	1.251	2.65546	NA	NA	NA	NA	NA	99.2	77.9	6.49e-118	4.04e-195	ok	0	0	0	2696
Bacillus_cereus	Bacillus_aquimaris	1.06	0.515	0.37	0.210145	NA	NA	NA	NA	NA	79.4	72.1	0	0	dif_sp	0	0	0	296
Bacillus_cereus	Bacillus_aryabhattai	1.076	0.655	0.461	0.315447	NA	NA	NA	NA	NA	80.4	74.9	0	0	dif_sp	0	0	0	522
Bacillus_cereus	Bacillus_asahii	1.08	0.632	0.45	0.288889	NA	NA	NA	NA	NA	78.5	75.6	0	0	dif_sp	0	0	0	441
Bacillus_cereus	Bacillus_atrophaeus	1.091	0.81	0.487	0.534768	0.333333	0.151515	0.0505051	0.010101	0	77.5	73.7	1.54e-282	0	dif_sp	1	1	1	125
Bacillus_cereus	Bacillus_aurantiacus	1.082	0.47	0.355	0.158184	0.187675	0.0140056	0.00280112	0	0	76.5	72.5	0	0	dif_sp	1	1	1	173
Bacillus_cereus	Bacillus_australimaris	1.08	0.577	0.391	0.269956	NA	NA	NA	NA	NA	78.5	73	0	0	dif_sp	0	0	0	298
Bacillus_cereus	Bacillus_azotoformans	1.032	0.56	0.413	0.23748	NA	NA	NA	NA	NA	77.9	73.2	0	0	dif_sp	0	0	0	325
Bacillus_cereus	Bacillus_bacterium	1.359	1.548	1.235	2.52419	NA	NA	NA	NA	NA	98.2	77	3.18e-113	1.47e-190	ok	0	0	0	2774
Bacillus_cereus	Bacillus_badius	1.105	0.519	0.379	0.192837	NA	NA	NA	NA	NA	77.9	72.5	0	0	dif_sp	0	0	0	243
Bacillus_cereus	Bacillus_bataviensis	1.024	0.571	0.403	0.270531	NA	NA	NA	NA	NA	78.7	74.5	0	0	dif_sp	0	0	0	343
Bacillus_cereus	Bacillus_beveridgei	0.894	0.464	0.345	0.216758	0	0	0	0	0	75.4	71.2	0	0	dif_sp	0	0	0	59
Bacillus_cereus	Bacillus_bingmayongensis	1.319	1.294	0.93	0.935733	NA	NA	NA	NA	NA	91.4	77.3	5.13e-36	0	dif_sp	0	0	0	2545
Bacillus_cereus	Bacillus_bogoriensis	1.005	0.489	0.371	0.18612	0.261283	0.00950119	0	0	0	77.5	74	0	0	dif_sp	1	1	1	282
Bacillus_cereus	Bacillus_bombysepticus	1.367	1.55	1.546	NA	NA	NA	NA	NA	NA	99.9	78.2	6.6e-101	5.04e-06	dif_sp	0	0	0	2765
Bacillus_cereus	Bacillus_boroniphilus	1.106	0.41	0.333	0.0996119	NA	NA	NA	NA	NA	78.2	72.6	0	0	dif_sp	0	0	0	199
Bacillus_cereus	Bacillus_butanolivorans	1.058	0.548	0.399	0.2261	NA	NA	NA	NA	NA	82.8	75	0	0	dif_sp	0	0	0	372
Bacillus_cereus	Bacillus_camelliae	1.229	0.636	0.471	0.217678	NA	NA	NA	NA	NA	78.3	74.9	0	0	dif_sp	0	0	0	382
Bacillus_cereus	Bacillus_campisalis	1.075	0.506	0.368	0.195191	0.164983	0.010101	0.003367	0	0	77.1	72	0	0	dif_sp	1	1	1	169
Bacillus_cereus	Bacillus_canaveralius	1.082	0.509	0.37	0.195225	NA	NA	NA	NA	NA	78.1	71.7	0	0	dif_sp	0	0	0	279
Bacillus_cereus	Bacillus_caseinilyticus	1.054	0.555	0.432	0.197749	NA	NA	NA	NA	NA	72.4	70.2	0	0	dif_sp	0	0	0	83
Bacillus_cereus	Bacillus_cavernae	1.046	0.516	0.368	0.218289	NA	NA	NA	NA	NA	77.9	70.6	0	0	dif_sp	0	0	0	243
Bacillus_cereus	Bacillus_cecembensis	1.076	0.454	0.351	0.142069	NA	NA	NA	NA	NA	78.2	72.4	0	0	dif_sp	0	0	0	234
Bacillus_cereus	Bacillus_cellulosilyticus	1.088	0.459	0.364	0.131215	0.156164	0.0109589	0.00547945	0	0	76.5	73.2	0	0	dif_sp	1	1	1	207
Bacillus_cereus	Bacillus_chagannorensis	0.969	0.428	0.342	0.137161	0	0	0	0	0	73.6	72.1	0	0	dif_sp	0	0	0	40
Bacillus_cereus	Bacillus_ciccensis	1.166	0.643	0.471	0.247482	NA	NA	NA	NA	NA	78.3	74.8	0	0	dif_sp	0	0	0	417
Bacillus_cereus	Bacillus_cihuensis	1.03	0.574	0.418	0.254902	NA	NA	NA	NA	NA	78.5	74.9	0	0	dif_sp	0	0	0	399
Bacillus_cereus	Bacillus_circulans	1.035	0.552	0.405	0.233333	NA	NA	NA	NA	NA	78.9	75.2	0	0	dif_sp	0	0	0	362
Bacillus_cereus	Bacillus_clausii	1.01	0.662	0.475	0.349533	0.282353	0	0	0	0	73.5	71.4	0	0	dif_sp	1	1	1	131
Bacillus_cereus	Bacillus_coagulans	1.123	0.57	0.388	0.247619	0.314286	0	0	0	0	72.8	71.1	0	0	dif_sp	1	1	1	120
Bacillus_cereus	Bacillus_coahuilensis	1	0.574	0.409	0.279188	NA	NA	NA	NA	NA	79.1	74.5	0	0	dif_sp	0	0	0	328
Bacillus_cereus	Bacillus_cohnii	1.038	0.604	0.432	0.283828	NA	NA	NA	NA	NA	79.5	75.6	0	0	dif_sp	0	0	0	422
Bacillus_cereus	Bacillus_cucumis	1.059	0.589	0.425	0.258675	NA	NA	NA	NA	NA	79	74.3	0	0	dif_sp	0	0	0	373
Bacillus_cereus	Bacillus_cytotoxicus	1.309	1.206	0.866	0.767494	NA	NA	NA	NA	NA	89.6	76.4	9.85e-38	2.56e-198	dif_sp	0	0	0	2242
Bacillus_cereus	Bacillus_dakarensis	1.028	0.56	0.41	0.242718	NA	NA	NA	NA	NA	79.1	74.7	0	0	dif_sp	0	0	0	368
Bacillus_cereus	Bacillus_daliensis	0.962	0.522	0.386	0.236111	0.171429	0	0	0	0	75.1	72.4	0	0	dif_sp	1	1	1	84
Bacillus_cereus	Bacillus_depressus	1.219	0.629	0.466	0.216467	NA	NA	NA	NA	NA	78	74.1	0	0	dif_sp	0	0	0	413
Bacillus_cereus	Bacillus_deserti	1.07	0.547	0.399	0.220566	NA	NA	NA	NA	NA	78.7	71.6	0	0	dif_sp	0	0	0	274
Bacillus_cereus	Bacillus_dielmoensis	1.055	0.538	0.4	0.210687	NA	NA	NA	NA	NA	78.5	72.2	0	0	dif_sp	0	0	0	293
Bacillus_cereus	Bacillus_drentensis	1.078	0.545	0.402	0.211538	NA	NA	NA	NA	NA	78.4	71.5	0	0	dif_sp	0	0	0	328
Bacillus_cereus	Bacillus_eiseniae	1.074	0.597	0.431	0.258165	NA	NA	NA	NA	NA	79.4	74.2	0	0	dif_sp	0	0	0	340
Bacillus_cereus	Bacillus_enclensis	1.072	0.491	0.355	0.189679	NA	NA	NA	NA	NA	78.8	72.6	0	0	dif_sp	0	0	0	224
Bacillus_cereus	Bacillus_endophyticus	1.037	0.584	0.427	0.257377	NA	NA	NA	NA	NA	79.9	76.3	0	0	dif_sp	0	0	0	352
Bacillus_cereus	Bacillus_endozanthoxylicus	1.046	0.566	0.404	0.252336	NA	NA	NA	NA	NA	78.1	74.9	0	0	dif_sp	0	0	0	356
Bacillus_cereus	Bacillus_farraginis	1.21	0.651	0.491	0.222531	NA	NA	NA	NA	NA	79.1	75	0	0	dif_sp	0	0	0	388
Bacillus_cereus	Bacillus_filamentosus	1.022	0.698	0.49	0.390977	0.461538	0.0559441	0	0	0	76.8	74	0	0	dif_sp	1	1	1	101
Bacillus_cereus	Bacillus_firmus	1.087	0.524	0.375	0.20927	NA	NA	NA	NA	NA	78.9	72.3	0	0	dif_sp	0	0	0	298
Bacillus_cereus	Bacillus_flexus	1.067	0.641	0.459	0.299342	NA	NA	NA	NA	NA	79.5	75.5	0	0	dif_sp	0	0	0	473
Bacillus_cereus	Bacillus_fordii	1.15	0.497	0.372	0.160668	0.133929	0.00446429	0	0	0	75.4	72.6	0	0	dif_sp	1	1	1	161
Bacillus_cereus	Bacillus_fortis	1.081	0.671	0.441	0.359375	0.34	0.01	0	0	0	73.8	71.8	0	0	dif_sp	1	1	1	135
Bacillus_cereus	Bacillus_freudenreichii	1.116	0.474	0.348	0.164062	0.130841	0.0140187	0	0	0	75.8	72.3	0	0	dif_sp	1	1	1	152
Bacillus_cereus	Bacillus_fumarioli	1.054	0.556	0.398	0.240854	NA	NA	NA	NA	NA	77.4	71.8	0	0	dif_sp	0	0	0	314
Bacillus_cereus	Bacillus_gaemokensis	1.317	1.303	0.929	0.963918	NA	NA	NA	NA	NA	90.8	77.1	3.04e-28	0	dif_sp	0	0	0	2531
Bacillus_cereus	Bacillus_galactosidilyticus	1.052	0.512	0.383	0.192825	NA	NA	NA	NA	NA	76.5	72.2	0	0	dif_sp	0	0	0	236
Bacillus_cereus	Bacillus_gibsonii	1.011	0.571	0.414	0.262982	NA	NA	NA	NA	NA	86.6	73.6	0	0	dif_sp	0	0	0	154
Bacillus_cereus	Bacillus_ginsengihumi	1.017	0.562	0.412	0.247934	NA	NA	NA	NA	NA	78.6	75.1	0	0	dif_sp	0	0	0	358
Bacillus_cereus	Bacillus_glennii	1.084	0.503	0.364	0.193056	NA	NA	NA	NA	NA	77.7	71.6	0	0	dif_sp	0	0	0	240
Bacillus_cereus	Bacillus_glycinifermentans	1.071	0.892	0.483	0.695578	0.492647	0.0661765	0.0147059	0.0147059	0	76.5	72.1	6.24e-33	0	dif_sp	1	1	1	136
Bacillus_cereus	Bacillus_gobiensis	1.118	0.579	0.398	0.251389	0.191781	0.0273973	0	0	0	77.3	73	0	0	dif_sp	1	1	1	191
Bacillus_cereus	Bacillus_gottheilii	1.043	0.589	0.415	0.27707	NA	NA	NA	NA	NA	78.9	74.9	0	0	dif_sp	0	0	0	366
Bacillus_cereus	Bacillus_halmapalus	1.19	0.698	0.503	0.283843	NA	NA	NA	NA	NA	79.5	74.7	0	0	dif_sp	0	0	0	414
Bacillus_cereus	Bacillus_halodurans	1.1	0.455	0.359	0.129555	0.144476	0.0113314	0.00566572	0	0	76.3	72.4	0	0	dif_sp	1	1	1	198
Bacillus_cereus	Bacillus_halosaccharovorans	1.069	0.619	0.449	0.274194	NA	NA	NA	NA	NA	78.9	75.1	0	0	dif_sp	0	0	0	397
Bacillus_cereus	Bacillus_halotolerans	1.104	0.891	0.489	0.653659	0.329787	0.287234	0.191489	0.0638298	0.0425532	80.1	74.7	3.4e-126	0	dif_sp	1	1	1	153
Bacillus_cereus	Bacillus_haynesii	1.144	0.62	0.399	0.296644	0.215686	0.0392157	0.00784314	0.00392157	0	77.7	73.5	0	0	dif_sp	1	1	1	166
Bacillus_cereus	Bacillus_hemicellulosilyticus	1.076	0.463	0.363	0.140252	0.200581	0.00581395	0.00290698	0	0	77.1	73.5	0	0	dif_sp	1	1	1	198
Bacillus_cereus	Bacillus_hisashii	1.087	0.489	0.375	0.160112	NA	NA	NA	NA	NA	76.1	71.5	0	0	dif_sp	0	0	0	232
Bacillus_cereus	Bacillus_horikoshii	1.044	0.586	0.408	0.279874	NA	NA	NA	NA	NA	79.3	75	0	0	dif_sp	0	0	0	334
Bacillus_cereus	Bacillus_horneckiae	1.187	0.643	0.462	0.249655	NA	NA	NA	NA	NA	78.4	74.8	0	0	dif_sp	0	0	0	405
Bacillus_cereus	Bacillus_humi	1.048	0.605	0.434	0.278502	NA	NA	NA	NA	NA	79.1	74.7	0	0	dif_sp	0	0	0	407
Bacillus_cereus	Bacillus_hwajinpoensis	1.081	0.468	0.365	0.143855	NA	NA	NA	NA	NA	77	73.4	0	0	dif_sp	0	0	0	250
Bacillus_cereus	Bacillus_indicus	1.079	0.567	0.385	0.262248	NA	NA	NA	NA	NA	78.7	71.8	0	0	dif_sp	0	0	0	283
Bacillus_cereus	Bacillus_infantis	1.114	0.496	0.356	0.184697	0.161473	0.00849858	0.00283286	0	0	77.6	72.2	0	0	dif_sp	1	1	1	195
Bacillus_cereus	Bacillus_intestinalis	1.135	0.676	0.412	0.365145	0.217712	0.195572	0.143911	0.0664207	0.0147601	81	74.6	0	0	dif_sp	1	1	1	167
Bacillus_cereus	Bacillus_jeddahensis	1.05	0.594	0.421	0.27504	NA	NA	NA	NA	NA	78.7	74.4	0	0	dif_sp	0	0	0	371
Bacillus_cereus	Bacillus_kochii	1.009	0.58	0.411	0.282609	NA	NA	NA	NA	NA	79.1	75	0	0	dif_sp	0	0	0	365
Bacillus_cereus	Bacillus_koreensis	1.043	0.622	0.44	0.301824	NA	NA	NA	NA	NA	79.4	75.2	0	0	dif_sp	0	0	0	437
Bacillus_cereus	Bacillus_korlensis	1.038	0.579	0.41	0.269108	NA	NA	NA	NA	NA	78.8	75	0	0	dif_sp	0	0	0	363
Bacillus_cereus	Bacillus_kribbensis	1.099	0.484	0.359	0.168919	0.18593	0	0	0	0	78.2	73.6	0	0	dif_sp	1	1	1	219
Bacillus_cereus	Bacillus_krulwichiae	1.057	0.547	0.408	0.214176	NA	NA	NA	NA	NA	78.1	72.1	0	0	dif_sp	0	0	0	295
Bacillus_cereus	Bacillus_kwashiorkori	1.084	0.516	0.403	0.165932	0.202174	0.0195652	0	0	0	76.8	74	0	0	dif_sp	1	1	1	223
Bacillus_cereus	Bacillus_kyonggiensis	1.038	0.579	0.425	0.251223	NA	NA	NA	NA	NA	79	74.8	0	0	dif_sp	0	0	0	393
Bacillus_cereus	Bacillus_lehensis	1.095	0.472	0.361	0.151226	0.132616	0.0250896	0.00358423	0	0	77.4	73.3	0	0	dif_sp	1	1	1	162
Bacillus_cereus	Bacillus_lentus	1.066	0.52	0.387	0.195876	NA	NA	NA	NA	NA	77.4	71.3	0	0	dif_sp	0	0	0	268
Bacillus_cereus	Bacillus_licheniformis	1.122	0.569	0.386	0.248641	0.186667	0.04	0.00666667	0.00333333	0	78	73.1	0	0	dif_sp	1	1	1	175
Bacillus_cereus	Bacillus_ligniniphilus	1.08	0.495	0.368	0.178371	NA	NA	NA	NA	NA	77	71	0	0	dif_sp	0	0	0	243
Bacillus_cereus	Bacillus_litoralis	1.082	0.602	0.444	0.247649	NA	NA	NA	NA	NA	78.3	74.6	0	0	dif_sp	0	0	0	425
Bacillus_cereus	Bacillus_loiseleuriae	1.048	0.564	0.411	0.240188	NA	NA	NA	NA	NA	78.1	74.7	0	0	dif_sp	0	0	0	377
Bacillus_cereus	Bacillus_lonarensis	1.025	0.65	0.464	0.331551	NA	NA	NA	NA	NA	73.7	70.9	0	0	dif_sp	0	0	0	116
Bacillus_cereus	Bacillus_luciferensis	1.095	0.62	0.462	0.249605	NA	NA	NA	NA	NA	81	76	0	0	dif_sp	0	0	0	458
Bacillus_cereus	Bacillus_luti	1.373	1.575	1.24	2.5188	NA	NA	NA	NA	NA	97.4	77.9	6.62e-130	4.06e-195	ok	0	0	0	2761
Bacillus_cereus	Bacillus_manliponensis	1.293	1.046	0.508	0.68535	NA	NA	NA	NA	NA	84.8	75.8	5.91e-46	0	dif_sp	0	0	0	1911
Bacillus_cereus	Bacillus_mannanilyticus	1.096	0.634	0.466	0.266667	0.344828	0	0	0	0	74.5	71.6	0	0	dif_sp	1	1	1	104
Bacillus_cereus	Bacillus_marasmi	1.18	0.64	0.44	0.27027	NA	NA	NA	NA	NA	79	75.2	0	0	dif_sp	0	0	0	353
Bacillus_cereus	Bacillus_marinisedimentorum	1.016	0.663	0.344	0.474702	0.320988	0	0	0	0	73.6	71.4	0	0	dif_sp	1	1	1	148
Bacillus_cereus	Bacillus_marisflavi	1.104	0.468	0.382	0.119114	0.13253	0.00903614	0.00301205	0.00301205	0	78.1	73	0	0	dif_sp	1	1	1	179
Bacillus_cereus	Bacillus_marmarensis	1.072	0.522	0.37	0.216524	NA	NA	NA	NA	NA	78.1	70.9	0	0	dif_sp	0	0	0	277
Bacillus_cereus	Bacillus_massiliglaciei	1.117	0.512	0.473	0.060559	NA	NA	NA	NA	NA	78.6	71.7	0	0	dif_sp	0	0	0	250
Bacillus_cereus	Bacillus_massilioanorexius	1.173	0.629	0.472	0.223966	NA	NA	NA	NA	NA	79.2	75.6	0	0	dif_sp	0	0	0	425
Bacillus_cereus	Bacillus_massiliogabonensis	1.182	0.646	0.428	0.289125	NA	NA	NA	NA	NA	78.3	74.9	0	0	dif_sp	0	0	0	406
Bacillus_cereus	Bacillus_massiliogorillae	1.04	0.59	0.417	0.277689	NA	NA	NA	NA	NA	79.4	75.8	0	0	dif_sp	0	0	0	423
Bacillus_cereus	Bacillus_massilionigeriensis	1.008	0.568	0.407	0.267887	NA	NA	NA	NA	NA	79.1	74.9	0	0	dif_sp	0	0	0	361
Bacillus_cereus	Bacillus_massiliosenegalensis	1.027	0.565	0.357	0.310448	NA	NA	NA	NA	NA	78.6	75.1	0	0	dif_sp	0	0	0	387
Bacillus_cereus	Bacillus_mediterraneensis	1.099	0.476	0.464	0.0188976	0.161954	0.00771208	0.00257069	0	0	78.1	72.9	0	0	dif_sp	1	1	1	226
Bacillus_cereus	Bacillus_megaterium	1.068	0.653	0.412	0.367378	NA	NA	NA	NA	NA	80.7	74.9	0	0	dif_sp	0	0	0	535
Bacillus_cereus	Bacillus_mesonae	1.062	0.545	0.396	0.223724	NA	NA	NA	NA	NA	78.4	71.1	0	0	dif_sp	0	0	0	338
Bacillus_cereus	Bacillus_mesophilum	1.042	0.585	0.401	0.287051	NA	NA	NA	NA	NA	78.8	75	0	0	dif_sp	0	0	0	362
Bacillus_cereus	Bacillus_methanolicus	1.036	0.569	0.388	0.279321	NA	NA	NA	NA	NA	79.2	75.2	0	0	dif_sp	0	0	0	344
Bacillus_cereus	Bacillus_mojavensis	1.03	0.705	0.347	0.524158	NA	NA	NA	NA	NA	81.5	71.3	9.55e-293	0	dif_sp	0	0	0	243
Bacillus_cereus	Bacillus_muralis	1.109	0.463	0.463	NA	0.148649	0.0189189	0	0	0	78.5	73.1	0	0	dif_sp	1	1	1	256
Bacillus_cereus	Bacillus_nakamurai	1.133	0.897	0.383	0.685333	0.415385	0.215385	0.0769231	0.0153846	0	79.8	74.1	3.01e-60	0	dif_sp	1	1	1	113
Bacillus_cereus	Bacillus_nanhaiisediminis	1.042	0.522	0.367	0.22963	NA	NA	NA	NA	NA	77.3	72.2	0	0	dif_sp	0	0	0	300
Bacillus_cereus	Bacillus_ndiopicus	1.092	0.468	0.463	0.00794913	NA	NA	NA	NA	NA	77.9	71.3	0	0	dif_sp	0	0	0	245
Bacillus_cereus	Bacillus_nealsonii	1.171	0.643	0.414	0.30251	NA	NA	NA	NA	NA	78.8	75	0	0	dif_sp	0	0	0	371
Bacillus_cereus	Bacillus_niacini	1.04	0.572	0.385	0.285496	NA	NA	NA	NA	NA	78.8	74.4	0	0	dif_sp	0	0	0	369
Bacillus_cereus	Bacillus_niameyensis	1.054	0.516	0.366	0.218023	NA	NA	NA	NA	NA	76.5	73.4	0	0	dif_sp	0	0	0	241
Bacillus_cereus	Bacillus_nitratireducens	1.367	1.555	1.191	2.06818	NA	NA	NA	NA	NA	99.7	77.3	2.52e-109	1.61e-196	ok	0	0	0	2785
Bacillus_cereus	Bacillus_notoginsengisoli	1.096	0.504	0.373	0.181189	0.18018	0	0	0	0	76.6	71.5	0	0	dif_sp	1	1	1	172
Bacillus_cereus	Bacillus_novalis	1.076	0.511	0.487	0.040747	NA	NA	NA	NA	NA	78.2	72.1	0	0	dif_sp	0	0	0	318
Bacillus_cereus	Bacillus_obstructivus	1.196	0.661	0.395	0.332085	NA	NA	NA	NA	NA	79	75.3	0	0	dif_sp	0	0	0	394
Bacillus_cereus	Bacillus_oceanisediminis	1.114	0.551	0.414	0.195714	NA	NA	NA	NA	NA	79	72.4	0	0	dif_sp	0	0	0	305
Bacillus_cereus	Bacillus_okhensis	1.044	0.548	0.36	0.274854	NA	NA	NA	NA	NA	77.7	71.7	0	0	dif_sp	0	0	0	290
Bacillus_cereus	Bacillus_okuhidensis	1.1	0.455	0.368	0.118852	0.144476	0.0113314	0.00566572	0	0	76.3	72.4	0	0	dif_sp	1	1	1	202
Bacillus_cereus	Bacillus_oleivorans	1.037	0.516	0.491	0.0457875	NA	NA	NA	NA	NA	78.3	70.1	0	0	dif_sp	0	0	0	267
Bacillus_cereus	Bacillus_oleronius	1.196	0.659	0.443	0.286853	NA	NA	NA	NA	NA	79.3	74.8	0	0	dif_sp	0	0	0	392
Bacillus_cereus	Bacillus_onubensis	1.078	0.612	0.416	0.296073	NA	NA	NA	NA	NA	79.8	75	0	0	dif_sp	0	0	0	415
Bacillus_cereus	Bacillus_oryziterrae	1.037	0.553	0.333	0.3125	NA	NA	NA	NA	NA	77.3	72.8	0	0	dif_sp	0	0	0	325
Bacillus_cereus	Bacillus_oshimensis	1.087	0.423	0.574	NA	0.121662	0.0178042	0	0	0	77.2	73.4	0	4.48e-258	dif_sp	1	1	1	186
Bacillus_cereus	Bacillus_pacificus	1.354	1.543	1.231	2.53659	NA	NA	NA	NA	NA	98.3	77.1	1.07e-112	6.5e-197	ok	0	0	0	2772
Bacillus_cereus	Bacillus_panaciterrae	1.142	0.804	0.493	0.479199	NA	NA	NA	NA	NA	81.4	74.3	0	0	dif_sp	0	0	0	987
Bacillus_cereus	Bacillus_paralicheniformis	1.12	0.88	0.327	0.697352	0.46281	0.0909091	0.0165289	0.00826446	0	76.9	73.1	9.82e-74	0	dif_sp	1	1	1	121
Bacillus_cereus	Bacillus_paramycoides	1.372	1.57	1.163	1.94737	NA	NA	NA	NA	NA	98.8	77.9	8.01e-128	2.95e-198	ok	0	0	0	2690
Bacillus_cereus	Bacillus_patagoniensis	1.082	0.421	0.385	0.0516499	0.117647	0.00653595	0	0	0	77.1	73	0	0	dif_sp	1	1	1	180
Bacillus_cereus	Bacillus_persicus	1.076	0.531	0.325	0.274301	NA	NA	NA	NA	NA	78	72.4	0	0	dif_sp	0	0	0	308
Bacillus_cereus	Bacillus_plakortidis	1.092	0.418	0.363	0.0754458	0.118644	0.0169492	0	0	0	77	73.5	0	0	dif_sp	1	1	1	184
Bacillus_cereus	Bacillus_populi	1.094	0.465	0.378	0.121508	0.175978	0.0111732	0.0027933	0	0	76.5	73.4	0	0	dif_sp	1	1	1	215
Bacillus_cereus	Bacillus_proteolyticus	1.38	1.586	1.198	2.13187	NA	NA	NA	NA	NA	96.3	77.7	2.81e-135	1.47e-193	ok	0	0	0	2781
Bacillus_cereus	Bacillus_pseudalcaliphilus	1.061	0.498	0.393	0.157186	NA	NA	NA	NA	NA	77.4	71	0	0	dif_sp	0	0	0	246
Bacillus_cereus	Bacillus_pseudofirmus	1.065	0.538	0.401	0.206325	NA	NA	NA	NA	NA	78.4	71	0	0	dif_sp	0	0	0	274
Bacillus_cereus	Bacillus_pseudomycoides	1.329	1.301	0.928	0.930175	NA	NA	NA	NA	NA	91.6	77.3	8.93e-39	0	dif_sp	0	0	0	2460
Bacillus_cereus	Bacillus_psychrosaccharolyticus	1.053	0.549	0.393	0.236364	NA	NA	NA	NA	NA	77.8	72.1	0	0	dif_sp	0	0	0	327
Bacillus_cereus	Bacillus_pumilus	1.079	0.591	0.483	0.181208	NA	NA	NA	NA	NA	79.5	73.1	0	0	dif_sp	0	0	0	261
Bacillus_cereus	Bacillus_rhizosphaerae	1.088	0.66	0.385	0.391181	0.238806	0	0	0	0	73.5	72.1	0	0	dif_sp	1	1	1	124
Bacillus_cereus	Bacillus_rubiinfantis	1.041	0.529	0.385	0.219512	NA	NA	NA	NA	NA	78.2	71.2	0	0	dif_sp	0	0	0	303
Bacillus_cereus	Bacillus_safensis	1.075	0.589	0.385	0.295652	NA	NA	NA	NA	NA	79.2	73.1	0	0	dif_sp	0	0	0	254
Bacillus_cereus	Bacillus_saganii	1.079	0.493	0.358	0.18724	NA	NA	NA	NA	NA	78.5	72	0	0	dif_sp	0	0	0	247
Bacillus_cereus	Bacillus_salacetis	1.08	0.463	0.343	0.162822	0.163743	0.0116959	0	0	0	77.9	73.2	0	0	dif_sp	1	1	1	199
Bacillus_cereus	Bacillus_salarius	0.954	0.637	0.474	0.339583	NA	NA	NA	NA	NA	72.9	70.5	3.95e-303	0	dif_sp	0	0	0	127
Bacillus_cereus	Bacillus_salsus	1.079	0.625	0.457	0.270096	NA	NA	NA	NA	NA	78.4	75.1	0	0	dif_sp	0	0	0	405
Bacillus_cereus	Bacillus_selenatarsenatis	1.061	0.498	0.361	0.195714	NA	NA	NA	NA	NA	78.4	71.7	0	0	dif_sp	0	0	0	237
Bacillus_cereus	Bacillus_shacheensis	1.099	0.55	0.429	0.180597	0.037037	0	0	0	0	73.3	72.4	0	0	dif_sp	0	0	1	97
Bacillus_cereus	Bacillus_shackletonii	1.218	0.652	0.472	0.241287	NA	NA	NA	NA	NA	78	74.8	0	0	dif_sp	0	0	0	377
Bacillus_cereus	Bacillus_siamensis	1.09	0.59	0.406	0.269006	NA	NA	NA	NA	NA	83.7	74.4	0	0	dif_sp	0	0	0	117
Bacillus_cereus	Bacillus_simplex	1.063	0.525	0.388	0.202963	NA	NA	NA	NA	NA	78.5	71.3	0	0	dif_sp	0	0	0	317
Bacillus_cereus	Bacillus_sinesaloumensis	1.08	0.598	0.435	0.252713	NA	NA	NA	NA	NA	78.4	74.8	0	0	dif_sp	0	0	0	390
Bacillus_cereus	Bacillus_siralis	1.024	0.553	0.395	0.251192	NA	NA	NA	NA	NA	78.9	75	0	0	dif_sp	0	0	0	365
Bacillus_cereus	Bacillus_smithii	1.033	0.528	0.386	0.219474	NA	NA	NA	NA	NA	76.8	71.1	0	0	dif_sp	0	0	0	246
Bacillus_cereus	Bacillus_solani	1.17	0.644	0.475	0.243165	NA	NA	NA	NA	NA	78.3	74.8	0	0	dif_sp	0	0	0	410
Bacillus_cereus	Bacillus_soli	1.031	0.566	0.43	0.22629	NA	NA	NA	NA	NA	77.7	72	0	0	dif_sp	0	0	0	327
Bacillus_cereus	Bacillus_solimangrovi	1.105	0.544	0.399	0.205382	NA	NA	NA	NA	NA	77.2	74.2	0	0	dif_sp	0	0	0	368
Bacillus_cereus	Bacillus_solisilvae	1.088	0.637	0.463	0.2784	NA	NA	NA	NA	NA	80.6	75.8	0	0	dif_sp	0	0	0	484
Bacillus_cereus	Bacillus_sonorensis	1.12	0.501	0.352	0.19401	0.151261	0.0196078	0.00560224	0	0	78	73.1	0	0	dif_sp	1	1	1	188
Bacillus_cereus	Bacillus_sporothermodurans	1.183	0.637	0.479	0.224432	NA	NA	NA	NA	NA	78.1	74.8	0	0	dif_sp	0	0	0	394
Bacillus_cereus	Bacillus_stratosphericus	1.105	0.59	0.393	0.276685	NA	NA	NA	NA	NA	79	72.9	0	0	dif_sp	0	0	0	248
Bacillus_cereus	Bacillus_subterraneus	1.109	0.457	0.346	0.145478	0.134409	0.0107527	0	0	0	78.7	73.1	0	0	dif_sp	1	1	1	220
Bacillus_cereus	Bacillus_subtilis	0.984	1.067	0.438	1.15201	NA	NA	NA	NA	NA	84	74	1.14e-26	0	ok	0	0	0	138
Bacillus_cereus	Bacillus_swezeyi	1.04	0.489	0.359	0.190896	NA	NA	NA	NA	NA	81.3	74.5	0	0	dif_sp	0	0	0	85
Bacillus_cereus	Bacillus_taeanensis	1.093	0.58	0.424	0.233184	NA	NA	NA	NA	NA	78.3	74.3	0	0	dif_sp	0	0	0	385
Bacillus_cereus	Bacillus_tequilensis	1.102	0.691	0.403	0.412017	0.236769	0.197772	0.133705	0.0529248	0.0139276	81.1	74	0	0	dif_sp	1	1	1	182
Bacillus_cereus	Bacillus_terrae	1.144	0.511	0.383	0.1682	0.148148	0.00462963	0	0	0	76	72.6	0	0	dif_sp	1	1	1	162
Bacillus_cereus	Bacillus_testis	1.115	0.511	0.369	0.190349	NA	NA	NA	NA	NA	78.9	72.5	0	0	dif_sp	0	0	0	234
Bacillus_cereus	Bacillus_thermoamylovorans	1.099	0.482	0.372	0.151307	NA	NA	NA	NA	NA	76.3	71.9	0	0	dif_sp	0	0	0	230
Bacillus_cereus	Bacillus_thermocopriae	1.046	0.613	0.437	0.288998	NA	NA	NA	NA	NA	78.3	74.5	0	0	dif_sp	0	0	0	420
Bacillus_cereus	Bacillus_thuringiensis	1.358	1.538	1.485	NA	NA	NA	NA	NA	NA	99.8	78.2	1.09e-96	2.95e-71	dif_sp	0	0	0	2775
Bacillus_cereus	Bacillus_timonensis	1.075	0.632	0.451	0.290064	NA	NA	NA	NA	NA	80.5	75	0	0	dif_sp	0	0	0	436
Bacillus_cereus	Bacillus_toyonensis	1.367	1.571	1.257	2.85455	NA	NA	NA	NA	NA	100	78.3	2.27e-190	0	ok	0	0	0	2666
Bacillus_cereus	Bacillus_tropicus	1.361	1.546	1.244	2.5812	NA	NA	NA	NA	NA	99.5	77.2	4.57e-106	1.21e-189	ok	0	0	0	2765
Bacillus_cereus	Bacillus_trypoxylicola	1.102	0.47	0.367	0.140136	NA	NA	NA	NA	NA	77.3	72.4	0	0	dif_sp	0	0	0	215
Bacillus_cereus	Bacillus_tuaregi	1.081	0.534	0.394	0.203785	NA	NA	NA	NA	NA	78.6	72.2	0	0	dif_sp	0	0	0	307
Bacillus_cereus	Bacillus_urumqiensis	0.906	0.408	0.327	0.139896	0	0	0	0	0	73.7	71.6	0	0	dif_sp	0	0	0	49
Bacillus_cereus	Bacillus_vallismortis	1.06	0.682	0.381	0.443299	NA	NA	NA	NA	NA	81.4	70.9	0	0	dif_sp	0	0	0	233
Bacillus_cereus	Bacillus_velezensis	1.094	0.894	0.427	0.70015	NA	NA	NA	NA	NA	82.4	74.1	4.76e-55	0	dif_sp	0	0	0	114
Bacillus_cereus	Bacillus_vietnamensis	1.064	0.501	0.369	0.189928	NA	NA	NA	NA	NA	78.8	71.4	0	0	dif_sp	0	0	0	261
Bacillus_cereus	Bacillus_vireti	1.072	0.559	0.408	0.22741	NA	NA	NA	NA	NA	78.1	72.2	0	0	dif_sp	0	0	0	336
Bacillus_cereus	Bacillus_wakoensis	1.062	0.52	0.402	0.178788	NA	NA	NA	NA	NA	77.8	71.1	0	0	dif_sp	0	0	0	272
Bacillus_cereus	Bacillus_weihaiensis	1.07	0.621	0.447	0.279294	NA	NA	NA	NA	NA	78.7	75	0	0	dif_sp	0	0	0	388
Bacillus_cereus	Bacillus_wudalianchiensis	1.051	0.555	0.409	0.227414	NA	NA	NA	NA	NA	78.1	73.9	0	0	dif_sp	0	0	0	309
Bacillus_cereus	Bacillus_xiamenensis	1.092	0.568	0.386	0.25779	NA	NA	NA	NA	NA	79.1	73.6	0	0	dif_sp	0	0	0	263
Bacillus_cereus	Bacillus_zeae	1.056	0.487	0.358	0.184814	0.185819	0.00733496	0	0	0	77.9	71.5	0	0	dif_sp	1	1	1	211
Bacillus_cereus	Bacillus_zhangzhouensis	1.083	0.598	0.401	0.288856	NA	NA	NA	NA	NA	79.2	73.3	0	0	dif_sp	0	0	0	283
Bacillus_coagulans	Bacillus_abyssalis	1.028	0.131	0.137	NA	0	0	0	0	0	74.2	73	1.06e-41	0.000549845	dif_sp	0	0	0	174
Bacillus_coagulans	Bacillus_acanthi	0.784	0.11	0.104	0.00882353	0	0	0	0	0	73.3	72.7	5.74e-07	0.000924509	dif_sp	0	0	0	107
Bacillus_coagulans	Bacillus_acidiceler	0.105	0.042	0.026	0.202532	0	0	0	0	0	71.6	70.6	0.00719328	1.33e-56	ok	0	0	0	56
Bacillus_coagulans	Bacillus_acidicola	0.838	0.12	0.106	0.0191257	0.00581395	0	0	0	0	73.7	73.5	9.85e-97	6.18e-39	dif_sp	0	0	0	318
Bacillus_coagulans	Bacillus_acidiproducens	0.968	0.185	0.159	0.0321384	0.0280261	0.0224692	0.00893936	0.00386567	0.00169123	78.2	77.9	1.98e-89	1.1e-54	dif_sp	0	0	1	1409
Bacillus_coagulans	Bacillus_aerius	0.209	0.033	0.041	NA	0	0	0	0	0	78.2	77.1	0.102069	5.07e-31	dif_sp	0	0	0	104
Bacillus_coagulans	Bacillus_aerophilus	0.265	0.069	0.037	0.140351	0	0	0	0	0	73.1	72.8	0.186459	6.57e-58	ok	0	0	0	113
Bacillus_coagulans	Bacillus_aidingensis	0.226	0.073	0.044	0.159341	0	0	0	0	0	72.6	72.3	0.0234534	3.48e-56	ok	0	0	0	65
Bacillus_coagulans	Bacillus_akibai	0.57	0.105	0.083	0.0451745	0	0	0	0	0	71	69.8	3.05e-44	1.07e-33	dif_sp	0	0	0	61
Bacillus_coagulans	Bacillus_albus	0.128	0.057	0.031	0.268041	0	0	0	0	0	73	71.6	5.74e-08	1.6e-56	dif_sp	0	0	0	74
Bacillus_coagulans	Bacillus_alcalophilus	0.735	0.076	0.07	0.00902256	0	0	0	0	0	71.3	70.4	0.00216286	0.00534977	dif_sp	0	0	0	63
Bacillus_coagulans	Bacillus_alkalinitrilicus	0	0.015	0	NA	0	0	0	0	0	73.8	73.4	4.29e-161	3.12e-49	dif_sp	0	0	0	61
Bacillus_coagulans	Bacillus_alkalitelluris	0.382	0.093	0.061	0.0996885	0	0	0	0	0	71.9	71.2	5.6e-18	1.25e-55	dif_sp	0	0	0	94
Bacillus_coagulans	Bacillus_altitudinis	0.427	0.07	0.053	0.0454545	0	0	0	0	0	74.1	73.4	0.935139	9.77e-47	ok	0	0	0	109
Bacillus_coagulans	Bacillus_alveayuensis	0.666	0.109	0.092	0.0296167	0	0	0	0	0	73.3	73	1.28e-26	2.05e-42	dif_sp	0	0	0	237
Bacillus_coagulans	Bacillus_amyloliquefaciens	0	0.036	0.015	NA	0	0	0	0	0	78.1	77.6	2.2e-167	3.3e-51	dif_sp	0	0	0	66
Bacillus_coagulans	Bacillus_andreraoultii	0.861	0.11	0.114	NA	0	0	0	0	0	72.1	71.3	3.62e-08	0.900714	dif_sp	0	0	0	136
Bacillus_coagulans	Bacillus_anthracis	0.039	0.067	0.019	2.4	0	0	0	0	0	73.5	71.8	1.82e-104	4.99e-56	ok	0	0	0	72
Bacillus_coagulans	Bacillus_aquimaris	0.834	0.116	0.114	0.00277778	0	0	0	0	0	73.8	73.3	4.43e-07	0.0406984	dif_sp	0	0	0	161
Bacillus_coagulans	Bacillus_aryabhattai	1.134	0.141	0.134	0.007	0	0	0	0	0	74.1	73.3	0.0502814	0.000352357	dif_sp	0	0	0	141
Bacillus_coagulans	Bacillus_asahii	0.805	0.131	0.121	0.0146199	0	0	0	0	0	73.9	73.6	1.57e-26	3.81e-10	dif_sp	0	0	0	151
Bacillus_coagulans	Bacillus_atrophaeus	0.323	0.029	0.014	0.0485437	0	0	0	0	0	77.8	76.7	0.000835008	3.88e-66	ok	0	0	0	49
Bacillus_coagulans	Bacillus_australimaris	0.266	0.074	0.053	0.0985915	0	0	0	0	0	73.5	73.2	0.00254334	1.37e-56	ok	0	0	0	130
Bacillus_coagulans	Bacillus_azotoformans	0	0.033	0	NA	0	0	0	0	0	77.8	76.9	2.86e-169	1.16e-49	dif_sp	0	0	0	85
Bacillus_coagulans	Bacillus_bacterium	0.04	0.063	0.015	1.92	0	0	0	0	0	73.5	72.2	1.46e-101	4.28e-57	ok	0	0	0	76
Bacillus_coagulans	Bacillus_badius	0.914	0.126	0.111	0.01868	0	0	0	0	0	73.8	73.5	1.43e-99	3.28e-38	dif_sp	0	0	0	249
Bacillus_coagulans	Bacillus_bataviensis	0.657	0.115	0.101	0.0251799	0	0	0	0	0	73.7	73.2	1.99e-44	1.94e-34	dif_sp	0	0	0	204
Bacillus_coagulans	Bacillus_beveridgei	0	0.015	0.015	NA	0	0	0	0	0	72.8	72.4	6.85e-157	5.38e-15	dif_sp	0	0	0	49
Bacillus_coagulans	Bacillus_bingmayongensis	1.002	0.128	0.123	0.00568828	0	0	0	0	0	72.9	72.3	9.18e-09	0.796861	dif_sp	0	0	0	106
Bacillus_coagulans	Bacillus_bogoriensis	0.353	0.062	0.047	0.0490196	0	0	0	0	0	71.6	70.7	0.0483591	9.08e-44	ok	0	0	0	62
Bacillus_coagulans	Bacillus_bombysepticus	0.469	0.056	0.042	0.0327869	0	0	0	0	0	74.6	72.2	0.680875	1.67e-33	ok	0	0	0	49
Bacillus_coagulans	Bacillus_boroniphilus	0.854	0.105	0.105	NA	0	0	0	0	0	73.6	73	1.47e-80	0.214114	dif_sp	0	0	0	175
Bacillus_coagulans	Bacillus_butanolivorans	0.851	0.107	0.099	0.0106383	0	0	0	0	0	72.2	71.8	6.39e-36	2.8e-07	dif_sp	0	0	0	170
Bacillus_coagulans	Bacillus_camelliae	1.111	0.126	0.125	0.0010142	0	0	0	0	0	74.1	73.2	8.17e-74	0.269424	dif_sp	0	0	0	255
Bacillus_coagulans	Bacillus_campisalis	0.75	0.107	0.096	0.0168196	0	0	0	0	0	73.8	73.6	5.28e-114	5.98e-38	dif_sp	0	0	0	255
Bacillus_coagulans	Bacillus_canaveralius	0.928	0.113	0.109	0.004884	0	0	0	0	0	73.9	73.5	1.9e-104	1.15e-07	dif_sp	0	0	0	264
Bacillus_coagulans	Bacillus_caseinilyticus	1.06	0.127	0.126	0.00107066	0	0	0	0	0	73	72.7	9.69e-18	0.120469	dif_sp	0	0	0	104
Bacillus_coagulans	Bacillus_cavernae	1.043	0.123	0.118	0.00540541	0	0	0	0	0	72.9	72.6	1.84e-60	7.03e-11	dif_sp	0	0	0	239
Bacillus_coagulans	Bacillus_cereus	0	0.052	0.017	NA	0	0	0	0	0	77.5	77.1	1.33e-187	1.95e-48	dif_sp	0	0	0	48
Bacillus_coagulans	Bacillus_chagannorensis	0.479	0.094	0.06	0.0811456	0	0	0	0	0	73.1	72.6	0.773343	4.37e-57	ok	0	0	0	68
Bacillus_coagulans	Bacillus_ciccensis	1.044	0.129	0.13	NA	0	0	0	0	0	73.9	73.5	1.39e-22	0.66348	dif_sp	0	0	0	168
Bacillus_coagulans	Bacillus_cihuensis	0.395	0.087	0.061	0.0778443	0	0	0	0	0	72.5	72.1	3.35e-27	3.67e-57	dif_sp	0	0	0	154
Bacillus_coagulans	Bacillus_circulans	0.227	0.065	0.044	0.114754	0	0	0	0	0	72.4	71.7	0.035511	8.86e-55	ok	0	0	0	131
Bacillus_coagulans	Bacillus_clausii	0.345	0.071	0.052	0.0648464	0	0	0	0	0	72.1	71.8	0.80433	3.4e-45	ok	0	0	0	109
Bacillus_coagulans	Bacillus_coahuilensis	0.153	0.068	0.036	0.273504	0	0	0	0	0	72.2	71.8	0.130831	3.66e-57	ok	0	0	0	110
Bacillus_coagulans	Bacillus_cohnii	0.041	0.064	0.023	2.27778	0	0	0	0	0	72	70.7	3.72e-97	1.63e-58	ok	0	0	0	85
Bacillus_coagulans	Bacillus_cucumis	0.533	0.102	0.084	0.0400891	0	0	0	0	0	74	73.5	5.36e-70	1.04e-53	dif_sp	0	0	0	203
Bacillus_coagulans	Bacillus_cytotoxicus	1.333	0.166	0.163	0.0025641	0	0	0	0	0	73.5	72.8	0.155305	0.00803881	dif_sp	0	0	0	96
Bacillus_coagulans	Bacillus_dakarensis	1.079	0.121	0.117	0.004158	0	0	0	0	0	72.7	72.4	2.09e-65	5.38e-05	dif_sp	0	0	0	169
Bacillus_coagulans	Bacillus_daliensis	0.243	0.075	0.046	0.147208	0	0	0	0	0	71.6	71.3	0.0208399	1.49e-55	ok	0	0	0	54
Bacillus_coagulans	Bacillus_depressus	0.78	0.115	0.104	0.0162722	0	0	0	0	0	73.1	72.8	1.49e-63	3.45e-24	dif_sp	0	0	0	184
Bacillus_coagulans	Bacillus_deserti	0.784	0.115	0.105	0.0147275	0	0	0	0	0	73.3	73	1.22e-64	2.32e-20	dif_sp	0	0	0	193
Bacillus_coagulans	Bacillus_dielmoensis	0.725	0.11	0.103	0.011254	0	0	0	0	0	73.5	73.2	6.59e-54	5.01e-14	dif_sp	0	0	0	213
Bacillus_coagulans	Bacillus_drentensis	0.658	0.115	0.1	0.0268817	0	0	0	0	0	72.8	72.6	1.19e-49	9.04e-37	dif_sp	0	0	0	187
Bacillus_coagulans	Bacillus_eiseniae	0.874	0.107	0.103	0.00518807	0	0	0	0	0	73.3	72.8	1.41e-17	0.0039185	dif_sp	0	0	0	160
Bacillus_coagulans	Bacillus_enclensis	0.771	0.113	0.099	0.0208333	0	0	0	0	0	73.5	73.1	2.58e-51	2.87e-34	dif_sp	0	0	0	226
Bacillus_coagulans	Bacillus_endophyticus	0.565	0.08	0.062	0.0357853	0	0	0	0	0	73.3	72.4	0.469968	2.52e-47	ok	0	0	0	75
Bacillus_coagulans	Bacillus_endozanthoxylicus	0.673	0.115	0.098	0.0295652	0	0	0	0	0	73.1	72.9	1.32e-44	4.04e-35	dif_sp	0	0	0	172
Bacillus_coagulans	Bacillus_farraginis	0.828	0.106	0.101	0.00687758	0	0	0	0	0	74.1	73.6	2.32e-75	2.07e-12	dif_sp	0	0	0	206
Bacillus_coagulans	Bacillus_firmus	0.579	0.099	0.092	0.0143737	0	0	0	0	0	73.7	73.2	2.63e-49	1.79e-23	dif_sp	0	0	0	231
Bacillus_coagulans	Bacillus_flexus	0.144	0.056	0.035	0.192661	0	0	0	0	0	73.8	73	0.00580952	3.22e-53	ok	0	0	0	107
Bacillus_coagulans	Bacillus_fordii	0.718	0.107	0.097	0.0161031	0	0	0	0	0	73.9	73.6	1.88e-39	4.83e-17	dif_sp	0	0	0	208
Bacillus_coagulans	Bacillus_fortis	0.894	0.119	0.109	0.0127389	0	0	0	0	0	73.4	73.2	2.35e-112	9.58e-33	dif_sp	0	0	0	255
Bacillus_coagulans	Bacillus_freudenreichii	0.721	0.109	0.107	0.00325733	0	0	0	0	0	73.7	73.3	9.11e-68	0.0326009	dif_sp	0	0	0	207
Bacillus_coagulans	Bacillus_fumarioli	0.778	0.11	0.093	0.0248175	0	0	0	0	0	74.3	74	3.22e-83	1.59e-52	dif_sp	0	0	0	262
Bacillus_coagulans	Bacillus_gaemokensis	0.103	0.065	0.031	0.472222	0	0	0	0	0	72.9	72.2	3.88e-06	3.89e-57	dif_sp	0	0	0	97
Bacillus_coagulans	Bacillus_galactosidilyticus	0.233	0.068	0.051	0.0934066	0	0	0	0	0	73	72	3.38e-33	8.38e-55	dif_sp	0	0	0	139
Bacillus_coagulans	Bacillus_gibsonii	0.217	0.024	0.032	NA	0	0	0	0	0	78.1	77.1	0.944978	3.6e-60	dif_sp	0	0	0	67
Bacillus_coagulans	Bacillus_ginsengihumi	0.712	0.116	0.1	0.0261438	0.00625978	0.00156495	0	0	0	75	74.5	1.55e-85	2.62e-52	dif_sp	0	0	0	522
Bacillus_coagulans	Bacillus_glennii	0.907	0.124	0.11	0.0175659	0.00518135	0.00518135	0	0	0	73.4	73.2	1.4e-85	6.55e-35	dif_sp	0	0	0	241
Bacillus_coagulans	Bacillus_glycinifermentans	0	0.056	0	NA	0	0	0	0	0	79.8	78.9	6.71e-181	4.77e-48	dif_sp	0	0	0	96
Bacillus_coagulans	Bacillus_gobiensis	0.176	0.094	0.048	0.359375	0	0	0	0	0	75	74.2	0.211149	1.19e-57	ok	0	0	0	123
Bacillus_coagulans	Bacillus_gottheilii	0.62	0.104	0.09	0.0264151	0	0	0	0	0	73.3	72.7	1e-57	1.47e-41	dif_sp	0	0	0	221
Bacillus_coagulans	Bacillus_halmapalus	0.089	0.058	0.031	0.465517	0	0	0	0	0	72.6	71.7	8.5e-09	4.73e-56	dif_sp	0	0	0	98
Bacillus_coagulans	Bacillus_halodurans	0.955	0.127	0.116	0.0131108	0	0	0	0	0	72.4	71.9	0.92793	2.58e-09	ok	0	0	0	103
Bacillus_coagulans	Bacillus_halosaccharovorans	0.291	0.104	0.064	0.176211	0	0	0	0	0	72.4	71.6	5.65e-05	2.62e-59	dif_sp	0	0	0	112
Bacillus_coagulans	Bacillus_halotolerans	0.511	0.085	0.062	0.0512249	0	0	0	0	0	73.3	73	1.24e-12	9.33e-55	dif_sp	0	0	0	115
Bacillus_coagulans	Bacillus_haynesii	0.566	0.096	0.08	0.0329218	0	0	0	0	0	74	73.6	4.97e-30	1.22e-42	dif_sp	0	0	0	172
Bacillus_coagulans	Bacillus_hemicellulosilyticus	0.1	0.048	0.022	0.333333	0	0	0	0	0	70.6	69.7	0.211378	7.43e-54	ok	0	0	0	46
Bacillus_coagulans	Bacillus_hisashii	0.848	0.116	0.11	0.00813008	0	0	0	0	0	72.7	72.5	2.34e-56	1.87e-07	dif_sp	0	0	0	234
Bacillus_coagulans	Bacillus_horikoshii	0.811	0.103	0.088	0.0207469	0	0	0	0	0	72.4	71.5	6.79e-18	4.56e-33	dif_sp	0	0	0	141
Bacillus_coagulans	Bacillus_horneckiae	0.721	0.116	0.116	NA	0	0	0	0	0	72.7	72	2.94e-30	0.191799	dif_sp	0	0	0	152
Bacillus_coagulans	Bacillus_humi	0.299	0.087	0.057	0.123967	0	0	0	0	0	72.8	72.1	2.24e-20	1.3e-56	dif_sp	0	0	0	134
Bacillus_coagulans	Bacillus_hwajinpoensis	0.108	0.05	0.014	0.382979	0	0	0	0	0	70.7	70	0.247644	4.05e-56	ok	0	0	0	73
Bacillus_coagulans	Bacillus_indicus	0.835	0.117	0.102	0.0204638	0	0	0	0	0	73.5	73.3	5.61e-63	5.16e-34	dif_sp	0	0	0	214
Bacillus_coagulans	Bacillus_infantis	0.811	0.115	0.101	0.0197183	0	0	0	0	0	74.6	74.3	1.47e-94	7.77e-39	dif_sp	0	0	0	274
Bacillus_coagulans	Bacillus_intestinalis	0.065	0.026	0.017	0.1875	0	0	0	0	0	76.1	75.2	8.49e-11	6.62e-59	dif_sp	0	0	0	92
Bacillus_coagulans	Bacillus_jeddahensis	0.645	0.11	0.094	0.0290381	0	0	0	0	0	73.4	73	1.35e-44	2.7e-39	dif_sp	0	0	0	182
Bacillus_coagulans	Bacillus_kochii	0.258	0.079	0.052	0.131068	0	0	0	0	0	72.2	71.7	3.95e-16	5.65e-56	dif_sp	0	0	0	136
Bacillus_coagulans	Bacillus_koreensis	0.236	0.079	0.044	0.182292	0	0	0	0	0	73.9	73	0.962481	4.13e-57	ok	0	0	0	122
Bacillus_coagulans	Bacillus_korlensis	1.086	0.122	0.119	0.00310238	0	0	0	0	0	72.3	71.7	9.67e-37	7.53e-05	dif_sp	0	0	0	133
Bacillus_coagulans	Bacillus_kribbensis	0.643	0.108	0.094	0.0255009	0	0	0	0	0	73.3	73	5.93e-46	3.22e-29	dif_sp	0	0	0	217
Bacillus_coagulans	Bacillus_kwashiorkori	0.078	0.055	0.027	0.54902	0	0	0	0	0	73.4	72.8	0.000247334	3.28e-56	ok	0	0	0	96
Bacillus_coagulans	Bacillus_kyonggiensis	0.824	0.101	0.093	0.0109439	0	0	0	0	0	72.8	72.5	7.87e-47	1.59e-13	dif_sp	0	0	0	148
Bacillus_coagulans	Bacillus_lentus	0.533	0.101	0.087	0.0313901	0	0	0	0	0	72.7	72.3	7.94e-26	6.71e-34	dif_sp	0	0	0	150
Bacillus_coagulans	Bacillus_licheniformis	0.872	0.122	0.112	0.0131579	0	0	0	0	0	73.8	73.4	5.23e-61	1.78e-24	dif_sp	0	0	0	206
Bacillus_coagulans	Bacillus_ligniniphilus	0.325	0.069	0.055	0.0518519	0	0	0	0	0	71.5	70.6	2.55e-25	4e-46	dif_sp	0	0	0	93
Bacillus_coagulans	Bacillus_litoralis	0.921	0.123	0.117	0.00746269	0	0	0	0	0	72.5	72.1	7.11e-07	0.000184296	dif_sp	0	0	0	106
Bacillus_coagulans	Bacillus_loiseleuriae	0.667	0.112	0.09	0.0381282	0	0	0	0	0	73.6	73.3	3.68e-49	5.51e-52	dif_sp	0	0	0	170
Bacillus_coagulans	Bacillus_luti	0.082	0.066	0.034	0.666667	0	0	0	0	0	72.1	71.3	5.61e-35	2.16e-57	dif_sp	0	0	0	75
Bacillus_coagulans	Bacillus_manliponensis	0.039	0.077	0.026	3.92308	0	0	0	0	0	73.4	71.6	6.62e-106	2.81e-59	ok	0	0	0	94
Bacillus_coagulans	Bacillus_marasmi	0.61	0.089	0.082	0.0132576	0	0	0	0	0	72.8	72.5	9.21e-28	7.13e-13	dif_sp	0	0	0	157
Bacillus_coagulans	Bacillus_marinisedimentorum	0.697	0.114	0.101	0.0218121	0	0	0	0	0	73.7	73.4	2.16e-37	3.89e-30	dif_sp	0	0	0	209
Bacillus_coagulans	Bacillus_marisflavi	0.931	0.107	0.106	0.00121212	0	0	0	0	0	73.6	73.2	4.21e-53	0.256829	dif_sp	0	0	0	214
Bacillus_coagulans	Bacillus_massiliglaciei	0.686	0.107	0.09	0.0285235	0	0	0	0	0	73.6	73.4	5.14e-68	2.07e-44	dif_sp	0	0	0	218
Bacillus_coagulans	Bacillus_massilioanorexius	0.324	0.071	0.054	0.062963	0	0	0	0	0	72.5	71.9	2.75e-27	4.04e-56	dif_sp	0	0	0	105
Bacillus_coagulans	Bacillus_massiliogabonensis	1.112	0.126	0.128	NA	0	0	0	0	0	73.7	73.2	1.75e-15	0.60538	dif_sp	0	0	0	178
Bacillus_coagulans	Bacillus_massiliogorillae	0.051	0.06	0.021	1.3	0	0	0	0	0	72	71.4	6.83e-80	7.6e-57	ok	0	0	0	102
Bacillus_coagulans	Bacillus_massilionigeriensis	0.592	0.108	0.09	0.0358566	0	0	0	0	0	74.4	73.9	5.51e-27	3.65e-41	dif_sp	0	0	0	136
Bacillus_coagulans	Bacillus_massiliosenegalensis	0.549	0.095	0.084	0.0236559	0	0	0	0	0	73.3	72.9	7.77e-42	1.07e-28	dif_sp	0	0	0	154
Bacillus_coagulans	Bacillus_mediterraneensis	0.732	0.111	0.099	0.0189573	0	0	0	0	0	73	72.8	3.22e-42	3.14e-28	dif_sp	0	0	0	204
Bacillus_coagulans	Bacillus_megaterium	0.823	0.124	0.113	0.015493	0	0	0	0	0	72.9	72.3	2.86e-09	2.18e-10	dif_sp	0	0	0	137
Bacillus_coagulans	Bacillus_mesonae	0.727	0.11	0.097	0.0206349	0	0	0	0	0	73.4	73.2	1.25e-61	7.47e-34	dif_sp	0	0	0	233
Bacillus_coagulans	Bacillus_mesophilum	0.771	0.117	0.101	0.0238806	0	0	0	0	0	72.8	72.6	6.73e-42	3.45e-36	dif_sp	0	0	0	217
Bacillus_coagulans	Bacillus_methanolicus	0.911	0.133	0.115	0.0226131	0	0	0	0	0	74.3	74	1.53e-74	3.54e-44	dif_sp	0	0	0	250
Bacillus_coagulans	Bacillus_mobilis	0.042	0.075	0.013	2.13793	0	0	0	0	0	73.2	71.5	1.22e-117	2.41e-55	ok	0	0	0	81
Bacillus_coagulans	Bacillus_mojavensis	0.111	0.05	0.029	0.256098	0	0	0	0	0	74.9	74.3	0.181653	3.36e-54	ok	0	0	0	132
Bacillus_coagulans	Bacillus_muralis	0.589	0.102	0.085	0.0337302	0	0	0	0	0	72.9	72.3	2.61e-75	4.59e-55	dif_sp	0	0	0	194
Bacillus_coagulans	Bacillus_nakamurai	0	0.037	0	NA	0	0	0	0	0	78.1	77.6	4.78e-162	2.37e-52	dif_sp	0	0	0	48
Bacillus_coagulans	Bacillus_nanhaiisediminis	0.048	0.04	0.02	0.714286	0	0	0	0	0	71.3	70.6	0.025074	2.8e-57	ok	0	0	0	67
Bacillus_coagulans	Bacillus_ndiopicus	0.112	0.081	0.034	0.602564	0	0	0	0	0	75.4	75.1	2.48e-16	7.19e-59	dif_sp	0	0	0	51
Bacillus_coagulans	Bacillus_nealsonii	1.229	0.133	0.141	NA	0	0	0	0	0	71.9	71.3	8.16e-34	0.0126467	dif_sp	0	0	0	140
Bacillus_coagulans	Bacillus_niacini	0.344	0.092	0.057	0.121951	0	0	0	0	0	73.9	73.6	3.96e-12	3.32e-55	dif_sp	0	0	0	158
Bacillus_coagulans	Bacillus_niameyensis	0.968	0.111	0.121	NA	0	0	0	0	0	71.7	71.4	1.38e-49	4.48e-10	dif_sp	0	0	0	160
Bacillus_coagulans	Bacillus_nitratireducens	0.084	0.067	0.032	0.673077	0	0	0	0	0	71.6	70.8	1.75e-34	6.35e-56	dif_sp	0	0	0	80
Bacillus_coagulans	Bacillus_notoginsengisoli	0.722	0.111	0.102	0.0145161	0	0	0	0	0	73.4	72.8	1.4e-78	3.51e-19	dif_sp	0	0	0	222
Bacillus_coagulans	Bacillus_novalis	0.655	0.11	0.103	0.0126812	0	0	0	0	0	72.9	72.4	4.09e-38	7.81e-10	dif_sp	0	0	0	205
Bacillus_coagulans	Bacillus_obstructivus	0.807	0.104	0.098	0.00846262	0	0	0	0	0	74.2	73.5	1.88e-65	6.58e-12	dif_sp	0	0	0	208
Bacillus_coagulans	Bacillus_oceanisediminis	0.806	0.117	0.106	0.0157143	0	0	0	0	0	73.3	73.1	4.67e-62	7.34e-26	dif_sp	0	0	0	236
Bacillus_coagulans	Bacillus_okhensis	0.265	0.092	0.047	0.206422	0	0	0	0	0	71.4	70.7	0.00639899	8.15e-52	ok	0	0	0	69
Bacillus_coagulans	Bacillus_okuhidensis	0.905	0.128	0.121	0.00892857	0	0	0	0	0	72.4	71.9	0.521964	0.00422096	dif_sp	0	0	0	104
Bacillus_coagulans	Bacillus_oleivorans	0.898	0.117	0.109	0.0101394	0	0	0	0	0	73.5	72.9	8.42e-17	4.33e-07	dif_sp	0	0	0	162
Bacillus_coagulans	Bacillus_oleronius	0.904	0.106	0.107	NA	0	0	0	0	0	74	73.5	3.84e-67	0.958305	dif_sp	0	0	0	212
Bacillus_coagulans	Bacillus_onubensis	0.083	0.06	0.03	0.566038	0	0	0	0	0	72.7	71.7	1.87e-16	6.08e-56	dif_sp	0	0	0	123
Bacillus_coagulans	Bacillus_oryziterrae	0.085	0.057	0.029	0.5	0	0	0	0	0	72.9	72.5	2.75e-19	6.52e-57	dif_sp	0	0	0	78
Bacillus_coagulans	Bacillus_oshimensis	0	0.016	0	NA	0	0	0	0	0	74.4	73.5	2.26e-162	5.09e-49	dif_sp	0	0	0	47
Bacillus_coagulans	Bacillus_pacificus	0.039	0.07	0.019	2.55	0	0	0	0	0	73.8	72.4	2.34e-112	1.92e-57	ok	0	0	0	73
Bacillus_coagulans	Bacillus_panaciterrae	0.855	0.109	0.103	0.00797872	0	0	0	0	0	73.2	72.6	6.07e-26	5.52e-06	dif_sp	0	0	0	159
Bacillus_coagulans	Bacillus_paralicheniformis	0.045	0.073	0.028	2.64706	0	0	0	0	0	75	73.8	4.32e-110	1.79e-55	ok	0	0	0	89
Bacillus_coagulans	Bacillus_paramycoides	0.086	0.063	0.028	0.603448	0	0	0	0	0	72.2	71.4	7.4e-24	2.84e-56	dif_sp	0	0	0	90
Bacillus_coagulans	Bacillus_paranthracis	0.116	0.064	0.027	0.41573	0	0	0	0	0	72.9	71.4	1.77e-16	7.72e-57	dif_sp	0	0	0	69
Bacillus_coagulans	Bacillus_patagoniensis	0.67	0.089	0.074	0.0251678	0	0	0	0	0	71.8	70.5	0.000612533	2.38e-36	ok	0	0	0	56
Bacillus_coagulans	Bacillus_persicus	0.8	0.097	0.096	0.00142045	0	0	0	0	0	72.4	72.2	7.59e-62	0.0053154	dif_sp	0	0	0	165
Bacillus_coagulans	Bacillus_plakortidis	0	0.016	0	NA	0	0	0	0	0	74.4	73.5	2.93e-167	2.1e-50	dif_sp	0	0	0	50
Bacillus_coagulans	Bacillus_populi	0.107	0.052	0.019	0.375	0	0	0	0	0	70.9	70.3	0.840066	8.36e-57	ok	0	0	0	64
Bacillus_coagulans	Bacillus_proteolyticus	0.039	0.07	0.015	2.29167	0	0	0	0	0	72.6	71.3	4.75e-120	1.69e-57	ok	0	0	0	84
Bacillus_coagulans	Bacillus_pseudomycoides	0.966	0.121	0.11	0.0128505	0	0	0	0	0	72.5	71.9	1.53e-11	4.87e-13	dif_sp	0	0	0	97
Bacillus_coagulans	Bacillus_psychrosaccharolyticus	1.064	0.121	0.125	NA	0	0	0	0	0	73	72.2	2.58e-36	0.539828	dif_sp	0	0	0	157
Bacillus_coagulans	Bacillus_pumilus	0.064	0.061	0.027	0.918919	0	0	0	0	0	74.8	74.5	2.93e-40	4e-56	dif_sp	0	0	0	113
Bacillus_coagulans	Bacillus_rhizosphaerae	0.507	0.086	0.07	0.0366133	0	0	0	0	0	74.3	73.2	0.0210391	9.57e-40	ok	0	0	0	105
Bacillus_coagulans	Bacillus_rubiinfantis	0.48	0.085	0.068	0.0412621	0	0	0	0	0	73.1	72.9	3.33e-40	4.85e-46	dif_sp	0	0	0	198
Bacillus_coagulans	Bacillus_safensis	0.595	0.087	0.064	0.0433145	0	0	0	0	0	73.6	71.1	0.845263	1.24e-48	ok	0	0	0	93
Bacillus_coagulans	Bacillus_saganii	0.939	0.123	0.113	0.0121065	0	0	0	0	0	71	70.7	2.8e-67	5.83e-25	dif_sp	0	0	0	202
Bacillus_coagulans	Bacillus_salacetis	1.061	0.123	0.115	0.00845666	0	0	0	0	0	73.8	73.3	1.18e-73	4.34e-12	dif_sp	0	0	0	238
Bacillus_coagulans	Bacillus_salarius	0	0.017	0	NA	0	0	0	0	0	78.5	77.6	1.39e-171	8.2e-63	dif_sp	0	0	0	53
Bacillus_coagulans	Bacillus_salsus	0.076	0.068	0.025	0.843137	0	0	0	0	0	72.8	72.4	3.55e-47	1.27e-57	dif_sp	0	0	0	92
Bacillus_coagulans	Bacillus_selenatarsenatis	1.044	0.124	0.124	NA	0	0	0	0	0	72.8	72.4	4.89e-36	0.684236	dif_sp	0	0	0	208
Bacillus_coagulans	Bacillus_shacheensis	0.105	0.056	0.032	0.328767	0	0	0	0	0	71	70.7	0.118729	3.9e-60	ok	0	0	0	69
Bacillus_coagulans	Bacillus_shackletonii	1.002	0.126	0.116	0.0112867	0.0070922	0.0070922	0.0070922	0	0	73.8	73.3	3.49e-64	9.08e-21	dif_sp	0	0	0	281
Bacillus_coagulans	Bacillus_siamensis	0	0.018	0.017	NA	0	0	0	0	0	78.5	77.6	2.03e-159	8.08e-51	dif_sp	0	0	0	55
Bacillus_coagulans	Bacillus_simplex	0.764	0.108	0.097	0.0164918	0	0	0	0	0	72.8	72.4	1.98e-66	5.13e-28	dif_sp	0	0	0	182
Bacillus_coagulans	Bacillus_sinesaloumensis	0.113	0.057	0.031	0.317073	0	0	0	0	0	72.8	72.4	0.266203	1.24e-56	ok	0	0	0	108
Bacillus_coagulans	Bacillus_siralis	0.381	0.074	0.055	0.0582822	0	0	0	0	0	74.4	73.7	2.1e-55	3.33e-56	dif_sp	0	0	0	176
Bacillus_coagulans	Bacillus_smithii	0.902	0.114	0.109	0.00630517	0	0	0	0	0	74.1	73.9	7.44e-84	2.31e-07	dif_sp	0	0	0	310
Bacillus_coagulans	Bacillus_solani	1.109	0.138	0.144	NA	0	0	0	0	0	73.8	73.5	2.11e-32	0.11918	dif_sp	0	0	0	170
Bacillus_coagulans	Bacillus_soli	0.075	0.049	0.03	0.422222	0	0	0	0	0	73.1	72.8	1.93e-19	5.57e-08	dif_sp	0	0	0	204
Bacillus_coagulans	Bacillus_solimangrovi	0.782	0.113	0.105	0.0118168	0	0	0	0	0	71.8	70.6	7.93e-08	4.78e-53	dif_sp	0	0	0	75
Bacillus_coagulans	Bacillus_solisilvae	0.082	0.061	0.024	0.637931	0	0	0	0	0	72.4	71.8	5.56e-24	4.44e-58	dif_sp	0	0	0	65
Bacillus_coagulans	Bacillus_sonorensis	1.07	0.136	0.126	0.0105932	0	0	0	0	0	73.7	73.5	4.13e-84	1.08e-18	dif_sp	0	0	0	220
Bacillus_coagulans	Bacillus_sporothermodurans	1.561	0.151	0.149	0.00141643	0	0	0	0	0	72.9	72.6	1.71e-93	0.000842968	dif_sp	0	0	0	263
Bacillus_coagulans	Bacillus_subterraneus	0.863	0.122	0.116	0.00803213	0	0	0	0	0	72.9	72.7	3.41e-73	8.58e-12	dif_sp	0	0	0	223
Bacillus_coagulans	Bacillus_subtilis	0.199	0.024	0.032	NA	0	0	0	0	0	78.1	77.1	0.352483	3.59e-61	dif_sp	0	0	0	59
Bacillus_coagulans	Bacillus_swezeyi	0.17	0.011	0.027	NA	0	0	0	0	0	76	73.9	0.581376	3.95e-59	dif_sp	0	0	0	59
Bacillus_coagulans	Bacillus_taeanensis	0.114	0.05	0.033	0.209877	0	0	0	0	0	73.2	72.6	0.101212	4.19e-61	ok	0	0	0	100
Bacillus_coagulans	Bacillus_tequilensis	0.47	0.09	0.077	0.0330789	0	0	0	0	0	73.4	73.2	2.04e-32	1.29e-34	dif_sp	0	0	0	121
Bacillus_coagulans	Bacillus_terrae	0.711	0.111	0.098	0.0212072	0	0	0	0	0	73.2	73	2.47e-61	4.17e-35	dif_sp	0	0	0	190
Bacillus_coagulans	Bacillus_testis	0.475	0.096	0.078	0.0453401	0	0	0	0	0	73.8	73.6	1.09e-38	3.75e-46	dif_sp	0	0	0	206
Bacillus_coagulans	Bacillus_thermoamylovorans	0.772	0.12	0.106	0.021021	0	0	0	0	0	72.8	72.6	1.27e-64	4.77e-29	dif_sp	0	0	0	234
Bacillus_coagulans	Bacillus_thermocopriae	0.33	0.072	0.057	0.0549451	0	0	0	0	0	72.7	72.3	5.02e-52	4.62e-51	dif_sp	0	0	0	188
Bacillus_coagulans	Bacillus_thuringiensis	0.07	0.069	0.029	0.97561	0	0	0	0	0	73.1	71.7	8.14e-17	3.3e-56	dif_sp	0	0	0	64
Bacillus_coagulans	Bacillus_timonensis	0.124	0.06	0.03	0.319149	0	0	0	0	0	72.8	72.2	0.161592	6.64e-57	ok	0	0	0	138
Bacillus_coagulans	Bacillus_toyonensis	0.039	0.071	0.027	3.66667	0	0	0	0	0	73.7	72	6.74e-106	9.64e-56	ok	0	0	0	87
Bacillus_coagulans	Bacillus_tropicus	0.278	0.083	0.056	0.121622	0	0	0	0	0	73	72	0.000255001	1.52e-56	ok	0	0	0	75
Bacillus_coagulans	Bacillus_tuaregi	0.481	0.096	0.077	0.0470297	0	0	0	0	0	73.7	73.3	2.97e-22	2.26e-49	dif_sp	0	0	0	189
Bacillus_coagulans	Bacillus_urumqiensis	0.413	0.083	0.061	0.0625	0	0	0	0	0	72.1	71.9	7.2e-06	4.55e-50	dif_sp	0	0	0	76
Bacillus_coagulans	Bacillus_vallismortis	0.42	0.081	0.072	0.0258621	0	0	0	0	0	73.4	73	1.61e-34	7.43e-38	dif_sp	0	0	0	143
Bacillus_coagulans	Bacillus_velezensis	0.042	0.067	0.016	1.96154	0	0	0	0	0	75.1	74.6	6.78e-109	2.57e-58	ok	0	0	0	51
Bacillus_coagulans	Bacillus_vietnamensis	0.843	0.108	0.108	NA	0	0	0	0	0	73.4	73	8.46e-36	0.206726	dif_sp	0	0	0	212
Bacillus_coagulans	Bacillus_vireti	0.769	0.118	0.106	0.0180995	0	0	0	0	0	72.9	72.3	9.84e-79	1.45e-34	dif_sp	0	0	0	234
Bacillus_coagulans	Bacillus_wakoensis	0.035	0.058	0.026	3.55556	0	0	0	0	0	74.7	74.2	2.8e-110	3.06e-57	ok	0	0	0	62
Bacillus_coagulans	Bacillus_weihaiensis	0.044	0.053	0.016	1.32143	0	0	0	0	0	73.5	73	4e-61	7.1e-58	ok	0	0	0	96
Bacillus_coagulans	Bacillus_wiedmannii	0.04	0.066	0.019	2.2381	0	0	0	0	0	73.1	71.7	1.35e-109	8.57e-57	ok	0	0	0	72
Bacillus_coagulans	Bacillus_wudalianchiensis	0.547	0.094	0.078	0.0341151	0	0	0	0	0	73	72.7	3.71e-50	2.86e-46	dif_sp	0	0	0	222
Bacillus_coagulans	Bacillus_xiamenensis	0.095	0.051	0.018	0.428571	0	0	0	0	0	76.7	76	0.184303	3.86e-56	ok	0	0	0	98
Bacillus_coagulans	Bacillus_zeae	0.937	0.122	0.114	0.00972053	0	0	0	0	0	73.8	73.6	1.51e-89	1.14e-18	dif_sp	0	0	0	255
Bacillus_coagulans	Bacillus_zhangzhouensis	0.176	0.066	0.033	0.230769	0	0	0	0	0	72.9	72.5	0.363878	1.05e-56	ok	0	0	0	125
Bacillus_licheniformis	Bacillus_abyssalis	0.271	0.082	0.065	0.0825243	0	0	0	0	0	76.2	73.5	2.32e-17	2.7e-100	dif_sp	0	0	0	262
Bacillus_licheniformis	Bacillus_acanthi	0.362	0.082	0.067	0.0508475	0	0	0	0	0	74.7	74.1	6.04e-30	5.09e-89	dif_sp	0	0	0	158
Bacillus_licheniformis	Bacillus_acidiceler	0.143	0.055	0.037	0.169811	0	0	0	0	0	73.8	72.6	1.29e-40	2.39e-100	dif_sp	0	0	0	99
Bacillus_licheniformis	Bacillus_acidicola	0.324	0.081	0.073	0.0318725	0	0	0	0	0	75	74.3	1.84e-09	5.47e-39	dif_sp	0	0	0	182
Bacillus_licheniformis	Bacillus_acidiproducens	0.298	0.083	0.075	0.0358744	0	0	0	0	0	73.8	73.2	6.63e-09	3.48e-26	dif_sp	0	0	0	212
Bacillus_licheniformis	Bacillus_aerius	0.364	0.495	0.361	44.6667	NA	NA	NA	NA	NA	100	95.3	1.74e-60	7.58e-82	ok	0	0	0	2274
Bacillus_licheniformis	Bacillus_aerophilus	0.29	0.102	0.083	0.0917874	0.0011919	0	0	0	0	77.1	76.1	0.176822	5.33e-97	ok	0	0	0	508
Bacillus_licheniformis	Bacillus_aidingensis	0.194	0.073	0.058	0.110294	0	0	0	0	0	72.2	71.5	1e-31	1.9e-96	dif_sp	0	0	0	75
Bacillus_licheniformis	Bacillus_akibai	0.175	0.069	0.056	0.109244	0	0	0	0	0	72.3	71.8	4.52e-37	1.49e-102	dif_sp	0	0	0	95
Bacillus_licheniformis	Bacillus_albus	0.361	0.079	0.064	0.0505051	0	0	0	0	0	75.8	74.6	1.98e-23	2.33e-118	dif_sp	0	0	0	120
Bacillus_licheniformis	Bacillus_alcalophilus	0.312	0.069	0.058	0.0433071	0	0	0	0	0	72.5	72	1.07e-18	4.79e-80	dif_sp	0	0	0	95
Bacillus_licheniformis	Bacillus_alkalinitrilicus	0.37	0.065	0.06	0.016129	0	0	0	0	0	72.5	71.7	1.84e-07	1.12e-16	dif_sp	0	0	0	96
Bacillus_licheniformis	Bacillus_alkalitelluris	0.258	0.071	0.059	0.0603015	0	0	0	0	0	75.1	74.4	1.78e-05	7.31e-83	dif_sp	0	0	0	157
Bacillus_licheniformis	Bacillus_altitudinis	0.295	0.099	0.082	0.0798122	0.00352113	0.00234742	0.00234742	0.00117371	0	77	76.2	4.72e-05	1.05e-94	dif_sp	0	0	0	517
Bacillus_licheniformis	Bacillus_alveayuensis	0.272	0.084	0.067	0.0829268	0	0	0	0	0	75.4	73.8	1.83e-16	4.31e-111	dif_sp	0	0	0	288
Bacillus_licheniformis	Bacillus_amyloliquefaciens	0.302	0.109	0.09	0.0896226	0	0	0	0	0	79.2	78.1	0.000556155	1.27e-103	ok	0	0	0	441
Bacillus_licheniformis	Bacillus_andreraoultii	0.384	0.081	0.071	0.0319489	0	0	0	0	0	73	71.4	1.31e-07	5.16e-30	dif_sp	0	0	0	87
Bacillus_licheniformis	Bacillus_anthracis	0.262	0.077	0.057	0.097561	0	0	0	0	0	75.3	74.8	2.95e-28	2.54e-112	dif_sp	0	0	0	129
Bacillus_licheniformis	Bacillus_aquimaris	0.371	0.086	0.087	NA	0	0	0	0	0	74.7	74.1	4.46e-09	0.590211	dif_sp	0	0	0	198
Bacillus_licheniformis	Bacillus_aryabhattai	0.327	0.087	0.075	0.047619	0	0	0	0	0	76.6	74.3	4.7e-17	3.45e-72	dif_sp	0	0	0	244
Bacillus_licheniformis	Bacillus_asahii	0.361	0.074	0.065	0.0304054	0	0	0	0	0	73.7	72.6	2.64e-35	1.51e-43	dif_sp	0	0	0	172
Bacillus_licheniformis	Bacillus_atrophaeus	0.291	0.11	0.088	0.108374	0	0	0	0	0	79.8	78.4	0.000959532	8.74e-116	ok	0	0	0	483
Bacillus_licheniformis	Bacillus_aurantiacus	0.195	0.066	0.051	0.104167	0	0	0	0	0	73.3	72.5	2.5e-05	4.53e-102	dif_sp	0	0	0	92
Bacillus_licheniformis	Bacillus_australimaris	0.279	0.102	0.084	0.0923077	0.00217865	0.00108932	0.00108932	0.00108932	0	77.4	76.2	0.00134438	1.29e-106	ok	0	0	0	562
Bacillus_licheniformis	Bacillus_azotoformans	0.38	0.073	0.063	0.0315457	0	0	0	0	0	73.3	71.8	9.07e-13	6.54e-58	dif_sp	0	0	0	126
Bacillus_licheniformis	Bacillus_bacterium	0.282	0.076	0.059	0.0762332	0	0	0	0	0	75.4	74.9	2.75e-35	1.85e-98	dif_sp	0	0	0	128
Bacillus_licheniformis	Bacillus_badius	0.296	0.083	0.07	0.0575221	0	0	0	0	0	74.9	72.9	1.4e-11	1.83e-97	dif_sp	0	0	0	218
Bacillus_licheniformis	Bacillus_bataviensis	0.343	0.089	0.087	0.0078125	0	0	0	0	0	74.8	73.6	9.07e-08	0.0121125	dif_sp	0	0	0	209
Bacillus_licheniformis	Bacillus_bingmayongensis	0.32	0.077	0.064	0.0507812	0	0	0	0	0	75.7	75.1	6.99e-37	1.44e-94	dif_sp	0	0	0	128
Bacillus_licheniformis	Bacillus_bombysepticus	0.182	0.066	0.043	0.165468	0	0	0	0	0	75.9	75.2	0.00271555	8.76e-156	ok	0	0	0	82
Bacillus_licheniformis	Bacillus_boroniphilus	0.341	0.09	0.091	NA	0	0	0	0	0	75	73.7	2.59e-09	0.431045	dif_sp	0	0	0	169
Bacillus_licheniformis	Bacillus_butanolivorans	0.298	0.074	0.066	0.0344828	0	0	0	0	0	73.9	73.5	1.02e-14	3.83e-47	dif_sp	0	0	0	183
Bacillus_licheniformis	Bacillus_camelliae	0.426	0.075	0.063	0.0330579	0	0	0	0	0	74.7	74.2	1.95e-66	1.42e-71	dif_sp	0	0	0	146
Bacillus_licheniformis	Bacillus_campisalis	0.324	0.087	0.078	0.0365854	0	0	0	0	0	75.6	74.4	4.68e-22	2.98e-36	dif_sp	0	0	0	240
Bacillus_licheniformis	Bacillus_canaveralius	0.285	0.085	0.073	0.0566038	0	0	0	0	0	74.2	73.5	7.88e-11	7.4e-87	dif_sp	0	0	0	269
Bacillus_licheniformis	Bacillus_caseinilyticus	0.308	0.073	0.06	0.0524194	0	0	0	0	0	73.6	72	6.9e-37	3.48e-100	dif_sp	0	0	0	120
Bacillus_licheniformis	Bacillus_cavernae	0.276	0.073	0.062	0.0514019	0	0	0	0	0	75.7	74	2.29e-35	2.19e-86	dif_sp	0	0	0	220
Bacillus_licheniformis	Bacillus_cellulosilyticus	0.197	0.062	0.055	0.0492958	0	0	0	0	0	72.2	70.6	1.77e-30	4.15e-72	dif_sp	0	0	0	70
Bacillus_licheniformis	Bacillus_cereus	0.209	0.066	0.049	0.10625	0	0	0	0	0	75.9	75.3	2.89e-28	5.73e-101	dif_sp	0	0	0	94
Bacillus_licheniformis	Bacillus_chagannorensis	0.159	0.063	0.047	0.142857	0	0	0	0	0	72.6	71.5	2.07e-27	1.62e-96	dif_sp	0	0	0	65
Bacillus_licheniformis	Bacillus_ciccensis	0.285	0.085	0.074	0.0521327	0	0	0	0	0	74.4	73.2	0.000108842	1.9e-60	ok	0	0	0	205
Bacillus_licheniformis	Bacillus_cihuensis	0.357	0.091	0.081	0.0362319	0	0	0	0	0	74.2	73.2	1.33e-18	5.4e-42	dif_sp	0	0	0	176
Bacillus_licheniformis	Bacillus_circulans	0.336	0.078	0.059	0.0685921	0	0	0	0	0	74.2	73.7	5.09e-33	1.08e-111	dif_sp	0	0	0	140
Bacillus_licheniformis	Bacillus_clausii	0.32	0.071	0.056	0.0568182	0	0	0	0	0	72	71.3	2e-20	5.79e-128	dif_sp	0	0	0	104
Bacillus_licheniformis	Bacillus_coagulans	0.292	0.077	0.071	0.0271493	0	0	0	0	0	74.5	73.7	3.3e-10	1.7e-09	dif_sp	0	0	0	196
Bacillus_licheniformis	Bacillus_coahuilensis	0.388	0.087	0.063	0.0738462	0	0	0	0	0	74.5	74	1.87e-24	3.77e-135	dif_sp	0	0	0	134
Bacillus_licheniformis	Bacillus_cohnii	0.305	0.068	0.051	0.0669291	0	0	0	0	0	75.9	74.5	2.36e-27	1.73e-103	dif_sp	0	0	0	152
Bacillus_licheniformis	Bacillus_cucumis	0.334	0.086	0.073	0.0498084	0	0	0	0	0	74.2	72.9	7.55e-08	9.71e-78	dif_sp	0	0	0	187
Bacillus_licheniformis	Bacillus_cytotoxicus	0.328	0.078	0.064	0.0530303	0	0	0	0	0	74.9	73.8	2.31e-28	1.57e-91	dif_sp	0	0	0	123
Bacillus_licheniformis	Bacillus_dakarensis	0.583	0.087	0.086	0.00201207	0	0	0	0	0	74.5	73.8	3.61e-42	2.51e-05	dif_sp	0	0	0	190
Bacillus_licheniformis	Bacillus_depressus	0.321	0.087	0.077	0.0409836	0	0	0	0	0	74.9	73.5	6.4e-08	8.33e-52	dif_sp	0	0	0	186
Bacillus_licheniformis	Bacillus_deserti	0.291	0.079	0.068	0.0493274	0	0	0	0	0	74.2	73.4	4e-31	4.52e-72	dif_sp	0	0	0	228
Bacillus_licheniformis	Bacillus_dielmoensis	0.386	0.088	0.082	0.0197368	0	0	0	0	0	74.3	72.8	7.05e-20	3.58e-11	dif_sp	0	0	0	179
Bacillus_licheniformis	Bacillus_drentensis	0.332	0.082	0.072	0.0384615	0	0	0	0	0	74.3	72.8	6.55e-06	1.27e-46	dif_sp	0	0	0	176
Bacillus_licheniformis	Bacillus_eiseniae	0.272	0.084	0.068	0.0784314	0	0	0	0	0	74.1	72.8	3.4e-08	2.52e-105	dif_sp	0	0	0	195
Bacillus_licheniformis	Bacillus_enclensis	0.283	0.079	0.066	0.0599078	0	0	0	0	0	75.3	73.6	1.63e-24	2.44e-90	dif_sp	0	0	0	239
Bacillus_licheniformis	Bacillus_endophyticus	0.571	0.109	0.102	0.0149254	0	0	0	0	0	76.9	74.5	7.07e-22	5.6e-22	dif_sp	0	0	0	152
Bacillus_licheniformis	Bacillus_endozanthoxylicus	0.491	0.094	0.089	0.0124378	0	0	0	0	0	75.7	74.1	6.52e-25	3.69e-11	dif_sp	0	0	0	191
Bacillus_licheniformis	Bacillus_firmus	0.28	0.082	0.067	0.0704225	0	0	0	0	0	74.9	73.5	2.3e-11	1.89e-101	dif_sp	0	0	0	253
Bacillus_licheniformis	Bacillus_flexus	0.311	0.081	0.068	0.0534979	0	0	0	0	0	76.1	73.6	1.17e-07	1.52e-99	dif_sp	0	0	0	187
Bacillus_licheniformis	Bacillus_fordii	0.581	0.071	0.072	NA	0	0	0	0	0	74	71.3	2.41e-57	2.16e-08	dif_sp	0	0	0	153
Bacillus_licheniformis	Bacillus_freudenreichii	0.496	0.077	0.068	0.021028	0	0	0	0	0	75.2	71.3	7.72e-39	1.12e-43	dif_sp	0	0	0	152
Bacillus_licheniformis	Bacillus_fumarioli	0.314	0.084	0.076	0.0336134	0	0	0	0	0	74.4	72.9	1.36e-11	1.99e-22	dif_sp	0	0	0	196
Bacillus_licheniformis	Bacillus_gaemokensis	0.273	0.076	0.057	0.087963	0	0	0	0	0	74.9	74.2	6.63e-29	2.29e-112	dif_sp	0	0	0	122
Bacillus_licheniformis	Bacillus_galactosidilyticus	0.444	0.069	0.062	0.0183246	0	0	0	0	0	72.7	71.9	5.54e-28	2.22e-24	dif_sp	0	0	0	101
Bacillus_licheniformis	Bacillus_gibsonii	0.296	0.106	0.09	0.0776699	0.00109529	0	0	0	0	79	77.8	0.0068424	1.03e-83	ok	0	0	0	581
Bacillus_licheniformis	Bacillus_ginsengihumi	0.488	0.081	0.071	0.0239808	0	0	0	0	0	73.4	71.5	4.14e-33	4.13e-41	dif_sp	0	0	0	143
Bacillus_licheniformis	Bacillus_glennii	0.284	0.074	0.064	0.0454545	0	0	0	0	0	75.7	73.7	1.93e-23	6.63e-70	dif_sp	0	0	0	226
Bacillus_licheniformis	Bacillus_glycinifermentans	0.35	0.18	0.148	0.158416	0.0388588	0.0341859	0.0217659	0.00565667	0.00135268	83.3	83	0.0811165	4.5e-105	ok	0	0	1	1746
Bacillus_licheniformis	Bacillus_gobiensis	0.293	0.096	0.08	0.0751174	0	0	0	0	0	76.5	75.6	0.00894963	3.61e-100	ok	0	0	0	462
Bacillus_licheniformis	Bacillus_gottheilii	0.287	0.085	0.073	0.0560748	0	0	0	0	0	75.7	74	4.5e-14	1.12e-82	dif_sp	0	0	0	226
Bacillus_licheniformis	Bacillus_halmapalus	0.344	0.089	0.076	0.0485075	0	0	0	0	0	75.4	73.3	2.19e-16	4.76e-71	dif_sp	0	0	0	171
Bacillus_licheniformis	Bacillus_halodurans	0.215	0.056	0.044	0.0701754	0	0	0	0	0	73	71.6	5.88e-17	2.72e-101	dif_sp	0	0	0	138
Bacillus_licheniformis	Bacillus_halosaccharovorans	0.319	0.085	0.07	0.060241	0	0	0	0	0	75.9	74.7	1.12e-19	5.54e-102	dif_sp	0	0	0	234
Bacillus_licheniformis	Bacillus_halotolerans	0.309	0.109	0.094	0.0697674	0.00102041	0	0	0	0	79	78	0.000136645	8.89e-80	ok	0	0	0	671
Bacillus_licheniformis	Bacillus_haynesii	0.36	0.624	0.401	NA	NA	NA	NA	NA	NA	99.3	95.9	1.58e-166	3.66e-174	dif_sp	0	0	0	2270
Bacillus_licheniformis	Bacillus_hemicellulosilyticus	0.113	0.054	0.038	0.213333	0	0	0	0	0	72.8	72.1	7.39e-36	7.92e-98	dif_sp	0	0	0	75
Bacillus_licheniformis	Bacillus_hisashii	0.259	0.07	0.055	0.0735294	0	0	0	0	0	73.4	71.8	1.14e-39	3.12e-103	dif_sp	0	0	0	124
Bacillus_licheniformis	Bacillus_horikoshii	0.297	0.084	0.074	0.044843	0	0	0	0	0	76.9	73.7	1.39e-07	2.38e-60	dif_sp	0	0	0	190
Bacillus_licheniformis	Bacillus_horneckiae	0.398	0.088	0.084	0.0127389	0	0	0	0	0	73.7	72.6	4.82e-25	0.00077042	dif_sp	0	0	0	166
Bacillus_licheniformis	Bacillus_humi	0.326	0.091	0.08	0.0447154	0	0	0	0	0	74.4	72.8	1.21e-07	9.69e-48	dif_sp	0	0	0	187
Bacillus_licheniformis	Bacillus_hwajinpoensis	0.35	0.071	0.064	0.0244755	0	0	0	0	0	73.7	73.2	5.73e-28	3.08e-35	dif_sp	0	0	0	114
Bacillus_licheniformis	Bacillus_indicus	0.315	0.086	0.078	0.0337553	0.00147059	0.00147059	0.00147059	0	0	75.7	74.8	2.84e-13	7.43e-37	dif_sp	0	0	0	396
Bacillus_licheniformis	Bacillus_infantis	0.28	0.081	0.072	0.0432692	0	0	0	0	0	74.2	73.5	6.66e-15	1.66e-50	dif_sp	0	0	0	265
Bacillus_licheniformis	Bacillus_intestinalis	0.296	0.112	0.092	0.0980392	0	0	0	0	0	78.6	77.6	4.5e-05	9.48e-107	dif_sp	0	0	0	647
Bacillus_licheniformis	Bacillus_jeddahensis	0.62	0.087	0.086	0.00187266	0	0	0	0	0	74.2	73.4	1.67e-35	1.95e-08	dif_sp	0	0	0	166
Bacillus_licheniformis	Bacillus_kochii	0.369	0.076	0.064	0.0393443	0	0	0	0	0	74	72.7	3.21e-34	5.85e-79	dif_sp	0	0	0	142
Bacillus_licheniformis	Bacillus_koreensis	0.267	0.084	0.068	0.080402	0	0	0	0	0	76.3	73.4	1.94e-06	6.72e-97	dif_sp	0	0	0	197
Bacillus_licheniformis	Bacillus_korlensis	0.287	0.066	0.052	0.0595745	0	0	0	0	0	74.1	73.8	3.33e-36	3.48e-101	dif_sp	0	0	0	169
Bacillus_licheniformis	Bacillus_kribbensis	0.296	0.08	0.072	0.0357143	0	0	0	0	0	73.8	73.2	4.02e-10	4.49e-34	dif_sp	0	0	0	221
Bacillus_licheniformis	Bacillus_kyonggiensis	0.288	0.072	0.065	0.0313901	0	0	0	0	0	74.4	73.2	5.8e-11	2.03e-35	dif_sp	0	0	0	190
Bacillus_licheniformis	Bacillus_lehensis	0.157	0.072	0.049	0.212963	0	0	0	0	0	71.1	70.9	6.72e-27	2.32e-100	dif_sp	0	0	0	58
Bacillus_licheniformis	Bacillus_lentus	0.306	0.066	0.048	0.0697674	0	0	0	0	0	73.6	72.5	7.53e-39	2.32e-119	dif_sp	0	0	0	118
Bacillus_licheniformis	Bacillus_ligniniphilus	0.301	0.07	0.057	0.0532787	0	0	0	0	0	72.7	71.9	4.53e-24	1.17e-93	dif_sp	0	0	0	129
Bacillus_licheniformis	Bacillus_litoralis	0.239	0.076	0.062	0.079096	0	0	0	0	0	75.6	74	1.15e-09	7.09e-95	dif_sp	0	0	0	217
Bacillus_licheniformis	Bacillus_loiseleuriae	0.466	0.083	0.071	0.0303797	0	0	0	0	0	74	72.7	2.13e-37	8.75e-62	dif_sp	0	0	0	179
Bacillus_licheniformis	Bacillus_lonarensis	0.107	0.052	0.053	NA	0	0	0	0	0	71.2	71	1.6e-31	1.82e-08	dif_sp	0	0	0	56
Bacillus_licheniformis	Bacillus_luciferensis	0.253	0.05	0.046	0.0193237	0	0	0	0	0	73.8	73	0.000937826	3.42e-13	ok	0	0	0	86
Bacillus_licheniformis	Bacillus_luti	0.277	0.078	0.056	0.0995475	0	0	0	0	0	75.4	74.7	2.39e-36	1.96e-127	dif_sp	0	0	0	122
Bacillus_licheniformis	Bacillus_manliponensis	0.38	0.076	0.066	0.0318471	0	0	0	0	0	74.8	74.1	7.35e-20	4.34e-66	dif_sp	0	0	0	131
Bacillus_licheniformis	Bacillus_marasmi	0.404	0.099	0.087	0.0378549	0	0	0	0	0	73.7	72.9	6.48e-10	9.62e-48	dif_sp	0	0	0	168
Bacillus_licheniformis	Bacillus_marinisedimentorum	0.271	0.08	0.069	0.0544554	0	0	0	0	0	75.8	73.5	2.22e-15	3.23e-80	dif_sp	0	0	0	221
Bacillus_licheniformis	Bacillus_marisflavi	0.281	0.076	0.065	0.0509259	0	0	0	0	0	75.6	73.8	2.11e-18	3.37e-69	dif_sp	0	0	0	210
Bacillus_licheniformis	Bacillus_marmarensis	0.361	0.072	0.059	0.0430464	0	0	0	0	0	74.6	73.7	7.35e-53	3.69e-93	dif_sp	0	0	0	118
Bacillus_licheniformis	Bacillus_massiliglaciei	0.341	0.072	0.067	0.0182482	0	0	0	0	0	74.8	74	1.5e-36	7.41e-06	dif_sp	0	0	0	226
Bacillus_licheniformis	Bacillus_massilioanorexius	0.305	0.073	0.058	0.0607287	0	0	0	0	0	74.4	73.4	7.43e-31	2.22e-103	dif_sp	0	0	0	121
Bacillus_licheniformis	Bacillus_massiliogabonensis	0.311	0.09	0.076	0.0595745	0	0	0	0	0	74.5	73.3	4.02e-08	5.48e-92	dif_sp	0	0	0	207
Bacillus_licheniformis	Bacillus_massiliogorillae	0.269	0.076	0.057	0.0896226	0	0	0	0	0	74.4	73.2	1.07e-31	3.22e-99	dif_sp	0	0	0	120
Bacillus_licheniformis	Bacillus_massilionigeriensis	0.302	0.067	0.058	0.0368852	0	0	0	0	0	73.7	73.2	2.08e-32	6.44e-58	dif_sp	0	0	0	150
Bacillus_licheniformis	Bacillus_massiliosenegalensis	0.493	0.081	0.074	0.0167064	0	0	0	0	0	74.1	73.4	6.57e-27	7.88e-22	dif_sp	0	0	0	179
Bacillus_licheniformis	Bacillus_mediterraneensis	0.306	0.077	0.07	0.029661	0	0	0	0	0	74.7	73.6	2.13e-10	2.89e-30	dif_sp	0	0	0	207
Bacillus_licheniformis	Bacillus_megaterium	0.325	0.087	0.074	0.0517928	0	0	0	0	0	76.4	74	1.47e-12	4.51e-90	dif_sp	0	0	0	239
Bacillus_licheniformis	Bacillus_mesonae	0.327	0.093	0.08	0.0526316	0	0	0	0	0	74	73.2	4.55e-06	2.48e-78	dif_sp	0	0	0	203
Bacillus_licheniformis	Bacillus_mesophilum	0.306	0.081	0.07	0.0466102	0	0	0	0	0	75.6	73.7	2.67e-22	6.71e-70	dif_sp	0	0	0	220
Bacillus_licheniformis	Bacillus_methanolicus	0.313	0.081	0.068	0.0530612	0	0	0	0	0	73.9	73.1	9.11e-20	1.29e-98	dif_sp	0	0	0	241
Bacillus_licheniformis	Bacillus_mobilis	0.273	0.077	0.053	0.109091	0	0	0	0	0	75.2	74.6	3.04e-35	2.19e-132	dif_sp	0	0	0	123
Bacillus_licheniformis	Bacillus_mojavensis	0.317	0.115	0.098	0.0776256	0.00220426	0.00146951	0.000734754	0	0	78.2	77.4	3.18e-09	5.79e-80	dif_sp	0	0	0	791
Bacillus_licheniformis	Bacillus_muralis	0.337	0.081	0.073	0.030303	0	0	0	0	0	74	73.5	5.77e-18	1.5e-27	dif_sp	0	0	0	196
Bacillus_licheniformis	Bacillus_mycoides	0.288	0.075	0.055	0.0858369	0	0	0	0	0	75.5	74.6	1.26e-32	7.95e-122	dif_sp	0	0	0	98
Bacillus_licheniformis	Bacillus_nakamurai	0.32	0.11	0.096	0.0625	0.0021097	0.00105485	0.00105485	0	0	79.1	78	0.000252812	1.15e-57	ok	0	0	0	439
Bacillus_licheniformis	Bacillus_nanhaiisediminis	0.3	0.072	0.061	0.0460251	0	0	0	0	0	72.9	72.1	3.88e-22	1.37e-85	dif_sp	0	0	0	112
Bacillus_licheniformis	Bacillus_nealsonii	0.323	0.072	0.061	0.0419847	0	0	0	0	0	74.4	73.6	1.34e-33	2.21e-75	dif_sp	0	0	0	177
Bacillus_licheniformis	Bacillus_niacini	0.422	0.079	0.066	0.0365169	0	0	0	0	0	74.4	73.7	1.39e-45	6.73e-79	dif_sp	0	0	0	174
Bacillus_licheniformis	Bacillus_niameyensis	0.232	0.06	0.044	0.0851064	0	0	0	0	0	73.9	73.2	5.24e-30	2.77e-98	dif_sp	0	0	0	111
Bacillus_licheniformis	Bacillus_nitratireducens	0.205	0.068	0.045	0.14375	0	0	0	0	0	76.2	75.2	9.92e-20	1.57e-154	dif_sp	0	0	0	127
Bacillus_licheniformis	Bacillus_notoginsengisoli	0.319	0.086	0.08	0.0251046	0	0	0	0	0	73.4	72.9	5.82e-14	3.53e-15	dif_sp	0	0	0	205
Bacillus_licheniformis	Bacillus_novalis	0.396	0.086	0.08	0.0189873	0	0	0	0	0	73.8	72.8	2.5e-14	4.51e-10	dif_sp	0	0	0	177
Bacillus_licheniformis	Bacillus_obstructivus	0.537	0.066	0.063	0.00632911	0	0	0	0	0	73.6	72.8	3.77e-32	4.39e-14	dif_sp	0	0	0	138
Bacillus_licheniformis	Bacillus_oceanisediminis	0.286	0.084	0.073	0.0516432	0	0	0	0	0	75	73.8	1.65e-12	2.17e-81	dif_sp	0	0	0	242
Bacillus_licheniformis	Bacillus_okhensis	0.273	0.077	0.064	0.062201	0	0	0	0	0	73	72.2	5.17e-11	2.13e-95	dif_sp	0	0	0	104
Bacillus_licheniformis	Bacillus_okuhidensis	0.209	0.056	0.046	0.0613497	0	0	0	0	0	72.9	71.6	8.26e-14	6.38e-96	dif_sp	0	0	0	141
Bacillus_licheniformis	Bacillus_oleivorans	0.334	0.073	0.069	0.0150943	0	0	0	0	0	75.1	74.4	1.8e-25	1.6e-13	dif_sp	0	0	0	158
Bacillus_licheniformis	Bacillus_oleronius	0.534	0.065	0.063	0.00424628	0	0	0	0	0	73.5	72.8	1.12e-34	1.12e-13	dif_sp	0	0	0	133
Bacillus_licheniformis	Bacillus_onubensis	0.415	0.084	0.06	0.0676056	0	0	0	0	0	74.7	73.2	1.84e-13	7.22e-125	dif_sp	0	0	0	170
Bacillus_licheniformis	Bacillus_oryziterrae	0.014	0.047	0.005	4.66667	0	0	0	0	0	74.5	73.1	0	7.53e-187	ok	0	0	0	99
Bacillus_licheniformis	Bacillus_oshimensis	0.166	0.066	0.045	0.173554	0	0	0	0	0	71.6	70.9	8.07e-27	4.37e-104	dif_sp	0	0	0	61
Bacillus_licheniformis	Bacillus_pacificus	0.277	0.075	0.059	0.0733945	0	0	0	0	0	75.3	74.9	6.8e-40	2.4e-99	dif_sp	0	0	0	122
Bacillus_licheniformis	Bacillus_panaciterrae	0.3	0.087	0.078	0.0405405	0	0	0	0	0	75.6	73.4	3.29e-05	2.12e-42	dif_sp	0	0	0	207
Bacillus_licheniformis	Bacillus_paralicheniformis	0.35	0.491	0.361	NA	NA	NA	NA	NA	NA	100	95.3	9.77e-71	9.87e-79	dif_sp	0	0	0	2289
Bacillus_licheniformis	Bacillus_paramycoides	0.223	0.072	0.051	0.122093	0	0	0	0	0	75.8	74.9	3.16e-05	1.87e-113	dif_sp	0	0	0	135
Bacillus_licheniformis	Bacillus_paranthracis	0.294	0.075	0.059	0.0680851	0	0	0	0	0	75.3	74.9	3.3e-35	7.09e-95	dif_sp	0	0	0	124
Bacillus_licheniformis	Bacillus_patagoniensis	0.15	0.077	0.047	0.291262	0	0	0	0	0	71.3	70.9	3.17e-32	5.52e-161	dif_sp	0	0	0	73
Bacillus_licheniformis	Bacillus_persicus	0.367	0.076	0.066	0.0332226	0	0	0	0	0	74.1	73.8	1.87e-26	1.65e-34	dif_sp	0	0	0	155
Bacillus_licheniformis	Bacillus_plakortidis	0.164	0.066	0.05	0.140351	0	0	0	0	0	71.6	70.9	2.55e-30	5.7e-105	dif_sp	0	0	0	60
Bacillus_licheniformis	Bacillus_populi	0.413	0.08	0.064	0.0458453	0	0	0	0	0	74	72.2	4.06e-09	3.82e-97	dif_sp	0	0	0	99
Bacillus_licheniformis	Bacillus_proteolyticus	0.215	0.074	0.052	0.134969	0	0	0	0	0	75.5	75	0.000102131	5.02e-120	ok	0	0	0	128
Bacillus_licheniformis	Bacillus_pseudalcaliphilus	0.114	0.06	0.038	0.289474	0	0	0	0	0	74.1	72.5	7.53e-35	8.87e-109	dif_sp	0	0	0	80
Bacillus_licheniformis	Bacillus_pseudofirmus	0.361	0.07	0.062	0.0267559	0	0	0	0	0	74.9	73.8	3.93e-37	6.05e-38	dif_sp	0	0	0	117
Bacillus_licheniformis	Bacillus_pseudomycoides	0.223	0.076	0.053	0.135294	0	0	0	0	0	75.3	74.6	8.6e-08	1.76e-121	dif_sp	0	0	0	135
Bacillus_licheniformis	Bacillus_psychrosaccharolyticus	0.391	0.077	0.067	0.0308642	0	0	0	0	0	74	72.1	1.68e-27	1.08e-63	dif_sp	0	0	0	146
Bacillus_licheniformis	Bacillus_pumilus	0.301	0.1	0.082	0.0821918	0.0011534	0	0	0	0	77.3	76.1	2.27e-05	5.12e-111	dif_sp	0	0	0	497
Bacillus_licheniformis	Bacillus_rhizosphaerae	0.29	0.07	0.058	0.0517241	0	0	0	0	0	72	71.3	4.06e-11	1.99e-104	dif_sp	0	0	0	105
Bacillus_licheniformis	Bacillus_rubiinfantis	0.399	0.074	0.067	0.0210843	0	0	0	0	0	74.6	73.7	1.14e-31	7.92e-19	dif_sp	0	0	0	166
Bacillus_licheniformis	Bacillus_safensis	0.306	0.104	0.083	0.0941704	0.00248447	0.00124224	0.00124224	0	0	78.3	76.7	1.5e-05	6.54e-114	dif_sp	0	0	0	452
Bacillus_licheniformis	Bacillus_saganii	0.366	0.078	0.086	NA	0	0	0	0	0	75.6	74.5	3.85e-18	1.21e-11	dif_sp	0	0	0	209
Bacillus_licheniformis	Bacillus_salacetis	0.283	0.073	0.066	0.0322581	0	0	0	0	0	74.7	73.8	2.82e-17	2.35e-26	dif_sp	0	0	0	205
Bacillus_licheniformis	Bacillus_salarius	0.194	0.077	0.061	0.120301	0	0	0	0	0	71.9	71.4	3.04e-30	1.27e-88	dif_sp	0	0	0	70
Bacillus_licheniformis	Bacillus_salsus	0.315	0.069	0.06	0.0352941	0	0	0	0	0	74.5	74.2	2.36e-20	2.31e-69	dif_sp	0	0	0	157
Bacillus_licheniformis	Bacillus_selenatarsenatis	0.307	0.083	0.076	0.030303	0	0	0	0	0	77.3	73.5	5.81e-14	8.12e-25	dif_sp	0	0	0	225
Bacillus_licheniformis	Bacillus_shacheensis	0.219	0.071	0.056	0.0920245	0	0	0	0	0	72.4	71.8	3.48e-14	9.15e-100	dif_sp	0	0	0	95
Bacillus_licheniformis	Bacillus_shackletonii	0.408	0.069	0.065	0.0116618	0	0	0	0	0	74.4	73.6	2.44e-45	1.79e-10	dif_sp	0	0	0	159
Bacillus_licheniformis	Bacillus_siamensis	0.284	0.111	0.089	0.112821	0.00297177	0.00148588	0	0	0	80.4	79.2	0.0250116	6.64e-108	ok	0	0	0	406
Bacillus_licheniformis	Bacillus_simplex	0.35	0.076	0.073	0.0108303	0	0	0	0	0	74.2	73.6	2.41e-29	0.0874158	dif_sp	0	0	0	197
Bacillus_licheniformis	Bacillus_sinesaloumensis	0.379	0.08	0.068	0.0385852	0	0	0	0	0	74.2	72.8	2.56e-19	2.59e-74	dif_sp	0	0	0	162
Bacillus_licheniformis	Bacillus_siralis	0.277	0.077	0.068	0.0430622	0	0	0	0	0	74.3	73.1	2.49e-10	5.64e-44	dif_sp	0	0	0	201
Bacillus_licheniformis	Bacillus_smithii	0.262	0.08	0.072	0.0421053	0	0	0	0	0	74.5	72.6	3.98e-13	7e-44	dif_sp	0	0	0	206
Bacillus_licheniformis	Bacillus_solani	0.288	0.085	0.074	0.0514019	0	0	0	0	0	74.4	73.2	2.12e-05	7.71e-60	dif_sp	0	0	0	203
Bacillus_licheniformis	Bacillus_soli	0.558	0.088	0.086	0.00423729	0	0	0	0	0	74.7	74.2	6.21e-23	2.05e-71	dif_sp	0	0	0	186
Bacillus_licheniformis	Bacillus_solimangrovi	0.391	0.078	0.067	0.0339506	0	0	0	0	0	73.4	72.8	8.52e-36	2.37e-05	dif_sp	0	0	0	107
Bacillus_licheniformis	Bacillus_solisilvae	0.383	0.088	0.069	0.0605096	0	0	0	0	0	74.3	73	3.44e-06	8.09e-94	dif_sp	0	0	0	97
Bacillus_licheniformis	Bacillus_sonorensis	0.354	0.183	0.154	0.145	0.0507211	0.0468699	0.0325303	0.0144215	0.00458866	82.9	82.6	0.230585	3.28e-90	ok	0	1	1	2041
Bacillus_licheniformis	Bacillus_sporothermodurans	0.373	0.07	0.061	0.0288462	0	0	0	0	0	74.8	74.3	7.28e-48	7.12e-33	dif_sp	0	0	0	155
Bacillus_licheniformis	Bacillus_stratosphericus	0.293	0.1	0.08	0.0938967	0.00117371	0	0	0	0	77.1	75.8	0.00342693	7.85e-111	ok	0	0	0	428
Bacillus_licheniformis	Bacillus_subterraneus	0.311	0.084	0.074	0.0421941	0	0	0	0	0	75.9	74.5	2.38e-09	5.56e-56	dif_sp	0	0	0	224
Bacillus_licheniformis	Bacillus_subtilis	0.301	0.111	0.095	0.0776699	0	0	0	0	0	79.4	78	0.013623	3.35e-72	ok	0	0	0	505
Bacillus_licheniformis	Bacillus_swezeyi	0.368	0.204	0.166	0.188119	0.0581131	0.0523926	0.0281486	0.00817216	0.00299646	84.8	84.6	0.853172	1.7e-104	ok	0	1	1	1966
Bacillus_licheniformis	Bacillus_taeanensis	0.283	0.071	0.059	0.0535714	0	0	0	0	0	74.7	73.8	2.82e-29	5.74e-93	dif_sp	0	0	0	149
Bacillus_licheniformis	Bacillus_tequilensis	0.304	0.114	0.1	0.0686275	0.00230681	0.0011534	0	0	0	79.3	78	5.17e-05	4.71e-46	dif_sp	0	0	0	665
Bacillus_licheniformis	Bacillus_terrae	0.607	0.078	0.075	0.0056391	0	0	0	0	0	73.7	71.7	1.13e-55	1.66e-05	dif_sp	0	0	0	156
Bacillus_licheniformis	Bacillus_testis	0.317	0.079	0.073	0.0245902	0	0	0	0	0	74.1	73.6	9.81e-17	1.94e-13	dif_sp	0	0	0	188
Bacillus_licheniformis	Bacillus_thermoamylovorans	0.213	0.073	0.056	0.10828	0	0	0	0	0	73.3	72.2	3.17e-18	7.96e-108	dif_sp	0	0	0	123
Bacillus_licheniformis	Bacillus_thermocopriae	0.287	0.083	0.07	0.0599078	0	0	0	0	0	75.1	73.1	3.53e-14	1.59e-92	dif_sp	0	0	0	216
Bacillus_licheniformis	Bacillus_thuringiensis	0.18	0.062	0.045	0.125926	0	0	0	0	0	75.8	75.2	0.0173205	1.7e-111	ok	0	0	0	110
Bacillus_licheniformis	Bacillus_thuringiensis1	0.187	0.067	0.044	0.160839	0	0	0	0	0	76	75.3	1.96e-08	6.2e-151	dif_sp	0	0	0	60
Bacillus_licheniformis	Bacillus_timonensis	0.323	0.086	0.078	0.0326531	0	0	0	0	0	73.9	72.9	3.14e-09	6.65e-20	dif_sp	0	0	0	186
Bacillus_licheniformis	Bacillus_toyonensis	0.286	0.073	0.055	0.0779221	0	0	0	0	0	76.1	75.1	3.78e-23	1.71e-117	dif_sp	0	0	0	134
Bacillus_licheniformis	Bacillus_tropicus	0.289	0.077	0.055	0.0940171	0	0	0	0	0	75.3	74.9	3.23e-32	4.52e-128	dif_sp	0	0	0	129
Bacillus_licheniformis	Bacillus_tuaregi	0.363	0.071	0.068	0.0101695	0	0	0	0	0	74.7	73.1	1.16e-26	0.00157141	dif_sp	0	0	0	175
Bacillus_licheniformis	Bacillus_urumqiensis	0.116	0.054	0.04	0.184211	0	0	0	0	0	74.3	72.1	5.49e-33	2.5e-98	dif_sp	0	0	0	86
Bacillus_licheniformis	Bacillus_vallismortis	0.298	0.111	0.093	0.0878049	0	0	0	0	0	77.9	77	3.44e-05	2.21e-96	dif_sp	0	0	0	819
Bacillus_licheniformis	Bacillus_velezensis	0.298	0.11	0.09	0.0961538	0.00143472	0	0	0	0	80.1	79	0.00016835	3.12e-103	ok	0	0	0	439
Bacillus_licheniformis	Bacillus_vietnamensis	0.312	0.083	0.071	0.0497925	0	0	0	0	0	75.3	74	4e-17	1.69e-67	dif_sp	0	0	0	218
Bacillus_licheniformis	Bacillus_vireti	0.345	0.082	0.078	0.0149813	0	0	0	0	0	74.3	73.2	6.43e-07	0.000803023	dif_sp	0	0	0	200
Bacillus_licheniformis	Bacillus_wakoensis	0.241	0.063	0.053	0.0531915	0	0	0	0	0	72.3	72	1.87e-23	5.7e-92	dif_sp	0	0	0	102
Bacillus_licheniformis	Bacillus_weihaiensis	0.303	0.087	0.074	0.0567686	0	0	0	0	0	76.1	73.9	6.15e-09	1.56e-83	dif_sp	0	0	0	195
Bacillus_licheniformis	Bacillus_wiedmannii	0.286	0.076	0.059	0.0748899	0	0	0	0	0	75.2	74.6	1.46e-33	6.88e-110	dif_sp	0	0	0	114
Bacillus_licheniformis	Bacillus_wudalianchiensis	0.254	0.082	0.07	0.0652174	0	0	0	0	0	74.3	72.2	2.84e-08	1.38e-91	dif_sp	0	0	0	190
Bacillus_licheniformis	Bacillus_xiamenensis	0.285	0.099	0.082	0.0837438	0.00339751	0.00226501	0.0011325	0.0011325	0	77.1	76.1	0.0113862	5.06e-98	ok	0	0	0	452
Bacillus_licheniformis	Bacillus_zeae	0.346	0.081	0.077	0.0148699	0	0	0	0	0	75.9	74	3.29e-28	0.00954698	dif_sp	0	0	0	224
Bacillus_licheniformis	Bacillus_zhangzhouensis	0.288	0.1	0.081	0.0917874	0.00113122	0	0	0	0	76.8	76	5.18e-05	4.1e-106	dif_sp	0	0	0	535
Bacillus_megaterium	Bacillus_abyssalis	0.579	0.146	0.125	0.0462555	0.00375587	0.000938967	0.000469484	0	0	76.5	76.4	0	1.33e-151	dif_sp	0	0	0	902
Bacillus_megaterium	Bacillus_acanthi	0.549	0.098	0.083	0.0321888	0.00118765	0.00118765	0.00118765	0	0	76.4	76.1	0	4.7e-153	dif_sp	0	0	0	399
Bacillus_megaterium	Bacillus_acidiceler	0.538	0.092	0.077	0.032538	0.0014556	0.0014556	0.0014556	0.0014556	0.0014556	77.6	77.4	0	1.45e-158	dif_sp	0	0	0	348
Bacillus_megaterium	Bacillus_acidicola	0.536	0.084	0.071	0.027957	0	0	0	0	0	76.8	76.6	0	2.88e-167	dif_sp	0	0	0	337
Bacillus_megaterium	Bacillus_acidiproducens	0.473	0.063	0.052	0.0261283	0	0	0	0	0	75.1	75	0	1.21e-185	dif_sp	0	0	0	201
Bacillus_megaterium	Bacillus_aerius	0.472	0.063	0.054	0.0215311	0	0	0	0	0	78.5	78.3	0	2.68e-149	dif_sp	0	0	0	150
Bacillus_megaterium	Bacillus_aerophilus	0.558	0.088	0.08	0.0167364	0	0	0	0	0	77	76.6	0	1.07e-77	dif_sp	0	0	0	350
Bacillus_megaterium	Bacillus_aidingensis	0.382	0.086	0.078	0.0263158	0	0	0	0	0	72.1	71.7	0	3.62e-79	dif_sp	0	0	0	62
Bacillus_megaterium	Bacillus_akibai	0.552	0.082	0.071	0.022869	0	0	0	0	0	76.1	75.9	0	4.14e-132	dif_sp	0	0	0	274
Bacillus_megaterium	Bacillus_albus	0.474	0.084	0.071	0.0322581	0.0016835	0.0016835	0.0016835	0	0	78.6	78.2	0	1.08e-167	dif_sp	0	0	0	439
Bacillus_megaterium	Bacillus_alcalophilus	0.546	0.08	0.069	0.0230608	0	0	0	0	0	76.2	75.9	0	1.17e-138	dif_sp	0	0	0	276
Bacillus_megaterium	Bacillus_alkalinitrilicus	0.543	0.085	0.071	0.029661	0	0	0	0	0	75.3	75.2	0	1.31e-162	dif_sp	0	0	0	291
Bacillus_megaterium	Bacillus_alkalitelluris	0.55	0.103	0.091	0.0261438	0.0021254	0.0021254	0.0010627	0	0	77.1	76.8	0	1.28e-102	dif_sp	0	0	0	419
Bacillus_megaterium	Bacillus_altitudinis	0.57	0.089	0.08	0.0183673	0.00143266	0	0	0	0	77.2	76.8	0	1.06e-87	dif_sp	0	0	0	339
Bacillus_megaterium	Bacillus_alveayuensis	0.574	0.116	0.105	0.0234542	0.00174978	0.000874891	0	0	0	76.7	76.5	0	1.39e-75	dif_sp	0	0	0	544
Bacillus_megaterium	Bacillus_amyloliquefaciens	0.474	0.071	0.064	0.0170732	0	0	0	0	0	77.9	77.8	0	2.92e-79	dif_sp	0	0	0	132
Bacillus_megaterium	Bacillus_andreraoultii	0.504	0.082	0.068	0.0321101	0	0	0	0	0	75.8	75.6	0	3.52e-174	dif_sp	0	0	0	271
Bacillus_megaterium	Bacillus_anthracis	0.556	0.105	0.092	0.0280172	0	0	0	0	0	77.4	77.1	0	2.1e-115	dif_sp	0	0	0	449
Bacillus_megaterium	Bacillus_aquimaris	0.555	0.092	0.08	0.0252632	0	0	0	0	0	76.9	76.7	0	3.79e-123	dif_sp	0	0	0	360
Bacillus_megaterium	Bacillus_aryabhattai	0.674	0.725	0.526	1.34459	NA	NA	NA	NA	NA	99.2	96.2	1.17e-75	4.53e-304	ok	0	0	0	3512
Bacillus_megaterium	Bacillus_asahii	0.574	0.114	0.098	0.0336134	0.00213675	0	0	0	0	76.9	76.7	0	2.04e-131	dif_sp	0	0	0	458
Bacillus_megaterium	Bacillus_atrophaeus	0.462	0.07	0.061	0.0224439	0	0	0	0	0	78.8	78.6	0	1.07e-115	dif_sp	0	0	0	141
Bacillus_megaterium	Bacillus_aurantiacus	0.517	0.06	0.056	0.00867679	0	0	0	0	0	75.4	75.3	0	1.69e-52	dif_sp	0	0	0	186
Bacillus_megaterium	Bacillus_australimaris	0.553	0.09	0.081	0.0190678	0.00140845	0	0	0	0	77.3	76.8	0	4.17e-76	dif_sp	0	0	0	351
Bacillus_megaterium	Bacillus_azotoformans	0.531	0.087	0.077	0.0220264	0	0	0	0	0	76.1	75.8	0	4.08e-111	dif_sp	0	0	0	296
Bacillus_megaterium	Bacillus_bacterium	0.551	0.106	0.094	0.0262582	0	0	0	0	0	77.5	77	0	7.37e-108	dif_sp	0	0	0	471
Bacillus_megaterium	Bacillus_badius	0.516	0.081	0.071	0.0224719	0	0	0	0	0	75.9	75.6	0	1.34e-106	dif_sp	0	0	0	305
Bacillus_megaterium	Bacillus_bataviensis	0.57	0.105	0.09	0.03125	0	0	0	0	0	76.2	76.1	0	3.55e-158	dif_sp	0	0	0	432
Bacillus_megaterium	Bacillus_bingmayongensis	0.555	0.108	0.095	0.0282609	0.00106838	0.00106838	0	0	0	77.4	77.2	0	7.73e-116	dif_sp	0	0	0	469
Bacillus_megaterium	Bacillus_bogoriensis	0.482	0.074	0.061	0.0308789	0	0	0	0	0	76.6	76.2	0	4.24e-177	dif_sp	0	0	0	261
Bacillus_megaterium	Bacillus_bombysepticus	0.529	0.096	0.082	0.0313199	0.00280505	0.00280505	0.00280505	0	0	78.6	78.2	0	7.49e-150	dif_sp	0	0	0	339
Bacillus_megaterium	Bacillus_boroniphilus	0.495	0.071	0.058	0.0297483	0	0	0	0	0	77.4	77	0	1.57e-189	dif_sp	0	0	0	229
Bacillus_megaterium	Bacillus_butanolivorans	0.56	0.103	0.091	0.0255864	0	0	0	0	0	76.2	76	0	1.19e-114	dif_sp	0	0	0	450
Bacillus_megaterium	Bacillus_camelliae	0.539	0.096	0.086	0.0220751	0	0	0	0	0	76.3	76	0	1.76e-98	dif_sp	0	0	0	385
Bacillus_megaterium	Bacillus_campisalis	0.474	0.067	0.057	0.0239808	0	0	0	0	0	76.3	76	0	1.88e-139	dif_sp	0	0	0	259
Bacillus_megaterium	Bacillus_canaveralius	0.531	0.083	0.071	0.026087	0	0	0	0	0	76.5	76.2	0	1.49e-149	dif_sp	0	0	0	353
Bacillus_megaterium	Bacillus_caseinilyticus	0.46	0.112	0.093	0.0517711	0	0	0	0	0	72.9	72.3	0	1.12e-180	dif_sp	0	0	0	89
Bacillus_megaterium	Bacillus_cavernae	0.556	0.081	0.071	0.0206186	0.00167785	0.00167785	0	0	0	76.3	76.1	0	3.09e-110	dif_sp	0	0	0	306
Bacillus_megaterium	Bacillus_cecembensis	0.505	0.062	0.053	0.0199115	0	0	0	0	0	76.9	76.4	0	1.83e-129	dif_sp	0	0	0	203
Bacillus_megaterium	Bacillus_cellulosilyticus	0.469	0.063	0.055	0.0193237	0	0	0	0	0	76	75.6	0	3.16e-144	dif_sp	0	0	0	201
Bacillus_megaterium	Bacillus_cereus	0.522	0.093	0.079	0.0316027	0	0	0	0	0	78.4	77.9	0	1.55e-156	dif_sp	0	0	0	350
Bacillus_megaterium	Bacillus_ciccensis	0.545	0.098	0.084	0.0303688	0	0	0	0	0	76.7	76.5	0	5.18e-140	dif_sp	0	0	0	434
Bacillus_megaterium	Bacillus_cihuensis	0.548	0.094	0.082	0.0257511	0	0	0	0	0	76.9	76.5	0	9.1e-122	dif_sp	0	0	0	435
Bacillus_megaterium	Bacillus_circulans	0.509	0.092	0.078	0.0324826	0.0013587	0.0013587	0.0013587	0.0013587	0	77.2	77.1	0	1.81e-149	dif_sp	0	0	0	382
Bacillus_megaterium	Bacillus_clausii	0.453	0.058	0.05	0.0198511	0	0	0	0	0	74.9	74.7	0	3.04e-139	dif_sp	0	0	0	150
Bacillus_megaterium	Bacillus_coagulans	0.469	0.061	0.053	0.0192308	0	0	0	0	0	74.4	74.3	0	9.16e-128	dif_sp	0	0	0	152
Bacillus_megaterium	Bacillus_coahuilensis	0.525	0.09	0.08	0.0224719	0.00137363	0.00137363	0.00137363	0.00137363	0.00137363	76.6	76.3	0	9.47e-108	dif_sp	0	0	0	334
Bacillus_megaterium	Bacillus_cohnii	0.591	0.108	0.096	0.0242424	0	0	0	0	0	77.4	77	0	1.75e-91	dif_sp	0	0	0	409
Bacillus_megaterium	Bacillus_cucumis	0.567	0.104	0.092	0.0252632	0	0	0	0	0	76.1	75.9	0	2.73e-99	dif_sp	0	0	0	447
Bacillus_megaterium	Bacillus_cytotoxicus	0.576	0.107	0.094	0.026971	0.00224215	0.00224215	0.00112108	0	0	77.1	76.8	0	5.57e-115	dif_sp	0	0	0	434
Bacillus_megaterium	Bacillus_dakarensis	0.515	0.092	0.082	0.0230947	0.00126904	0.00126904	0	0	0	76.9	76.6	0	3.71e-106	dif_sp	0	0	0	415
Bacillus_megaterium	Bacillus_daliensis	0.369	0.081	0.066	0.049505	0	0	0	0	0	71.9	71.5	0	4.07e-159	dif_sp	0	0	0	109
Bacillus_megaterium	Bacillus_depressus	0.539	0.098	0.087	0.0243363	0	0	0	0	0	76.3	76	0	1.56e-100	dif_sp	0	0	0	425
Bacillus_megaterium	Bacillus_deserti	0.515	0.086	0.075	0.025	0	0	0	0	0	76.6	76.4	0	9.69e-130	dif_sp	0	0	0	344
Bacillus_megaterium	Bacillus_dielmoensis	0.532	0.081	0.07	0.0238095	0.00168919	0.00168919	0.00168919	0.00168919	0	77	76.9	0	1.11e-125	dif_sp	0	0	0	321
Bacillus_megaterium	Bacillus_drentensis	0.511	0.083	0.073	0.0228311	0	0	0	0	0	76.7	76.6	0	5.7e-127	dif_sp	0	0	0	385
Bacillus_megaterium	Bacillus_eiseniae	0.525	0.091	0.079	0.0269058	0.00131234	0.00131234	0.00131234	0	0	77	76.7	0	5.87e-126	dif_sp	0	0	0	389
Bacillus_megaterium	Bacillus_enclensis	0.517	0.076	0.065	0.0243363	0	0	0	0	0	77.6	77.4	0	1.53e-139	dif_sp	0	0	0	286
Bacillus_megaterium	Bacillus_endophyticus	0.596	0.132	0.119	0.0272537	0.00515021	0.00257511	0.00171674	0.000858369	0	78	77.7	0	4.92e-99	dif_sp	0	0	0	599
Bacillus_megaterium	Bacillus_endozanthoxylicus	0.542	0.093	0.084	0.0196507	0.00134953	0.00134953	0.00134953	0	0	76.7	76.4	0	5.57e-72	dif_sp	0	0	0	407
Bacillus_megaterium	Bacillus_farraginis	0.538	0.099	0.088	0.0244444	0.00123457	0.00123457	0.00123457	0.00123457	0	76.6	76.4	0	4.64e-103	dif_sp	0	0	0	381
Bacillus_megaterium	Bacillus_filamentosus	0.464	0.088	0.076	0.0309278	0.00519031	0.00519031	0.00519031	0.0017301	0	79.3	79	0	2.71e-115	dif_sp	0	0	0	135
Bacillus_megaterium	Bacillus_firmus	0.577	0.088	0.078	0.0200401	0	0	0	0	0	76.6	76.3	0	1.54e-99	dif_sp	0	0	0	390
Bacillus_megaterium	Bacillus_flexus	0.616	0.181	0.155	0.0563991	0.00943001	0.00607712	0.00440067	0.00293378	0.00125733	78.1	78	0	3.08e-152	dif_sp	0	0	0	1504
Bacillus_megaterium	Bacillus_fordii	0.486	0.058	0.05	0.0183486	0	0	0	0	0	75.3	75.2	0	5.1e-142	dif_sp	0	0	0	189
Bacillus_megaterium	Bacillus_fortis	0.478	0.061	0.053	0.0188235	0	0	0	0	0	74.8	74.7	0	3.07e-118	dif_sp	0	0	0	169
Bacillus_megaterium	Bacillus_freudenreichii	0.481	0.058	0.049	0.0208333	0	0	0	0	0	75.8	75.7	0	1.65e-143	dif_sp	0	0	0	194
Bacillus_megaterium	Bacillus_fumarioli	0.528	0.08	0.069	0.0239651	0	0	0	0	0	76.7	76.6	0	1.65e-127	dif_sp	0	0	0	357
Bacillus_megaterium	Bacillus_gaemokensis	0.548	0.102	0.089	0.0283224	0.00120048	0.00120048	0	0	0	77.7	77.4	0	2.13e-128	dif_sp	0	0	0	432
Bacillus_megaterium	Bacillus_galactosidilyticus	0.494	0.074	0.063	0.025522	0	0	0	0	0	75.5	75.3	0	1.41e-146	dif_sp	0	0	0	240
Bacillus_megaterium	Bacillus_gibsonii	0.478	0.072	0.063	0.0216867	0.00298507	0.00298507	0.00298507	0.00298507	0	79.1	78.6	0	2.63e-123	dif_sp	0	0	0	193
Bacillus_megaterium	Bacillus_ginsengihumi	0.545	0.096	0.081	0.0323276	0	0	0	0	0	76.8	76.5	0	7.7e-154	dif_sp	0	0	0	362
Bacillus_megaterium	Bacillus_glennii	0.541	0.072	0.063	0.0188285	0	0	0	0	0	77	76.9	0	6.6e-135	dif_sp	0	0	0	294
Bacillus_megaterium	Bacillus_glycinifermentans	0.491	0.066	0.055	0.0252294	0	0	0	0	0	77.4	77.2	0	8.98e-166	dif_sp	0	0	0	164
Bacillus_megaterium	Bacillus_gobiensis	0.48	0.072	0.062	0.0239234	0	0	0	0	0	77.1	76.8	0	9.92e-126	dif_sp	0	0	0	251
Bacillus_megaterium	Bacillus_gottheilii	0.561	0.094	0.083	0.0230126	0	0	0	0	0	76.7	76.5	0	8.86e-109	dif_sp	0	0	0	401
Bacillus_megaterium	Bacillus_halmapalus	0.571	0.108	0.098	0.0211416	0	0	0	0	0	76.8	76.6	0	6.46e-72	dif_sp	0	0	0	444
Bacillus_megaterium	Bacillus_halodurans	0.509	0.061	0.053	0.0175439	0	0	0	0	0	75.5	75.3	0	3.24e-110	dif_sp	0	0	0	225
Bacillus_megaterium	Bacillus_halosaccharovorans	0.572	0.116	0.103	0.0277186	0.000999001	0	0	0	0	77.1	76.9	0	1.25e-107	dif_sp	0	0	0	462
Bacillus_megaterium	Bacillus_halotolerans	0.47	0.068	0.061	0.0171149	0	0	0	0	0	79	78.8	0	6.97e-93	dif_sp	0	0	0	179
Bacillus_megaterium	Bacillus_haynesii	0.482	0.065	0.056	0.0211268	0	0	0	0	0	77.5	77.2	0	1.1e-125	dif_sp	0	0	0	237
Bacillus_megaterium	Bacillus_hemicellulosilyticus	0.475	0.063	0.053	0.0236967	0	0	0	0	0	75.9	75.8	0	2.58e-174	dif_sp	0	0	0	202
Bacillus_megaterium	Bacillus_hisashii	0.517	0.068	0.057	0.023913	0	0	0	0	0	75.7	75.4	0	1.48e-154	dif_sp	0	0	0	231
Bacillus_megaterium	Bacillus_horikoshii	0.515	0.088	0.079	0.0206422	0	0	0	0	0	77	76.7	0	2.02e-75	dif_sp	0	0	0	386
Bacillus_megaterium	Bacillus_horneckiae	0.521	0.091	0.08	0.0249433	0	0	0	0	0	76.9	76.8	0	6.02e-114	dif_sp	0	0	0	402
Bacillus_megaterium	Bacillus_humi	0.575	0.103	0.091	0.0247934	0	0	0	0	0	76.6	76.3	0	1.23e-105	dif_sp	0	0	0	423
Bacillus_megaterium	Bacillus_hwajinpoensis	0.513	0.072	0.065	0.015625	0	0	0	0	0	75.6	75.4	0	4.52e-84	dif_sp	0	0	0	256
Bacillus_megaterium	Bacillus_indicus	0.565	0.084	0.075	0.0183673	0.00163399	0.00163399	0.00163399	0.00163399	0.00163399	77.2	77	0	1.19e-101	dif_sp	0	0	0	378
Bacillus_megaterium	Bacillus_infantis	0.488	0.067	0.057	0.0232019	0	0	0	0	0	76.6	76.5	0	7.48e-149	dif_sp	0	0	0	257
Bacillus_megaterium	Bacillus_intestinalis	0.453	0.072	0.062	0.0255754	0	0	0	0	0	78.7	78.1	0	1.05e-121	dif_sp	0	0	0	193
Bacillus_megaterium	Bacillus_jeddahensis	0.548	0.098	0.087	0.0238612	0	0	0	0	0	76.5	76.3	0	2.41e-111	dif_sp	0	0	0	395
Bacillus_megaterium	Bacillus_kochii	0.511	0.09	0.078	0.0277136	0.001321	0.001321	0	0	0	76.9	76.7	0	3.81e-131	dif_sp	0	0	0	386
Bacillus_megaterium	Bacillus_koreensis	0.557	0.134	0.115	0.0429864	0.000489956	0	0	0	0	76.7	76.6	0	1.69e-140	dif_sp	0	0	0	838
Bacillus_megaterium	Bacillus_korlensis	0.533	0.101	0.086	0.033557	0.00116279	0	0	0	0	76.3	76.1	0	1.49e-165	dif_sp	0	0	0	444
Bacillus_megaterium	Bacillus_kribbensis	0.534	0.069	0.059	0.0210526	0	0	0	0	0	76.9	76.6	0	2.11e-140	dif_sp	0	0	0	283
Bacillus_megaterium	Bacillus_krulwichiae	0.561	0.088	0.076	0.0247423	0.00164474	0	0	0	0	76.3	76	0	1.64e-142	dif_sp	0	0	0	290
Bacillus_megaterium	Bacillus_kwashiorkori	0.481	0.076	0.065	0.0264423	0	0	0	0	0	76.1	75.7	0	6.25e-139	dif_sp	0	0	0	212
Bacillus_megaterium	Bacillus_kyonggiensis	0.555	0.098	0.086	0.0255864	0.00265604	0.00132802	0.00132802	0	0	77.3	77	0	7.31e-106	dif_sp	0	0	0	413
Bacillus_megaterium	Bacillus_lehensis	0.491	0.062	0.053	0.0205479	0	0	0	0	0	76.7	76.5	0	5.03e-146	dif_sp	0	0	0	155
Bacillus_megaterium	Bacillus_lentus	0.549	0.087	0.075	0.0253165	0	0	0	0	0	76.2	75.8	0	1.13e-137	dif_sp	0	0	0	298
Bacillus_megaterium	Bacillus_licheniformis	0.469	0.068	0.057	0.026699	0	0	0	0	0	76.8	76.3	0	9.43e-161	dif_sp	0	0	0	280
Bacillus_megaterium	Bacillus_ligniniphilus	0.537	0.074	0.063	0.0232068	0	0	0	0	0	76.2	75.9	0	1.46e-156	dif_sp	0	0	0	263
Bacillus_megaterium	Bacillus_litoralis	0.626	0.123	0.108	0.0289575	0.000951475	0	0	0	0	76.9	76.5	0	5.7e-120	dif_sp	0	0	0	478
Bacillus_megaterium	Bacillus_loiseleuriae	0.537	0.098	0.086	0.0266075	0	0	0	0	0	76.1	75.9	0	7.52e-116	dif_sp	0	0	0	423
Bacillus_megaterium	Bacillus_lonarensis	0.341	0.1	0.067	0.120438	0	0	0	0	0	73.4	72.9	0	9.85e-277	dif_sp	0	0	0	95
Bacillus_megaterium	Bacillus_luciferensis	0.515	0.089	0.076	0.0296128	0.00308642	0.00308642	0.00308642	0	0	77.8	77.6	0	3.18e-152	dif_sp	0	0	0	327
Bacillus_megaterium	Bacillus_luti	0.572	0.107	0.094	0.0271967	0.00104932	0	0	0	0	77.2	77	0	9.39e-112	dif_sp	0	0	0	454
Bacillus_megaterium	Bacillus_manliponensis	0.526	0.104	0.089	0.0343249	0.00100908	0	0	0	0	77.2	77	0	9.65e-126	dif_sp	0	0	0	461
Bacillus_megaterium	Bacillus_mannanilyticus	0.397	0.087	0.065	0.0662651	0	0	0	0	0	72.9	72.4	0	6.21e-259	dif_sp	0	0	0	103
Bacillus_megaterium	Bacillus_marasmi	0.523	0.087	0.077	0.0224215	0	0	0	0	0	77.1	76.9	0	6.48e-120	dif_sp	0	0	0	375
Bacillus_megaterium	Bacillus_marinisedimentorum	0.471	0.059	0.05	0.0213777	0	0	0	0	0	74.9	74.6	0	4.29e-142	dif_sp	0	0	0	176
Bacillus_megaterium	Bacillus_marisflavi	0.48	0.06	0.055	0.0117647	0	0	0	0	0	77.6	77.3	0	1.05e-62	dif_sp	0	0	0	226
Bacillus_megaterium	Bacillus_marmarensis	0.561	0.08	0.071	0.0183673	0.00168634	0.00168634	0.00168634	0	0	76.2	76	0	1.83e-106	dif_sp	0	0	0	285
Bacillus_megaterium	Bacillus_massiliglaciei	0.558	0.085	0.075	0.0207039	0.0016835	0.0016835	0	0	0	76.6	76.4	0	1.38e-96	dif_sp	0	0	0	319
Bacillus_megaterium	Bacillus_massilioanorexius	0.541	0.101	0.087	0.030837	0	0	0	0	0	77.2	76.9	0	1.61e-142	dif_sp	0	0	0	379
Bacillus_megaterium	Bacillus_massiliogabonensis	0.549	0.097	0.085	0.0258621	0.00129534	0.00129534	0.00129534	0	0	76.7	76.5	0	4.16e-119	dif_sp	0	0	0	423
Bacillus_megaterium	Bacillus_massiliogorillae	0.537	0.103	0.09	0.0290828	0	0	0	0	0	77.3	77	0	9.32e-111	dif_sp	0	0	0	388
Bacillus_megaterium	Bacillus_massilionigeriensis	0.522	0.087	0.075	0.0268456	0	0	0	0	0	76.7	76.5	0	5.53e-124	dif_sp	0	0	0	369
Bacillus_megaterium	Bacillus_massiliosenegalensis	0.54	0.09	0.078	0.025974	0	0	0	0	0	77	76.7	0	1.19e-129	dif_sp	0	0	0	403
Bacillus_megaterium	Bacillus_mediterraneensis	0.523	0.067	0.059	0.0172414	0	0	0	0	0	76.6	76.5	0	1.5e-102	dif_sp	0	0	0	265
Bacillus_megaterium	Bacillus_mesonae	0.557	0.089	0.079	0.0209205	0	0	0	0	0	76.3	76	0	1.51e-102	dif_sp	0	0	0	355
Bacillus_megaterium	Bacillus_mesophilum	0.55	0.089	0.079	0.0212314	0	0	0	0	0	76.5	76.3	0	6.79e-110	dif_sp	0	0	0	406
Bacillus_megaterium	Bacillus_methanolicus	0.536	0.092	0.078	0.0305677	0	0	0	0	0	76.8	76.5	0	3.57e-145	dif_sp	0	0	0	411
Bacillus_megaterium	Bacillus_mobilis	0.562	0.108	0.094	0.0299145	0	0	0	0	0	77.2	77	0	1.37e-126	dif_sp	0	0	0	459
Bacillus_megaterium	Bacillus_mojavensis	0.516	0.078	0.069	0.0201342	0	0	0	0	0	77.3	76.7	0	1.72e-102	dif_sp	0	0	0	305
Bacillus_megaterium	Bacillus_muralis	0.521	0.074	0.064	0.0218818	0	0	0	0	0	76.8	76.6	0	1.79e-128	dif_sp	0	0	0	306
Bacillus_megaterium	Bacillus_mycoides	0.524	0.096	0.083	0.0294785	0	0	0	0	0	78.5	78.2	0	9.74e-131	dif_sp	0	0	0	376
Bacillus_megaterium	Bacillus_nakamurai	0.453	0.063	0.053	0.025	0.00520833	0.00520833	0.00520833	0.00520833	0	78.6	78.4	0	1.61e-157	dif_sp	0	0	0	141
Bacillus_megaterium	Bacillus_nanhaiisediminis	0.543	0.083	0.072	0.0233546	0	0	0	0	0	76.1	76	0	1.87e-126	dif_sp	0	0	0	299
Bacillus_megaterium	Bacillus_ndiopicus	0.496	0.068	0.056	0.0272727	0	0	0	0	0	76.7	76.3	0	1.61e-170	dif_sp	0	0	0	204
Bacillus_megaterium	Bacillus_nealsonii	0.569	0.106	0.094	0.0252632	0.0021254	0.0010627	0.0010627	0.0010627	0	76	75.7	0	2.56e-98	dif_sp	0	0	0	454
Bacillus_megaterium	Bacillus_niacini	0.561	0.096	0.085	0.0231092	0	0	0	0	0	76.7	76.5	0	1.74e-99	dif_sp	0	0	0	398
Bacillus_megaterium	Bacillus_niameyensis	0.489	0.071	0.062	0.0210773	0	0	0	0	0	75.9	75.7	0	5.44e-125	dif_sp	0	0	0	239
Bacillus_megaterium	Bacillus_nitratireducens	0.544	0.109	0.094	0.0333333	0.0010661	0.0010661	0.0010661	0	0	77.3	77.1	0	2.14e-136	dif_sp	0	0	0	465
Bacillus_megaterium	Bacillus_notoginsengisoli	0.491	0.058	0.05	0.0181406	0	0	0	0	0	75.8	75.7	0	6.18e-127	dif_sp	0	0	0	219
Bacillus_megaterium	Bacillus_novalis	0.532	0.087	0.074	0.0283843	0	0	0	0	0	76.7	76.4	0	3.42e-149	dif_sp	0	0	0	327
Bacillus_megaterium	Bacillus_obstructivus	0.531	0.101	0.086	0.0337079	0	0	0	0	0	76.6	76.4	0	1.89e-149	dif_sp	0	0	0	389
Bacillus_megaterium	Bacillus_oceanisediminis	0.541	0.087	0.078	0.0194384	0	0	0	0	0	76.8	76.3	0	6.45e-91	dif_sp	0	0	0	375
Bacillus_megaterium	Bacillus_okhensis	0.542	0.082	0.072	0.0212766	0	0	0	0	0	75.8	75.6	0	1.75e-112	dif_sp	0	0	0	302
Bacillus_megaterium	Bacillus_okuhidensis	0.506	0.06	0.054	0.0132743	0	0	0	0	0	75.5	75.3	0	1.25e-83	dif_sp	0	0	0	225
Bacillus_megaterium	Bacillus_oleivorans	0.523	0.081	0.071	0.0221239	0	0	0	0	0	76.2	76.1	0	7.07e-114	dif_sp	0	0	0	307
Bacillus_megaterium	Bacillus_oleronius	0.545	0.1	0.086	0.0305011	0	0	0	0	0	76.5	76.3	0	4.38e-122	dif_sp	0	0	0	383
Bacillus_megaterium	Bacillus_onubensis	0.579	0.108	0.097	0.0228216	0	0	0	0	0	76.7	76.3	0	1.92e-88	dif_sp	0	0	0	426
Bacillus_megaterium	Bacillus_oryziterrae	0.543	0.084	0.072	0.0254777	0	0	0	0	0	76.1	75.9	0	1.29e-123	dif_sp	0	0	0	289
Bacillus_megaterium	Bacillus_oshimensis	0.495	0.064	0.053	0.0248869	0	0	0	0	0	76.4	76.3	0	7.51e-173	dif_sp	0	0	0	177
Bacillus_megaterium	Bacillus_pacificus	0.545	0.103	0.089	0.0307018	0.00211864	0.00105932	0.00105932	0	0	77.4	77.1	0	1.66e-127	dif_sp	0	0	0	457
Bacillus_megaterium	Bacillus_panaciterrae	0.538	0.103	0.092	0.0246637	0	0	0	0	0	76.5	76.3	0	1.47e-84	dif_sp	0	0	0	476
Bacillus_megaterium	Bacillus_paralicheniformis	0.471	0.069	0.058	0.0266344	0	0	0	0	0	77.9	77.5	0	9.57e-156	dif_sp	0	0	0	153
Bacillus_megaterium	Bacillus_paramycoides	0.581	0.123	0.108	0.0317125	0.00373483	0.00186741	0.000933707	0	0	77.3	77	0	3.9e-114	dif_sp	0	0	0	490
Bacillus_megaterium	Bacillus_paranthracis	0.566	0.104	0.091	0.0273684	0	0	0	0	0	77.8	77.5	0	7.44e-121	dif_sp	0	0	0	451
Bacillus_megaterium	Bacillus_patagoniensis	0.48	0.063	0.051	0.027972	0	0	0	0	0	76.4	76.2	0	2.31e-186	dif_sp	0	0	0	179
Bacillus_megaterium	Bacillus_persicus	0.559	0.087	0.075	0.0247934	0	0	0	0	0	76.6	76.4	0	1.62e-140	dif_sp	0	0	0	345
Bacillus_megaterium	Bacillus_plakortidis	0.486	0.064	0.055	0.0208817	0	0	0	0	0	76.4	76.3	0	7.52e-139	dif_sp	0	0	0	173
Bacillus_megaterium	Bacillus_populi	0.479	0.064	0.054	0.0235294	0	0	0	0	0	75.6	75.3	0	6.31e-155	dif_sp	0	0	0	215
Bacillus_megaterium	Bacillus_proteolyticus	0.543	0.109	0.095	0.03125	0	0	0	0	0	77.1	76.9	0	1.79e-114	dif_sp	0	0	0	455
Bacillus_megaterium	Bacillus_pseudalcaliphilus	0.467	0.066	0.055	0.026699	0	0	0	0	0	76.6	76.3	0	3.6e-179	dif_sp	0	0	0	234
Bacillus_megaterium	Bacillus_pseudofirmus	0.562	0.081	0.072	0.0183673	0	0	0	0	0	76.2	76	0	1.26e-107	dif_sp	0	0	0	285
Bacillus_megaterium	Bacillus_pseudomycoides	0.541	0.111	0.097	0.0315315	0.00102669	0.00102669	0	0	0	77.1	76.8	0	1.53e-116	dif_sp	0	0	0	482
Bacillus_megaterium	Bacillus_psychrosaccharolyticus	0.545	0.093	0.081	0.0258621	0	0	0	0	0	76.1	75.8	0	3.34e-123	dif_sp	0	0	0	354
Bacillus_megaterium	Bacillus_pumilus	0.557	0.087	0.081	0.012605	0	0	0	0	0	77	76.8	0	6.1e-60	dif_sp	0	0	0	328
Bacillus_megaterium	Bacillus_rhizosphaerae	0.428	0.061	0.053	0.0213333	0	0	0	0	0	75.2	75	0	3.72e-111	dif_sp	0	0	0	145
Bacillus_megaterium	Bacillus_rubiinfantis	0.525	0.084	0.072	0.0264901	0	0	0	0	0	76.8	76.6	0	1.3e-143	dif_sp	0	0	0	325
Bacillus_megaterium	Bacillus_safensis	0.564	0.086	0.078	0.0164609	0	0	0	0	0	77.2	76.9	0	4.24e-78	dif_sp	0	0	0	309
Bacillus_megaterium	Bacillus_saganii	0.542	0.09	0.079	0.0237581	0	0	0	0	0	76.8	76.4	0	1.79e-126	dif_sp	0	0	0	336
Bacillus_megaterium	Bacillus_salacetis	0.519	0.065	0.058	0.0151844	0	0	0	0	0	77	76.8	0	2.59e-89	dif_sp	0	0	0	252
Bacillus_megaterium	Bacillus_salarius	0.434	0.092	0.073	0.0526316	0	0	0	0	0	72.2	72.1	0	8.8e-205	dif_sp	0	0	0	128
Bacillus_megaterium	Bacillus_salsus	0.523	0.099	0.087	0.0275229	0.00236407	0.00236407	0.00118203	0	0	77.4	77	0	6.04e-107	dif_sp	0	0	0	417
Bacillus_megaterium	Bacillus_selenatarsenatis	0.489	0.067	0.059	0.0186047	0	0	0	0	0	77.6	77.3	0	1.48e-115	dif_sp	0	0	0	269
Bacillus_megaterium	Bacillus_shacheensis	0.378	0.084	0.076	0.0264901	0	0	0	0	0	71.4	71.1	0	1.21e-78	dif_sp	0	0	0	110
Bacillus_megaterium	Bacillus_shackletonii	0.548	0.104	0.093	0.0241758	0	0	0	0	0	76.6	76.3	0	7.45e-92	dif_sp	0	0	0	403
Bacillus_megaterium	Bacillus_siamensis	0.472	0.066	0.057	0.0216867	0	0	0	0	0	78.3	78.2	0	1.74e-126	dif_sp	0	0	0	139
Bacillus_megaterium	Bacillus_simplex	0.527	0.081	0.07	0.02407	0.00156495	0.00156495	0.00156495	0.00156495	0	76.7	76.5	0	2.89e-135	dif_sp	0	0	0	386
Bacillus_megaterium	Bacillus_sinesaloumensis	0.557	0.101	0.089	0.025641	0	0	0	0	0	76.8	76.4	0	5.17e-110	dif_sp	0	0	0	419
Bacillus_megaterium	Bacillus_siralis	0.54	0.091	0.08	0.023913	0	0	0	0	0	76.8	76.5	0	4.9e-119	dif_sp	0	0	0	361
Bacillus_megaterium	Bacillus_smithii	0.512	0.08	0.067	0.0292135	0	0	0	0	0	75.7	75.4	0	4.41e-167	dif_sp	0	0	0	316
Bacillus_megaterium	Bacillus_solani	0.542	0.102	0.086	0.0350877	0	0	0	0	0	76.8	76.6	0	6.48e-155	dif_sp	0	0	0	429
Bacillus_megaterium	Bacillus_soli	0.524	0.083	0.073	0.0221729	0	0	0	0	0	76.7	76.5	0	1.87e-143	dif_sp	0	0	0	344
Bacillus_megaterium	Bacillus_solimangrovi	0.55	0.081	0.07	0.0229167	0	0	0	0	0	76.4	76.1	0	8.72e-108	dif_sp	0	0	0	321
Bacillus_megaterium	Bacillus_solisilvae	0.53	0.093	0.081	0.0267261	0	0	0	0	0	77.4	77.1	0	6.82e-116	dif_sp	0	0	0	347
Bacillus_megaterium	Bacillus_sonorensis	0.483	0.074	0.063	0.0261905	0	0	0	0	0	76.9	76.3	0	2.02e-132	dif_sp	0	0	0	275
Bacillus_megaterium	Bacillus_sporothermodurans	0.553	0.099	0.09	0.0194384	0	0	0	0	0	76.4	76	0	2.33e-84	dif_sp	0	0	0	377
Bacillus_megaterium	Bacillus_stratosphericus	0.55	0.079	0.07	0.01875	0.00178253	0.00178253	0	0	0	77.7	77.4	0	2.53e-102	dif_sp	0	0	0	291
Bacillus_megaterium	Bacillus_subterraneus	0.487	0.065	0.054	0.0254042	0	0	0	0	0	77.7	77.6	0	2.29e-173	dif_sp	0	0	0	245
Bacillus_megaterium	Bacillus_subtilis	0.485	0.076	0.063	0.0308057	0.0026738	0.0026738	0.0026738	0.0026738	0	78.6	78.2	0	6.59e-170	dif_sp	0	0	0	159
Bacillus_megaterium	Bacillus_swezeyi	0.372	0.077	0.074	0.0100671	0	0	0	0	0	76	75.6	0	1.81e-18	dif_sp	0	0	0	106
Bacillus_megaterium	Bacillus_taeanensis	0.551	0.093	0.081	0.0255319	0.00131579	0.00131579	0.00131579	0.00131579	0	76.5	76.2	0	2.07e-121	dif_sp	0	0	0	408
Bacillus_megaterium	Bacillus_tequilensis	0.475	0.071	0.063	0.0194175	0	0	0	0	0	77.9	77.3	0	3.13e-108	dif_sp	0	0	0	230
Bacillus_megaterium	Bacillus_terrae	0.491	0.058	0.051	0.0159091	0	0	0	0	0	75.8	75.7	0	1.27e-107	dif_sp	0	0	0	186
Bacillus_megaterium	Bacillus_testis	0.528	0.079	0.066	0.0281385	0.00170068	0.00170068	0.00170068	0	0	76.8	76.6	0	1.6e-153	dif_sp	0	0	0	277
Bacillus_megaterium	Bacillus_thermoamylovorans	0.502	0.069	0.058	0.0247748	0	0	0	0	0	75.6	75.4	0	2.24e-143	dif_sp	0	0	0	227
Bacillus_megaterium	Bacillus_thermocopriae	0.561	0.103	0.092	0.0234542	0	0	0	0	0	76.3	76	0	1.61e-100	dif_sp	0	0	0	408
Bacillus_megaterium	Bacillus_thuringiensis	0.534	0.099	0.085	0.0311804	0.00254453	0.00127226	0.00127226	0	0	78	77.6	0	8.69e-155	dif_sp	0	0	0	390
Bacillus_megaterium	Bacillus_thuringiensis1	0.499	0.09	0.075	0.0353774	0	0	0	0	0	79	78.8	0	3.19e-180	dif_sp	0	0	0	314
Bacillus_megaterium	Bacillus_timonensis	0.586	0.109	0.096	0.0265306	0.00100908	0.00100908	0	0	0	76.6	76.4	0	6.43e-120	dif_sp	0	0	0	467
Bacillus_megaterium	Bacillus_toyonensis	0.58	0.11	0.097	0.0269151	0.000994036	0	0	0	0	77.2	76.9	0	5.42e-115	dif_sp	0	0	0	483
Bacillus_megaterium	Bacillus_tropicus	0.537	0.105	0.091	0.0313901	0.0010989	0.0010989	0.0010989	0	0	77.6	77.3	0	1.34e-135	dif_sp	0	0	0	470
Bacillus_megaterium	Bacillus_trypoxylicola	0.523	0.073	0.062	0.0238612	0	0	0	0	0	75.9	75.6	0	1.85e-141	dif_sp	0	0	0	209
Bacillus_megaterium	Bacillus_tuaregi	0.514	0.086	0.076	0.0228311	0	0	0	0	0	76.9	76.7	0	3.27e-107	dif_sp	0	0	0	341
Bacillus_megaterium	Bacillus_vallismortis	0.497	0.078	0.071	0.0164319	0.0015456	0.0015456	0.0015456	0.0015456	0	76.6	76.2	0	6.26e-73	dif_sp	0	0	0	296
Bacillus_megaterium	Bacillus_velezensis	0.475	0.066	0.059	0.0168269	0	0	0	0	0	78.3	78.2	0	3.85e-92	dif_sp	0	0	0	137
Bacillus_megaterium	Bacillus_vietnamensis	0.524	0.08	0.07	0.0220264	0	0	0	0	0	76.9	76.7	0	2.5e-119	dif_sp	0	0	0	309
Bacillus_megaterium	Bacillus_vireti	0.535	0.093	0.079	0.0307018	0	0	0	0	0	76.1	75.9	0	5.38e-150	dif_sp	0	0	0	350
Bacillus_megaterium	Bacillus_wakoensis	0.535	0.08	0.07	0.0215054	0	0	0	0	0	76.5	76.3	0	7.02e-114	dif_sp	0	0	0	274
Bacillus_megaterium	Bacillus_weihaiensis	0.56	0.113	0.101	0.0261438	0	0	0	0	0	76.8	76.4	0	3.87e-97	dif_sp	0	0	0	447
Bacillus_megaterium	Bacillus_wiedmannii	0.539	0.103	0.088	0.0332594	0	0	0	0	0	77.6	77.3	0	9.26e-155	dif_sp	0	0	0	431
Bacillus_megaterium	Bacillus_wudalianchiensis	0.551	0.095	0.083	0.025641	0	0	0	0	0	76.2	76	0	2.51e-122	dif_sp	0	0	0	368
Bacillus_megaterium	Bacillus_xiamenensis	0.561	0.088	0.08	0.016632	0	0	0	0	0	77	76.6	0	5.65e-80	dif_sp	0	0	0	308
Bacillus_megaterium	Bacillus_zeae	0.508	0.063	0.056	0.0154867	0	0	0	0	0	76.4	76.2	0	3.15e-107	dif_sp	0	0	0	257
Bacillus_megaterium	Bacillus_zhangzhouensis	0.561	0.091	0.084	0.0146751	0	0	0	0	0	76.6	76.3	0	5.67e-68	dif_sp	0	0	0	347
Bacillus_mycoides	Bacillus_abyssalis	0.61	0.161	0.133	0.0587002	0.00716332	0.00429799	0.00143266	0.00143266	0	77	76.9	0	1.97e-170	dif_sp	0	0	0	332
Bacillus_mycoides	Bacillus_acanthi	0.664	0.153	0.132	0.0394737	0.0094518	0.00378072	0.00378072	0	0	77.3	77.1	0	4.24e-138	dif_sp	0	0	0	260
Bacillus_mycoides	Bacillus_acidiceler	0.672	0.187	0.162	0.0490196	0.0232558	0.00872093	0.00145349	0	0	78	77.8	0	2.91e-134	dif_sp	0	0	1	337
Bacillus_mycoides	Bacillus_acidicola	0.516	0.118	0.101	0.0409639	0.00671141	0.00223714	0	0	0	76.7	76.5	0	4.67e-134	dif_sp	0	0	0	195
Bacillus_mycoides	Bacillus_acidiproducens	0.565	0.105	0.087	0.0376569	0	0	0	0	0	74.8	74.6	0	1.76e-163	dif_sp	0	0	0	112
Bacillus_mycoides	Bacillus_aerophilus	0.584	0.129	0.113	0.0339703	0.00952381	0.00238095	0	0	0	77.2	77.1	0	1.99e-118	dif_sp	0	0	0	203
Bacillus_mycoides	Bacillus_aidingensis	0.265	0.113	0.099	0.0843373	0	0	0	0	0	72.2	71	5.89e-155	4.84e-39	dif_sp	0	0	0	28
Bacillus_mycoides	Bacillus_akibai	0.607	0.136	0.114	0.0446247	0.00947867	0.00473934	0	0	0	76.1	75.8	0	1.4e-153	dif_sp	0	0	0	186
Bacillus_mycoides	Bacillus_albus	0.718	0.715	0.433	0.989474	0.742554	0.713752	0.483338	0.195419	0.0635997	91.8	90.9	2.03e-33	0	dif_sp	1	1	1	1634
Bacillus_mycoides	Bacillus_alcalophilus	0.619	0.122	0.103	0.0368217	0.008	0.00533333	0	0	0	76.4	76.3	0	9.09e-154	dif_sp	0	0	0	192
Bacillus_mycoides	Bacillus_alkalinitrilicus	0.635	0.141	0.122	0.037037	0.00963391	0.00192678	0	0	0	76.1	75.9	0	2.91e-130	dif_sp	0	0	0	222
Bacillus_mycoides	Bacillus_alkalitelluris	0.585	0.15	0.129	0.0460526	0.00936037	0.00468019	0	0	0	77	76.9	0	1.54e-139	dif_sp	0	0	0	279
Bacillus_mycoides	Bacillus_altitudinis	0.576	0.126	0.112	0.0301724	0.0122249	0.00733496	0	0	0	77.3	77.2	0	1.06e-95	dif_sp	0	0	1	193
Bacillus_mycoides	Bacillus_alveayuensis	0.587	0.155	0.13	0.0547046	0.00584795	0.00438596	0	0	0	77	76.9	0	2.86e-159	dif_sp	0	0	0	344
Bacillus_mycoides	Bacillus_amyloliquefaciens	0.531	0.137	0.107	0.0707547	0	0	0	0	0	79.2	78.1	0	1.67e-182	dif_sp	0	0	0	81
Bacillus_mycoides	Bacillus_andreraoultii	0.601	0.135	0.117	0.0371901	0.0156863	0.00392157	0	0	0	76.1	75.8	0	8.13e-128	dif_sp	0	0	1	215
Bacillus_mycoides	Bacillus_anthracis	0.74	0.714	0.429	0.916399	0.735406	0.702047	0.479151	0.183567	0.0595148	91.7	90.9	3.96e-17	0	dif_sp	1	1	1	1665
Bacillus_mycoides	Bacillus_aquimaris	0.643	0.146	0.124	0.0423892	0.0104384	0.00417537	0.00208768	0	0	76.9	76.8	0	2.71e-157	dif_sp	0	0	1	207
Bacillus_mycoides	Bacillus_aryabhattai	0.611	0.163	0.14	0.0488323	0.0123288	0.00547945	0.00136986	0	0	77.1	77	0	1.98e-144	dif_sp	0	0	1	364
Bacillus_mycoides	Bacillus_asahii	0.585	0.158	0.135	0.0511111	0.0111821	0.00798722	0	0	0	77.1	77	0	6.85e-145	dif_sp	0	0	1	297
Bacillus_mycoides	Bacillus_atrophaeus	0.532	0.153	0.138	0.0380711	0	0	0	0	0	75.7	75.4	0	7.62e-69	dif_sp	0	0	0	84
Bacillus_mycoides	Bacillus_aurantiacus	0.602	0.097	0.085	0.0232108	0.0104167	0.00694444	0	0	0	75.8	75.6	0	4.38e-94	dif_sp	0	0	1	133
Bacillus_mycoides	Bacillus_australimaris	0.607	0.134	0.115	0.0386179	0.00811359	0.0020284	0	0	0	76.9	76.8	0	1.89e-137	dif_sp	0	0	0	210
Bacillus_mycoides	Bacillus_azotoformans	0.618	0.132	0.121	0.0221328	0.004329	0.0021645	0	0	0	76.7	76.5	0	3.76e-78	dif_sp	0	0	0	225
Bacillus_mycoides	Bacillus_bacterium	0.712	0.725	0.438	1.04745	0.756351	0.725715	0.506794	0.203899	0.0677694	92	91.2	8.81e-47	0	ok	1	1	1	1722
Bacillus_mycoides	Bacillus_badius	0.663	0.11	0.098	0.0212389	0	0	0	0	0	76.9	76.7	0	1.59e-103	dif_sp	0	0	0	176
Bacillus_mycoides	Bacillus_bataviensis	0.606	0.139	0.121	0.0371134	0.0136452	0.00779727	0	0	0	77	76.8	0	1.07e-124	dif_sp	0	0	1	238
Bacillus_mycoides	Bacillus_beveridgei	0.454	0.133	0.086	0.127717	0	0	0	0	0	74.7	73.5	0	0	dif_sp	0	0	0	45
Bacillus_mycoides	Bacillus_bingmayongensis	0.721	0.444	0.33	0.29156	0.315373	0.209997	0.0842753	0.0276312	0.00841497	85.1	84.8	3.35e-79	3.18e-299	dif_sp	1	1	1	1667
Bacillus_mycoides	Bacillus_bogoriensis	0.5	0.114	0.099	0.0374065	0.00283286	0.00283286	0	0	0	76.5	76.3	0	2.54e-108	dif_sp	0	0	0	193
Bacillus_mycoides	Bacillus_bombysepticus	0.701	0.708	0.438	1.02662	0.742779	0.708939	0.473423	0.176807	0.0569988	91.7	91	1.17e-39	0	ok	1	1	1	1708
Bacillus_mycoides	Bacillus_boroniphilus	0.826	0.116	0.103	0.0179806	0	0	0	0	0	76.6	76.4	0	8.48e-130	dif_sp	0	0	0	150
Bacillus_mycoides	Bacillus_butanolivorans	0.605	0.147	0.126	0.0438413	0.00179856	0	0	0	0	76.6	76.4	0	4.92e-139	dif_sp	0	0	0	253
Bacillus_mycoides	Bacillus_camelliae	0.618	0.152	0.129	0.0470348	0.0279232	0.0069808	0.0034904	0	0	76.6	76.4	0	2.19e-157	dif_sp	0	0	1	256
Bacillus_mycoides	Bacillus_campisalis	0.461	0.089	0.072	0.0437018	0	0	0	0	0	76	75.8	0	1.7e-179	dif_sp	0	0	0	119
Bacillus_mycoides	Bacillus_canaveralius	0.597	0.12	0.103	0.034413	0.00483092	0	0	0	0	76.6	76.4	0	1.14e-138	dif_sp	0	0	0	187
Bacillus_mycoides	Bacillus_caseinilyticus	0.349	0.096	0.097	NA	0	0	0	0	0	71.4	71.1	3.68e-263	0.00123775	dif_sp	0	0	0	54
Bacillus_mycoides	Bacillus_cavernae	0.629	0.119	0.101	0.0340909	0	0	0	0	0	76.3	76.2	0	3.89e-164	dif_sp	0	0	0	173
Bacillus_mycoides	Bacillus_cecembensis	0.569	0.125	0.104	0.0451613	0.00530504	0.00530504	0	0	0	76.3	76.2	0	3.92e-155	dif_sp	0	0	0	170
Bacillus_mycoides	Bacillus_cellulosilyticus	0.588	0.115	0.102	0.026749	0.0057971	0	0	0	0	75.4	75.1	0	8.84e-88	dif_sp	0	0	0	137
Bacillus_mycoides	Bacillus_cereus	0.7	0.715	0.437	1.05703	0.748183	0.71303	0.48479	0.195876	0.0626162	91.8	91.1	6.55e-53	0	ok	1	1	1	1719
Bacillus_mycoides	Bacillus_chagannorensis	0.555	0.069	0.06	0.0181818	0	0	0	0	0	72.6	72.1	0	1.18e-167	dif_sp	0	0	0	28
Bacillus_mycoides	Bacillus_ciccensis	0.618	0.147	0.126	0.0426829	0.00700525	0.00525394	0.00175131	0	0	76.4	76.3	0	1e-146	dif_sp	0	0	0	273
Bacillus_mycoides	Bacillus_cihuensis	0.587	0.145	0.127	0.0391304	0.00866551	0.0017331	0	0	0	76.4	76.2	0	2.45e-121	dif_sp	0	0	0	258
Bacillus_mycoides	Bacillus_circulans	0.549	0.132	0.116	0.0369515	0.00910747	0.00364299	0	0	0	77.1	76.9	0	9.86e-102	dif_sp	0	0	0	255
Bacillus_mycoides	Bacillus_clausii	0.461	0.11	0.097	0.0357143	0	0	0	0	0	73.8	73.3	0	6.85e-80	dif_sp	0	0	0	98
Bacillus_mycoides	Bacillus_coagulans	0.291	0.123	0.087	0.176471	0	0	0	0	0	72.6	72.2	1.49e-283	3.98e-205	dif_sp	0	0	0	83
Bacillus_mycoides	Bacillus_coahuilensis	0.602	0.144	0.122	0.0458333	0.0075188	0	0	0	0	76.7	76.5	0	9.31e-148	dif_sp	0	0	0	238
Bacillus_mycoides	Bacillus_cohnii	0.59	0.158	0.131	0.0588235	0.0031746	0.0015873	0	0	0	77.4	77.3	0	1.86e-172	dif_sp	0	0	0	294
Bacillus_mycoides	Bacillus_cucumis	0.606	0.152	0.13	0.0462185	0.0105448	0.00175747	0.00175747	0	0	76.7	76.5	0	2.38e-145	dif_sp	0	0	1	244
Bacillus_mycoides	Bacillus_cytotoxicus	0.701	0.39	0.301	0.2225	0.216741	0.122173	0.0365093	0.0124666	0.00427427	83.4	83.2	1.12e-113	6.66e-274	dif_sp	1	1	1	1490
Bacillus_mycoides	Bacillus_dakarensis	0.608	0.142	0.122	0.0411523	0.00692042	0.00519031	0.0017301	0	0	76.8	76.6	0	9.24e-140	dif_sp	0	0	0	243
Bacillus_mycoides	Bacillus_daliensis	0.682	0.122	0.121	0.00178253	0	0	0	0	0	73.2	72.3	0	3.44e-08	dif_sp	0	0	0	62
Bacillus_mycoides	Bacillus_depressus	0.537	0.135	0.114	0.0496454	0.00731261	0.00182815	0	0	0	76.6	76.4	0	7.68e-155	dif_sp	0	0	0	280
Bacillus_mycoides	Bacillus_deserti	0.546	0.127	0.106	0.0477273	0.00231481	0	0	0	0	76.7	76.5	0	1.83e-160	dif_sp	0	0	0	202
Bacillus_mycoides	Bacillus_dielmoensis	0.631	0.123	0.106	0.032381	0.00508906	0	0	0	0	77.3	77.1	0	3.45e-136	dif_sp	0	0	0	194
Bacillus_mycoides	Bacillus_drentensis	0.602	0.137	0.114	0.0471311	0.0095057	0.00190114	0	0	0	76.5	76.3	0	4.49e-168	dif_sp	0	0	0	226
Bacillus_mycoides	Bacillus_eiseniae	0.601	0.145	0.125	0.0420168	0.00603622	0.00201207	0	0	0	77.4	77.2	0	3.19e-125	dif_sp	0	0	0	237
Bacillus_mycoides	Bacillus_enclensis	0.638	0.103	0.086	0.0307971	0	0	0	0	0	77.6	77.4	0	1.51e-186	dif_sp	0	0	0	158
Bacillus_mycoides	Bacillus_endophyticus	0.627	0.156	0.134	0.0446247	0.0168856	0.011257	0.00375235	0.00187617	0	78	77.8	0	2.82e-160	dif_sp	0	0	1	233
Bacillus_mycoides	Bacillus_endozanthoxylicus	0.612	0.141	0.121	0.0407332	0.00963391	0.00578035	0	0	0	76.7	76.5	0	5.62e-146	dif_sp	0	0	0	241
Bacillus_mycoides	Bacillus_farraginis	0.581	0.15	0.131	0.0422222	0.00668896	0	0	0	0	76.5	76.4	0	6.88e-124	dif_sp	0	0	0	266
Bacillus_mycoides	Bacillus_filamentosus	0.458	0.17	0.142	0.0886076	0.010101	0	0	0	0	75.4	75.1	2.63e-145	6.5e-116	dif_sp	0	0	1	74
Bacillus_mycoides	Bacillus_firmus	0.51	0.115	0.096	0.0458937	0.00503778	0.00251889	0.00251889	0	0	76.9	76.7	0	5.82e-181	dif_sp	0	0	0	205
Bacillus_mycoides	Bacillus_flexus	0.608	0.161	0.134	0.056962	0.0156695	0.00997151	0.002849	0	0	77.4	77.3	0	5.38e-173	dif_sp	0	0	1	340
Bacillus_mycoides	Bacillus_fordii	0.427	0.104	0.086	0.0527859	0.00438596	0	0	0	0	74.3	74.1	0	4.83e-148	dif_sp	0	0	0	101
Bacillus_mycoides	Bacillus_fortis	0.474	0.147	0.126	0.0603448	0.0227273	0	0	0	0	72.2	71.9	0	3.94e-113	dif_sp	0	0	1	85
Bacillus_mycoides	Bacillus_freudenreichii	0.37	0.095	0.072	0.0771812	0.00961538	0	0	0	0	74.8	74.7	0	4.68e-209	dif_sp	0	0	0	104
Bacillus_mycoides	Bacillus_fumarioli	0.607	0.123	0.107	0.032	0.00462963	0.00231481	0	0	0	76.7	76.5	0	1.45e-113	dif_sp	0	0	0	197
Bacillus_mycoides	Bacillus_gaemokensis	0.741	0.457	0.339	0.293532	0.323579	0.212969	0.0779941	0.022947	0.0081217	85.1	84.9	1.63e-76	1.84e-303	dif_sp	1	1	1	1651
Bacillus_mycoides	Bacillus_galactosidilyticus	0.569	0.121	0.105	0.0344828	0.00510204	0	0	0	0	75.5	75.4	0	1.23e-111	dif_sp	0	0	0	163
Bacillus_mycoides	Bacillus_gibsonii	0.518	0.113	0.095	0.0425532	0.00421941	0	0	0	0	77	76.9	0	3.3e-145	dif_sp	0	0	0	102
Bacillus_mycoides	Bacillus_ginsengihumi	0.581	0.137	0.119	0.038961	0.00764818	0.00573614	0.00191205	0	0	77.3	77.1	0	2.95e-126	dif_sp	0	0	0	238
Bacillus_mycoides	Bacillus_glennii	0.679	0.117	0.104	0.0226087	0.00275482	0	0	0	0	76.6	76.3	0	2.24e-116	dif_sp	0	0	0	158
Bacillus_mycoides	Bacillus_glycinifermentans	0.338	0.103	0.082	0.0820312	0	0	0	0	0	74.6	74.4	0	1.33e-141	dif_sp	0	0	0	82
Bacillus_mycoides	Bacillus_gobiensis	0.476	0.09	0.074	0.039801	0.00766284	0.00383142	0	0	0	77.2	77	0	1.82e-180	dif_sp	0	0	0	113
Bacillus_mycoides	Bacillus_gottheilii	0.612	0.144	0.121	0.0468432	0.00720721	0.0036036	0.0018018	0	0	76.6	76.5	0	3.62e-161	dif_sp	0	0	0	251
Bacillus_mycoides	Bacillus_halmapalus	0.608	0.161	0.135	0.0549683	0.00646204	0.00323102	0.00161551	0	0	77.2	77.1	0	1.93e-161	dif_sp	0	0	0	290
Bacillus_mycoides	Bacillus_halodurans	0.496	0.093	0.075	0.0427553	0.00626959	0	0	0	0	75.6	75.5	0	4.61e-194	dif_sp	0	0	0	144
Bacillus_mycoides	Bacillus_halosaccharovorans	0.599	0.149	0.129	0.0425532	0.00168919	0	0	0	0	77.3	77.2	0	8.32e-142	dif_sp	0	0	0	270
Bacillus_mycoides	Bacillus_halotolerans	0.62	0.125	0.106	0.036965	0.0108696	0.00543478	0	0	0	77.7	77.5	0	2.47e-147	dif_sp	0	0	1	100
Bacillus_mycoides	Bacillus_haynesii	0.471	0.103	0.085	0.0466321	0.00621118	0	0	0	0	76.9	76.7	0	4.54e-152	dif_sp	0	0	0	104
Bacillus_mycoides	Bacillus_hemicellulosilyticus	0.64	0.125	0.106	0.0355805	0.00917431	0.0030581	0	0	0	75.6	75.5	0	6.08e-152	dif_sp	0	0	0	146
Bacillus_mycoides	Bacillus_hisashii	0.525	0.11	0.095	0.0348837	0	0	0	0	0	75.2	75	0	8.57e-112	dif_sp	0	0	0	156
Bacillus_mycoides	Bacillus_horikoshii	0.641	0.143	0.122	0.0404624	0.00589391	0.00589391	0	0	0	77.1	76.9	0	2.02e-157	dif_sp	0	0	0	240
Bacillus_mycoides	Bacillus_horneckiae	0.586	0.141	0.12	0.0450644	0.00679117	0.00339559	0.00169779	0	0	76.2	76.2	0	5.85e-156	dif_sp	0	0	0	289
Bacillus_mycoides	Bacillus_humi	0.604	0.151	0.129	0.0463158	0.00476948	0.00317965	0	0	0	76.5	76.4	0	2.41e-147	dif_sp	0	0	0	287
Bacillus_mycoides	Bacillus_hwajinpoensis	0.604	0.114	0.098	0.0316206	0.00568182	0.00284091	0	0	0	75.6	75.4	0	2.53e-126	dif_sp	0	0	0	176
Bacillus_mycoides	Bacillus_indicus	0.684	0.11	0.098	0.0204778	0.0026738	0	0	0	0	77.1	77	0	1.11e-106	dif_sp	0	0	0	192
Bacillus_mycoides	Bacillus_infantis	0.572	0.095	0.077	0.0363636	0	0	0	0	0	76.5	76.2	0	9.36e-177	dif_sp	0	0	0	133
Bacillus_mycoides	Bacillus_intestinalis	0.501	0.094	0.078	0.0378251	0	0	0	0	0	78.5	78.3	0	4.17e-174	dif_sp	0	0	0	112
Bacillus_mycoides	Bacillus_jeddahensis	0.604	0.145	0.126	0.039749	0.0107335	0.00357782	0.00178891	0	0	76.5	76.4	0	9.54e-130	dif_sp	0	0	1	243
Bacillus_mycoides	Bacillus_kochii	0.596	0.147	0.13	0.0364807	0.010582	0.00352734	0.00176367	0	0	77.2	77	0	8.85e-106	dif_sp	0	0	1	265
Bacillus_mycoides	Bacillus_koreensis	0.57	0.146	0.123	0.0514541	0.0109034	0.00623053	0.00311526	0	0	77.4	77.2	0	2.93e-158	dif_sp	0	0	1	305
Bacillus_mycoides	Bacillus_korlensis	0.619	0.145	0.124	0.0424242	0.00884956	0.00176991	0.00176991	0	0	76.8	76.7	0	2.63e-143	dif_sp	0	0	0	261
Bacillus_mycoides	Bacillus_kribbensis	0.629	0.1	0.086	0.0257827	0	0	0	0	0	77	76.6	0	5.34e-148	dif_sp	0	0	0	153
Bacillus_mycoides	Bacillus_krulwichiae	0.591	0.136	0.115	0.0441176	0.00688073	0.00458716	0	0	0	76.4	76.2	0	1.32e-156	dif_sp	0	0	0	201
Bacillus_mycoides	Bacillus_kwashiorkori	0.554	0.123	0.11	0.0292793	0.0117371	0	0	0	0	76.2	76	0	3.66e-98	dif_sp	0	0	1	150
Bacillus_mycoides	Bacillus_kyonggiensis	0.581	0.145	0.123	0.0480349	0.00649351	0.00162338	0	0	0	76.8	76.6	0	2.16e-149	dif_sp	0	0	0	290
Bacillus_mycoides	Bacillus_lehensis	0.439	0.098	0.079	0.0527778	0.00653595	0.00326797	0	0	0	76.2	76.1	0	1.05e-165	dif_sp	0	0	0	128
Bacillus_mycoides	Bacillus_lentus	0.609	0.127	0.11	0.0340681	0.00689655	0.0045977	0	0	0	76	75.8	0	6.18e-131	dif_sp	0	0	0	189
Bacillus_mycoides	Bacillus_licheniformis	0.516	0.097	0.082	0.0345622	0	0	0	0	0	76.9	76.8	0	9.07e-142	dif_sp	0	0	0	128
Bacillus_mycoides	Bacillus_ligniniphilus	0.608	0.121	0.104	0.0337302	0.00512821	0.0025641	0.0025641	0	0	75.5	75.4	0	3.75e-143	dif_sp	0	0	0	171
Bacillus_mycoides	Bacillus_litoralis	0.59	0.149	0.13	0.0413043	0.00801282	0.00480769	0	0	0	76.8	76.7	0	2.08e-125	dif_sp	0	0	0	288
Bacillus_mycoides	Bacillus_loiseleuriae	0.603	0.148	0.123	0.0520833	0.00519031	0.0017301	0	0	0	76.3	76.1	0	1.74e-176	dif_sp	0	0	0	266
Bacillus_mycoides	Bacillus_lonarensis	0.524	0.148	0.127	0.0528967	0.00990099	0	0	0	0	73.2	72.8	0	5.38e-122	dif_sp	0	0	0	87
Bacillus_mycoides	Bacillus_luciferensis	0.608	0.169	0.145	0.0518359	0.0188976	0.00944882	0	0	0	78.2	78	0	3.44e-144	dif_sp	0	0	1	315
Bacillus_mycoides	Bacillus_luti	0.711	0.742	0.449	1.11832	0.777569	0.747198	0.525537	0.22072	0.0775943	92.1	91.4	3.19e-65	0	ok	1	1	1	1721
Bacillus_mycoides	Bacillus_manliponensis	0.739	0.33	0.259	0.147917	0.111834	0.0576042	0.0226561	0.010605	0.00385635	80.7	80.6	1.32e-215	6.55e-270	dif_sp	1	1	1	1214
Bacillus_mycoides	Bacillus_mannanilyticus	0.338	0.134	0.108	0.113043	0	0	0	0	0	73.1	72.6	1.12e-307	8.24e-136	dif_sp	0	0	0	74
Bacillus_mycoides	Bacillus_marasmi	0.57	0.138	0.12	0.04	0.00759013	0.0056926	0.00189753	0	0	77.3	77.2	0	1.57e-123	dif_sp	0	0	0	255
Bacillus_mycoides	Bacillus_marinisedimentorum	0.339	0.092	0.073	0.0714286	0	0	0	0	0	75.6	75	0	7.5e-173	dif_sp	0	0	0	96
Bacillus_mycoides	Bacillus_marisflavi	0.589	0.093	0.079	0.027451	0.00353357	0.00353357	0.00353357	0	0	77.8	77.4	0	6.07e-150	dif_sp	0	0	0	128
Bacillus_mycoides	Bacillus_marmarensis	0.643	0.137	0.117	0.0380228	0.0022779	0	0	0	0	76.3	76.2	0	4.5e-158	dif_sp	0	0	0	206
Bacillus_mycoides	Bacillus_massiliglaciei	0.631	0.108	0.093	0.027881	0.00284091	0	0	0	0	77.2	76.8	0	8.33e-144	dif_sp	0	0	0	161
Bacillus_mycoides	Bacillus_massilioanorexius	0.571	0.142	0.125	0.0381166	0.0141287	0.00313972	0.00156986	0	0	76.9	76.8	0	2.98e-116	dif_sp	0	0	1	295
Bacillus_mycoides	Bacillus_massiliogabonensis	0.581	0.147	0.125	0.0482456	0.00664452	0	0	0	0	76.4	76.3	0	1.32e-144	dif_sp	0	0	0	274
Bacillus_mycoides	Bacillus_massiliogorillae	0.604	0.154	0.133	0.044586	0.00806452	0.00483871	0.0016129	0	0	77.4	77.2	0	3.89e-136	dif_sp	0	0	0	309
Bacillus_mycoides	Bacillus_massilionigeriensis	0.591	0.148	0.127	0.0452586	0.00688468	0.00344234	0.00172117	0	0	76.6	76.4	0	1.22e-137	dif_sp	0	0	0	249
Bacillus_mycoides	Bacillus_massiliosenegalensis	0.598	0.145	0.123	0.0463158	0.00738007	0.00184502	0	0	0	76.9	76.8	0	4.61e-155	dif_sp	0	0	0	268
Bacillus_mycoides	Bacillus_mediterraneensis	0.644	0.104	0.088	0.028777	0	0	0	0	0	76.3	76.1	0	3.18e-156	dif_sp	0	0	0	166
Bacillus_mycoides	Bacillus_megaterium	0.601	0.164	0.14	0.0520607	0.0108844	0.00816327	0.00408163	0	0	77.1	76.9	0	5.94e-145	dif_sp	0	0	1	369
Bacillus_mycoides	Bacillus_mesonae	0.612	0.143	0.124	0.0389344	0.0126812	0.00181159	0.00181159	0	0	76.1	76	0	2.79e-126	dif_sp	0	0	1	229
Bacillus_mycoides	Bacillus_mesophilum	0.611	0.144	0.121	0.0469388	0.00544465	0	0	0	0	76.6	76.5	0	1.16e-167	dif_sp	0	0	0	258
Bacillus_mycoides	Bacillus_methanolicus	0.579	0.139	0.12	0.0413943	0.00553506	0	0	0	0	76.4	76.2	0	1.93e-136	dif_sp	0	0	0	238
Bacillus_mycoides	Bacillus_mobilis	0.723	0.753	0.449	1.10949	0.774298	0.746648	0.547347	0.247439	0.0870326	92.4	91.4	5.15e-63	0	ok	1	1	1	1727
Bacillus_mycoides	Bacillus_mojavensis	0.62	0.118	0.102	0.030888	0.00265957	0.00265957	0	0	0	77	76.9	0	1.69e-115	dif_sp	0	0	0	163
Bacillus_mycoides	Bacillus_muralis	0.656	0.123	0.102	0.0379061	0.00558659	0.0027933	0	0	0	76.8	76.6	0	1.01e-166	dif_sp	0	0	0	176
Bacillus_mycoides	Bacillus_nakamurai	0.555	0.084	0.084	NA	0	0	0	0	0	79.3	77.5	0	0.0012912	dif_sp	0	0	0	75
Bacillus_mycoides	Bacillus_nanhaiisediminis	0.639	0.133	0.115	0.0343511	0.0108225	0.00649351	0	0	0	75.8	75.7	0	1.38e-133	dif_sp	0	0	1	215
Bacillus_mycoides	Bacillus_ndiopicus	0.556	0.122	0.104	0.039823	0.011236	0.00842697	0	0	0	76.5	76.3	0	2e-131	dif_sp	0	0	1	169
Bacillus_mycoides	Bacillus_nealsonii	0.625	0.151	0.127	0.0481928	0.00980392	0.00326797	0	0	0	76.8	76.7	0	7.49e-169	dif_sp	0	0	0	271
Bacillus_mycoides	Bacillus_niacini	0.589	0.143	0.123	0.0429185	0.00914077	0.00548446	0.00182815	0	0	76.7	76.6	0	1.32e-137	dif_sp	0	0	0	253
Bacillus_mycoides	Bacillus_niameyensis	0.541	0.124	0.108	0.0369515	0.00479616	0	0	0	0	75.4	75.3	0	6.85e-111	dif_sp	0	0	0	173
Bacillus_mycoides	Bacillus_nitratireducens	0.73	0.812	0.568	1.50617	NA	NA	NA	NA	NA	99.3	94.3	1.03e-149	0	ok	0	0	0	1745
Bacillus_mycoides	Bacillus_notoginsengisoli	0.599	0.109	0.093	0.0316206	0	0	0	0	0	75.3	75.1	0	3.21e-138	dif_sp	0	0	0	108
Bacillus_mycoides	Bacillus_novalis	0.624	0.147	0.127	0.0402414	0.00610998	0.00203666	0.00203666	0	0	76.4	76.2	0	1.86e-123	dif_sp	0	0	0	197
Bacillus_mycoides	Bacillus_obstructivus	0.562	0.147	0.125	0.0503432	0.00658979	0.00329489	0.00164745	0	0	76.6	76.5	0	3.86e-155	dif_sp	0	0	0	268
Bacillus_mycoides	Bacillus_oceanisediminis	0.669	0.148	0.124	0.0440367	0.00570342	0.00190114	0	0	0	76.2	76.1	0	8.86e-167	dif_sp	0	0	0	204
Bacillus_mycoides	Bacillus_okhensis	0.595	0.128	0.113	0.0311203	0.00936768	0.00468384	0	0	0	76.4	76.2	0	6.02e-108	dif_sp	0	0	0	203
Bacillus_mycoides	Bacillus_okuhidensis	0.5	0.094	0.078	0.0379147	0.00626959	0	0	0	0	75.6	75.5	0	6.94e-174	dif_sp	0	0	0	149
Bacillus_mycoides	Bacillus_oleivorans	0.588	0.131	0.109	0.045929	0.00806452	0	0	0	0	76.9	76.7	0	4.31e-159	dif_sp	0	0	0	173
Bacillus_mycoides	Bacillus_oleronius	0.566	0.151	0.131	0.045977	0.00815661	0.00652529	0.00163132	0	0	76.4	76.3	0	3.01e-133	dif_sp	0	0	0	268
Bacillus_mycoides	Bacillus_onubensis	0.588	0.151	0.126	0.0541126	0.00829187	0.00331675	0	0	0	77.2	77.1	0	5.93e-174	dif_sp	0	0	0	286
Bacillus_mycoides	Bacillus_oryziterrae	0.621	0.151	0.131	0.0408163	0.00760456	0	0	0	0	76.2	76.1	0	7.66e-132	dif_sp	0	0	0	228
Bacillus_mycoides	Bacillus_oshimensis	0.444	0.099	0.082	0.0469613	0.00619195	0.00309598	0	0	0	76.1	76	0	3.63e-154	dif_sp	0	0	0	145
Bacillus_mycoides	Bacillus_pacificus	0.708	0.713	0.436	1.01838	0.745522	0.715247	0.4844	0.190648	0.0592044	91.9	91	7.53e-39	0	ok	1	1	1	1727
Bacillus_mycoides	Bacillus_panaciterrae	0.683	0.223	0.183	0.08	0.0138889	0.0108025	0.000771605	0	0	77.9	77.7	0	3.04e-204	dif_sp	0	0	1	639
Bacillus_mycoides	Bacillus_paralicheniformis	0.656	0.156	0.139	0.032882	0	0	0	0	0	73.5	73.1	0	1.18e-102	dif_sp	0	0	0	83
Bacillus_mycoides	Bacillus_paramycoides	0.713	0.81	0.52	1.50259	0.899562	0.885727	0.738529	0.38634	0.142557	94	93.2	3.49e-169	0	ok	1	1	1	1721
Bacillus_mycoides	Bacillus_paranthracis	0.721	0.719	0.435	0.993007	0.746507	0.715629	0.48551	0.184147	0.0570985	91.9	91.1	1.67e-31	0	dif_sp	1	1	1	1713
Bacillus_mycoides	Bacillus_patagoniensis	0.452	0.089	0.071	0.0472441	0.00719424	0.00359712	0	0	0	76.4	76.2	0	4.32e-180	dif_sp	0	0	0	135
Bacillus_mycoides	Bacillus_persicus	0.598	0.135	0.116	0.0394191	0.0116505	0.00776699	0.0038835	0	0	76	75.9	0	8.28e-145	dif_sp	0	0	1	220
Bacillus_mycoides	Bacillus_plakortidis	0.447	0.099	0.08	0.0517711	0.00619195	0.00309598	0	0	0	76.1	76	0	9.74e-176	dif_sp	0	0	0	145
Bacillus_mycoides	Bacillus_populi	0.617	0.115	0.099	0.030888	0.00625	0.003125	0	0	0	75.6	75.4	0	4.04e-141	dif_sp	0	0	0	157
Bacillus_mycoides	Bacillus_proteolyticus	0.733	0.798	0.549	1.35326	NA	NA	NA	NA	NA	96.1	94.3	3.06e-103	0	ok	0	0	0	1742
Bacillus_mycoides	Bacillus_pseudalcaliphilus	0.58	0.125	0.109	0.0339703	0.00511509	0.00255754	0	0	0	76.3	76	0	4.58e-119	dif_sp	0	0	0	170
Bacillus_mycoides	Bacillus_pseudofirmus	0.615	0.133	0.116	0.0340681	0.00702576	0.00468384	0	0	0	76.5	76.4	0	4.12e-130	dif_sp	0	0	0	200
Bacillus_mycoides	Bacillus_pseudomycoides	0.722	0.451	0.338	0.294271	0.322889	0.214877	0.0861037	0.0318431	0.00980767	85	84.7	1.04e-77	2.31e-297	dif_sp	1	1	1	1699
Bacillus_mycoides	Bacillus_psychrosaccharolyticus	0.635	0.14	0.12	0.038835	0.00396825	0	0	0	0	76	75.7	0	4.53e-142	dif_sp	0	0	0	223
Bacillus_mycoides	Bacillus_pumilus	0.494	0.114	0.098	0.040404	0.0164384	0.0109589	0.00273973	0.00273973	0	77.9	77.7	0	8.45e-124	dif_sp	0	0	1	184
Bacillus_mycoides	Bacillus_rhizosphaerae	0.457	0.103	0.089	0.0380435	0.00684932	0	0	0	0	74.5	74.1	0	6.31e-98	dif_sp	0	0	0	93
Bacillus_mycoides	Bacillus_rubiinfantis	0.546	0.129	0.111	0.0413793	0.00639659	0.00426439	0	0	0	76.4	76.3	0	2.62e-127	dif_sp	0	0	0	212
Bacillus_mycoides	Bacillus_safensis	0.606	0.126	0.111	0.030303	0.00815217	0.00815217	0.00271739	0.00271739	0.00271739	77.8	77.6	0	4.52e-102	dif_sp	0	0	0	175
Bacillus_mycoides	Bacillus_saganii	0.606	0.133	0.109	0.0482897	0.00721154	0	0	0	0	76.5	76.3	0	1.78e-178	dif_sp	0	0	0	178
Bacillus_mycoides	Bacillus_salacetis	0.616	0.122	0.103	0.037037	0.00542005	0	0	0	0	76.6	76.3	0	8.38e-151	dif_sp	0	0	0	133
Bacillus_mycoides	Bacillus_salarius	0.46	0.11	0.102	0.0223464	0	0	0	0	0	72.5	72.2	0	5.66e-41	dif_sp	0	0	0	89
Bacillus_mycoides	Bacillus_salsus	0.623	0.151	0.131	0.0406504	0.00505051	0.0016835	0	0	0	77.4	77.2	0	9.01e-137	dif_sp	0	0	0	295
Bacillus_mycoides	Bacillus_selenatarsenatis	0.593	0.11	0.092	0.0359281	0	0	0	0	0	76.8	76.6	0	3.26e-177	dif_sp	0	0	0	173
Bacillus_mycoides	Bacillus_shacheensis	0.634	0.138	0.154	NA	0	0	0	0	0	73.1	72.6	0	2.92e-59	dif_sp	0	0	0	68
Bacillus_mycoides	Bacillus_shackletonii	0.603	0.152	0.128	0.0505263	0.0239726	0.00513699	0	0	0	76.6	76.5	0	2.21e-170	dif_sp	0	0	1	260
Bacillus_mycoides	Bacillus_siamensis	0.326	0.107	0.131	NA	0	0	0	0	0	78.9	78.1	2.58e-87	1.52e-109	dif_sp	0	0	0	76
Bacillus_mycoides	Bacillus_simplex	0.602	0.129	0.112	0.0346939	0.00414079	0.00207039	0	0	0	76.8	76.5	0	2.25e-130	dif_sp	0	0	0	215
Bacillus_mycoides	Bacillus_sinesaloumensis	0.581	0.151	0.129	0.0486726	0.00643087	0	0	0	0	76.9	76.8	0	1.7e-137	dif_sp	0	0	0	272
Bacillus_mycoides	Bacillus_siralis	0.597	0.142	0.121	0.0441176	0.00714286	0.00357143	0.00178571	0	0	76.6	76.4	0	4.66e-159	dif_sp	0	0	0	247
Bacillus_mycoides	Bacillus_smithii	0.562	0.11	0.096	0.0300429	0.00262467	0	0	0	0	76	75.8	0	2.77e-112	dif_sp	0	0	0	178
Bacillus_mycoides	Bacillus_solani	0.611	0.148	0.125	0.0473251	0.0053286	0.0035524	0.0017762	0	0	76.4	76.3	0	1.78e-160	dif_sp	0	0	0	270
Bacillus_mycoides	Bacillus_soli	0.629	0.145	0.123	0.0434783	0.00440529	0.00440529	0	0	0	76.6	76.5	0	2.46e-130	dif_sp	0	0	0	217
Bacillus_mycoides	Bacillus_solimangrovi	0.635	0.137	0.118	0.0367505	0.00371058	0.00185529	0	0	0	76.7	76.5	0	1.89e-165	dif_sp	0	0	0	269
Bacillus_mycoides	Bacillus_solisilvae	0.604	0.17	0.145	0.0544662	0.0126984	0.0031746	0.0015873	0	0	78.2	78	0	1.9e-153	dif_sp	0	0	1	330
Bacillus_mycoides	Bacillus_sonorensis	0.497	0.092	0.077	0.0357143	0.00318471	0.00318471	0	0	0	76.9	76.7	0	5.06e-145	dif_sp	0	0	0	130
Bacillus_mycoides	Bacillus_sporothermodurans	0.588	0.147	0.122	0.0536481	0.00711744	0.00355872	0	0	0	76.7	76.6	0	1.58e-167	dif_sp	0	0	0	266
Bacillus_mycoides	Bacillus_stratosphericus	0.589	0.128	0.108	0.04158	0.010929	0.00819672	0	0	0	77.4	77.3	0	1.83e-149	dif_sp	0	0	1	168
Bacillus_mycoides	Bacillus_subterraneus	0.543	0.099	0.077	0.0472103	0	0	0	0	0	77.5	77.2	0	2.43e-216	dif_sp	0	0	0	151
Bacillus_mycoides	Bacillus_subtilis	0.625	0.115	0.101	0.0267176	0.010101	0	0	0	0	77.7	77.5	0	2.97e-114	dif_sp	0	0	1	93
Bacillus_mycoides	Bacillus_swezeyi	0.466	0.145	0.125	0.058651	0	0	0	0	0	74.1	73.6	1.31e-95	3.67e-121	dif_sp	0	0	0	73
Bacillus_mycoides	Bacillus_taeanensis	0.656	0.152	0.129	0.0436433	0.0157895	0.0157895	0	0	0	76.5	76.4	0	3.72e-165	dif_sp	0	0	1	280
Bacillus_mycoides	Bacillus_tequilensis	0.578	0.132	0.114	0.0387931	0.00543478	0.00271739	0	0	0	76.5	76.4	0	9.38e-119	dif_sp	0	0	0	125
Bacillus_mycoides	Bacillus_terrae	0.424	0.101	0.084	0.05	0.00757576	0	0	0	0	74.7	74.5	0	4.51e-152	dif_sp	0	0	0	110
Bacillus_mycoides	Bacillus_testis	0.553	0.117	0.096	0.0459519	0.00793651	0.0026455	0.0026455	0	0	77	76.8	0	5.46e-176	dif_sp	0	0	0	167
Bacillus_mycoides	Bacillus_thermoamylovorans	0.536	0.113	0.102	0.0253456	0	0	0	0	0	75.2	75	0	9e-73	dif_sp	0	0	0	159
Bacillus_mycoides	Bacillus_thermocopriae	0.593	0.15	0.126	0.0513919	0.00328947	0.00164474	0	0	0	76.5	76.4	0	6.16e-159	dif_sp	0	0	0	304
Bacillus_mycoides	Bacillus_thuringiensis	0.694	0.752	0.451	1.23868	0.744654	0.710675	0.471473	0.176401	0.0557011	91.7	91.1	4.02e-44	0	ok	1	1	1	1722
Bacillus_mycoides	Bacillus_thuringiensis1	0.699	0.702	0.437	1.01145	0.784136	0.760104	0.567851	0.273843	0.103773	92.5	91.5	1.7e-103	0	ok	1	1	1	1723
Bacillus_mycoides	Bacillus_timonensis	0.574	0.149	0.126	0.0513393	0.0104948	0.0029985	0	0	0	76.9	76.8	0	9.92e-161	dif_sp	0	0	1	309
Bacillus_mycoides	Bacillus_toyonensis	0.72	0.768	0.459	1.18391	0.794453	0.774982	0.585231	0.283891	0.107917	92.5	91.8	1.81e-89	0	ok	1	1	1	1660
Bacillus_mycoides	Bacillus_tropicus	0.725	0.725	0.437	1	0.756144	0.727947	0.502458	0.199103	0.0652755	92	91.2	5.23e-39	0	dif_sp	1	1	1	1714
Bacillus_mycoides	Bacillus_trypoxylicola	0.556	0.119	0.102	0.0374449	0.00810811	0.0027027	0	0	0	76	75.8	0	9.83e-132	dif_sp	0	0	0	154
Bacillus_mycoides	Bacillus_tuaregi	0.604	0.134	0.118	0.0329218	0.00543478	0.00181159	0	0	0	76.2	76.1	0	2.64e-117	dif_sp	0	0	0	232
Bacillus_mycoides	Bacillus_urumqiensis	0.564	0.075	0.054	0.0411765	0	0	0	0	0	72.3	71.6	0	6.23e-296	dif_sp	0	0	0	33
Bacillus_mycoides	Bacillus_vallismortis	0.618	0.125	0.108	0.0333333	0.00262467	0	0	0	0	77	76.8	0	1.32e-121	dif_sp	0	0	0	159
Bacillus_mycoides	Bacillus_velezensis	0.556	0.091	0.098	NA	0.0625	0.0625	0	0	0	78.4	77	0	1.17e-22	dif_sp	0	1	1	78
Bacillus_mycoides	Bacillus_vietnamensis	0.639	0.123	0.105	0.0337079	0.0084507	0.0056338	0.0028169	0	0	77.2	76.9	0	1.16e-147	dif_sp	0	0	0	177
Bacillus_mycoides	Bacillus_vireti	0.622	0.151	0.127	0.0484848	0.00530973	0.00353982	0.00176991	0	0	76	75.9	0	9.78e-155	dif_sp	0	0	0	222
Bacillus_mycoides	Bacillus_wakoensis	0.578	0.13	0.114	0.0344828	0.012987	0.00519481	0	0	0	76.4	76.2	0	1.02e-118	dif_sp	0	0	1	198
Bacillus_mycoides	Bacillus_weihaiensis	0.6	0.156	0.132	0.0512821	0.00344828	0.00172414	0	0	0	77.4	77.3	0	2.65e-155	dif_sp	0	0	0	285
Bacillus_mycoides	Bacillus_wiedmannii	0.721	0.768	0.454	1.17603	0.783267	0.760787	0.570522	0.2781	0.105149	92.6	91.6	5.88e-96	0	ok	1	1	1	1662
Bacillus_mycoides	Bacillus_wudalianchiensis	0.581	0.137	0.116	0.0451613	0.00590551	0.0019685	0	0	0	76.2	76	0	1.42e-141	dif_sp	0	0	0	220
Bacillus_mycoides	Bacillus_xiamenensis	0.638	0.123	0.109	0.026465	0.00539084	0.00269542	0.00269542	0	0	77.9	77.6	0	2.72e-109	dif_sp	0	0	0	192
Bacillus_mycoides	Bacillus_zeae	0.603	0.099	0.083	0.0307692	0	0	0	0	0	76.4	76.1	0	5.83e-163	dif_sp	0	0	0	154
Bacillus_mycoides	Bacillus_zhangzhouensis	0.551	0.121	0.107	0.0315315	0.00771208	0.00514139	0.00514139	0	0	77.5	77.4	0	1e-101	dif_sp	0	0	0	202
Bacillus_pseudomycoides	Bacillus_abyssalis	0.143	0.053	0.03	0.20354	0.00238379	0.00238379	0.0011919	0.0011919	0.0011919	77.2	77	8.49e-70	1.53e-79	dif_sp	0	0	0	446
Bacillus_pseudomycoides	Bacillus_acanthi	0.171	0.05	0.031	0.135714	0.00772798	0.00618238	0.00618238	0	0	77.4	77.2	3.22e-80	1.66e-79	dif_sp	0	0	0	329
Bacillus_pseudomycoides	Bacillus_acidiceler	0.315	0.071	0.05	0.0792453	0.00943396	0.00707547	0.00471698	0.00117925	0	78.1	78	1.21e-75	1.11e-77	dif_sp	0	0	0	453
Bacillus_pseudomycoides	Bacillus_acidicola	0.208	0.038	0.025	0.0710383	0	0	0	0	0	76.7	76.7	6.86e-112	1.37e-77	dif_sp	0	0	0	266
Bacillus_pseudomycoides	Bacillus_acidiproducens	0.154	0.038	0.02	0.134328	0	0	0	0	0	75	74.9	1.69e-92	3.7e-81	dif_sp	0	0	0	153
Bacillus_pseudomycoides	Bacillus_aerius	0.151	0.028	0.017	0.0820896	0	0	0	0	0	74.5	74.3	2.73e-97	4.01e-75	dif_sp	0	0	0	99
Bacillus_pseudomycoides	Bacillus_aerophilus	0.199	0.041	0.026	0.0867052	0.00422833	0.00422833	0.00211416	0	0	77.6	77.5	1.34e-90	6.57e-83	dif_sp	0	0	0	241
Bacillus_pseudomycoides	Bacillus_aidingensis	0.312	0.054	0.038	0.0583942	0	0	0	0	0	70.7	70.3	2.18e-60	2.29e-70	dif_sp	0	0	0	51
Bacillus_pseudomycoides	Bacillus_akibai	0.199	0.041	0.026	0.0867052	0	0	0	0	0	76.5	76.5	9.74e-93	1.16e-79	dif_sp	0	0	0	252
Bacillus_pseudomycoides	Bacillus_albus	0.325	0.156	0.101	0.245536	0.0775368	0.0484941	0.0214234	0.0101291	0.00394407	82.5	82.4	3.41e-48	2.68e-82	dif_sp	0	1	1	2543
Bacillus_pseudomycoides	Bacillus_alcalophilus	0.195	0.044	0.029	0.0903614	0	0	0	0	0	76.5	76.4	1.89e-81	3.4e-77	dif_sp	0	0	0	253
Bacillus_pseudomycoides	Bacillus_alkalinitrilicus	0.203	0.043	0.029	0.0804598	0	0	0	0	0	75.8	75.7	3.72e-104	4.66e-78	dif_sp	0	0	0	277
Bacillus_pseudomycoides	Bacillus_alkalitelluris	0.179	0.047	0.029	0.12	0.00413793	0.00137931	0	0	0	77.3	77.2	1.05e-75	3.78e-80	dif_sp	0	0	0	352
Bacillus_pseudomycoides	Bacillus_altitudinis	0.208	0.042	0.026	0.0879121	0.00431034	0.00431034	0.00431034	0	0	77.7	77.6	3.34e-96	6.85e-82	dif_sp	0	0	0	240
Bacillus_pseudomycoides	Bacillus_alveayuensis	0.167	0.054	0.031	0.169118	0.00117509	0.00117509	0.00117509	0	0	77.2	77.1	9.25e-77	5e-80	dif_sp	0	0	0	456
Bacillus_pseudomycoides	Bacillus_amyloliquefaciens	0.189	0.034	0.019	0.0882353	0	0	0	0	0	75.7	75.6	1.03e-69	3.26e-81	dif_sp	0	0	0	100
Bacillus_pseudomycoides	Bacillus_andreraoultii	0.201	0.043	0.028	0.0867052	0	0	0	0	0	76.3	76.3	2.79e-97	3.35e-78	dif_sp	0	0	0	257
Bacillus_pseudomycoides	Bacillus_anthracis	0.322	0.155	0.099	0.251121	0.0764676	0.04517	0.0206395	0.00998139	0.0042294	82.9	82.8	9.59e-52	1.6e-83	dif_sp	0	1	1	2556
Bacillus_pseudomycoides	Bacillus_aquimaris	0.218	0.041	0.024	0.0876289	0.00236967	0.00236967	0.00236967	0	0	78	78	1.06e-93	5.94e-80	dif_sp	0	0	0	255
Bacillus_pseudomycoides	Bacillus_aryabhattai	0.171	0.049	0.034	0.109489	0.00337838	0.00337838	0.00112613	0	0	77.2	76.9	3.4e-96	2.67e-76	dif_sp	0	0	0	485
Bacillus_pseudomycoides	Bacillus_asahii	0.172	0.05	0.031	0.134752	0.0067659	0	0	0	0	76.9	76.8	1.95e-82	2.3e-79	dif_sp	0	0	0	404
Bacillus_pseudomycoides	Bacillus_atrophaeus	0.151	0.029	0.015	0.102941	0	0	0	0	0	76.6	76.5	2.15e-92	2.83e-79	dif_sp	0	0	0	109
Bacillus_pseudomycoides	Bacillus_aurantiacus	0.147	0.035	0.02	0.11811	0	0	0	0	0	76	75.9	1.02e-90	8.6e-77	dif_sp	0	0	0	160
Bacillus_pseudomycoides	Bacillus_australimaris	0.197	0.043	0.028	0.0887574	0.00188324	0.00188324	0	0	0	77	77	2.04e-89	6.98e-81	dif_sp	0	0	0	263
Bacillus_pseudomycoides	Bacillus_azotoformans	0.169	0.041	0.025	0.111111	0	0	0	0	0	76.6	76.5	1.08e-97	1.49e-78	dif_sp	0	0	0	303
Bacillus_pseudomycoides	Bacillus_bacterium	0.323	0.158	0.101	0.256757	0.0773045	0.0455263	0.0195327	0.00893997	0.00420705	82.6	82.5	1.84e-50	7.37e-80	dif_sp	0	1	1	2704
Bacillus_pseudomycoides	Bacillus_badius	0.15	0.038	0.022	0.125	0	0	0	0	0	76.5	76.5	2.41e-94	7.26e-77	dif_sp	0	0	0	229
Bacillus_pseudomycoides	Bacillus_bataviensis	0.151	0.045	0.027	0.145161	0.00165837	0	0	0	0	77.1	76.9	8.77e-88	1.83e-82	dif_sp	0	0	0	321
Bacillus_pseudomycoides	Bacillus_beveridgei	0.365	0.042	0.033	0.0271084	0	0	0	0	0	73.4	72.8	2.73e-74	1.32e-47	dif_sp	0	0	0	53
Bacillus_pseudomycoides	Bacillus_bingmayongensis	0.289	0.291	0.149	1.01429	0.34328	0.325855	0.239	0.104062	0.0315291	91.7	91.6	1.65e-05	4.02e-83	ok	1	1	1	3017
Bacillus_pseudomycoides	Bacillus_bogoriensis	0.198	0.042	0.024	0.103448	0	0	0	0	0	76.7	76.6	7.31e-94	1.32e-80	dif_sp	0	0	0	234
Bacillus_pseudomycoides	Bacillus_bombysepticus	0.323	0.156	0.1	0.251121	0.0780373	0.0465457	0.020262	0.00919522	0.0043128	83	82.9	9.95e-53	9.64e-83	dif_sp	0	1	1	2568
Bacillus_pseudomycoides	Bacillus_boroniphilus	0.17	0.037	0.022	0.101351	0	0	0	0	0	77.4	77.2	3.5e-93	1.06e-79	dif_sp	0	0	0	182
Bacillus_pseudomycoides	Bacillus_butanolivorans	0.171	0.047	0.029	0.126761	0.0173502	0.0141956	0.0141956	0.011041	0.00315457	77.1	77	1.91e-77	7.85e-80	dif_sp	0	0	1	365
Bacillus_pseudomycoides	Bacillus_camelliae	0.236	0.045	0.029	0.0772947	0	0	0	0	0	77	76.9	8.34e-101	3.34e-79	dif_sp	0	0	0	318
Bacillus_pseudomycoides	Bacillus_campisalis	0.171	0.033	0.021	0.08	0	0	0	0	0	76	75.9	6.31e-96	4.88e-80	dif_sp	0	0	0	154
Bacillus_pseudomycoides	Bacillus_canaveralius	0.215	0.042	0.025	0.0894737	0	0	0	0	0	77	76.9	1.13e-94	9.62e-82	dif_sp	0	0	0	249
Bacillus_pseudomycoides	Bacillus_caseinilyticus	0.542	0.042	0.04	0.00398406	0	0	0	0	0	72.8	72.2	8.15e-62	5.83e-10	dif_sp	0	0	0	79
Bacillus_pseudomycoides	Bacillus_cavernae	0.187	0.039	0.024	0.0920245	0	0	0	0	0	76.4	76.3	4.81e-90	1.66e-78	dif_sp	0	0	0	229
Bacillus_pseudomycoides	Bacillus_cecembensis	0.179	0.036	0.023	0.0833333	0.00248756	0.00248756	0.00248756	0	0	76.9	76.8	7.76e-96	3.38e-78	dif_sp	0	0	0	220
Bacillus_pseudomycoides	Bacillus_cellulosilyticus	0.147	0.034	0.019	0.117188	0	0	0	0	0	75.9	75.8	6.45e-92	3.29e-79	dif_sp	0	0	0	168
Bacillus_pseudomycoides	Bacillus_cereus	0.324	0.154	0.099	0.244444	0.0784265	0.0470064	0.0219363	0.00981362	0.00371103	83	82.9	2.25e-51	2.59e-80	dif_sp	0	1	1	2543
Bacillus_pseudomycoides	Bacillus_chagannorensis	0.379	0.043	0.036	0.0204082	0	0	0	0	0	73.1	72.9	6.84e-76	1.41e-31	dif_sp	0	0	0	34
Bacillus_pseudomycoides	Bacillus_ciccensis	0.16	0.055	0.034	0.166667	0.010568	0.00924703	0.00924703	0.00396301	0.001321	76.7	76.5	5.87e-75	2.44e-80	dif_sp	0	0	1	368
Bacillus_pseudomycoides	Bacillus_cihuensis	0.174	0.055	0.035	0.143885	0.00603318	0.0015083	0	0	0	76.9	76.7	3.71e-65	2.24e-81	dif_sp	0	0	0	354
Bacillus_pseudomycoides	Bacillus_circulans	0.206	0.044	0.03	0.0795455	0.00316456	0.00316456	0.00158228	0	0	77.4	77.4	1.53e-98	5.15e-81	dif_sp	0	0	0	316
Bacillus_pseudomycoides	Bacillus_clausii	0.163	0.027	0.02	0.048951	0	0	0	0	0	73.9	73.8	3.35e-107	1.02e-70	dif_sp	0	0	0	115
Bacillus_pseudomycoides	Bacillus_coagulans	0.171	0.024	0.013	0.0696203	0	0	0	0	0	74.4	74.2	3.15e-87	1.28e-80	dif_sp	0	0	0	107
Bacillus_pseudomycoides	Bacillus_coahuilensis	0.217	0.041	0.029	0.0638298	0.00174825	0.00174825	0.00174825	0	0	76.9	76.8	8.64e-103	1.19e-75	dif_sp	0	0	0	287
Bacillus_pseudomycoides	Bacillus_cohnii	0.192	0.051	0.033	0.113208	0.00273598	0.00273598	0.00273598	0.00136799	0	77.6	77.4	5.2e-79	5.38e-78	dif_sp	0	0	0	369
Bacillus_pseudomycoides	Bacillus_cucumis	0.163	0.045	0.025	0.144928	0	0	0	0	0	77	76.9	3.31e-90	2.46e-80	dif_sp	0	0	0	331
Bacillus_pseudomycoides	Bacillus_cytotoxicus	0.314	0.145	0.093	0.235294	0.0630908	0.0366831	0.0161323	0.00739827	0.00256885	83.5	83.4	9.26e-57	5.87e-85	dif_sp	0	1	1	2311
Bacillus_pseudomycoides	Bacillus_dakarensis	0.163	0.042	0.025	0.123188	0.00156495	0.00156495	0	0	0	76.8	76.7	1.1e-95	4.47e-82	dif_sp	0	0	0	321
Bacillus_pseudomycoides	Bacillus_depressus	0.168	0.051	0.031	0.145985	0.00295858	0	0	0	0	76.6	76.4	8e-71	1.36e-79	dif_sp	0	0	0	374
Bacillus_pseudomycoides	Bacillus_deserti	0.206	0.041	0.025	0.0883978	0	0	0	0	0	77	76.9	7.23e-104	2.04e-79	dif_sp	0	0	0	241
Bacillus_pseudomycoides	Bacillus_dielmoensis	0.17	0.041	0.024	0.116438	0.00194175	0.00194175	0.00194175	0.00194175	0	76.6	76.5	7.78e-102	5.21e-79	dif_sp	0	0	0	261
Bacillus_pseudomycoides	Bacillus_drentensis	0.247	0.048	0.033	0.0700935	0.0151261	0.0151261	0.0151261	0.00504202	0	76.6	76.5	3.21e-105	2.86e-77	dif_sp	0	0	1	316
Bacillus_pseudomycoides	Bacillus_eiseniae	0.195	0.044	0.028	0.0958084	0.00172117	0.00172117	0.00172117	0	0	77.4	77.3	9.02e-96	7.1e-82	dif_sp	0	0	0	300
Bacillus_pseudomycoides	Bacillus_enclensis	0.13	0.037	0.02	0.154545	0	0	0	0	0	77.5	77.4	1.47e-95	2.23e-79	dif_sp	0	0	0	197
Bacillus_pseudomycoides	Bacillus_endophyticus	0.213	0.048	0.032	0.0883978	0.00336134	0.00168067	0	0	0	78	77.9	1.27e-95	1.21e-76	dif_sp	0	0	0	315
Bacillus_pseudomycoides	Bacillus_endozanthoxylicus	0.209	0.048	0.032	0.0903955	0.00161551	0	0	0	0	76.6	76.4	5.33e-93	1.96e-77	dif_sp	0	0	0	341
Bacillus_pseudomycoides	Bacillus_farraginis	0.226	0.061	0.042	0.103261	0.0057971	0.00289855	0	0	0	76.5	76.4	1.18e-79	1.51e-75	dif_sp	0	0	0	356
Bacillus_pseudomycoides	Bacillus_filamentosus	0.16	0.036	0.022	0.101449	0	0	0	0	0	76.4	76.4	1.63e-95	2.21e-81	dif_sp	0	0	0	93
Bacillus_pseudomycoides	Bacillus_firmus	0.211	0.043	0.027	0.0869565	0	0	0	0	0	77.1	77	5.05e-79	2.14e-80	dif_sp	0	0	0	257
Bacillus_pseudomycoides	Bacillus_flexus	0.179	0.049	0.032	0.115646	0.00395257	0.00395257	0.00263505	0	0	77.6	77.5	2.34e-82	1.18e-78	dif_sp	0	0	0	433
Bacillus_pseudomycoides	Bacillus_fordii	0.145	0.032	0.016	0.124031	0	0	0	0	0	74.9	74.8	6.16e-86	3.35e-78	dif_sp	0	0	0	142
Bacillus_pseudomycoides	Bacillus_fortis	0.151	0.023	0.014	0.0656934	0	0	0	0	0	74.7	74.6	8.51e-95	1.51e-82	dif_sp	0	0	0	122
Bacillus_pseudomycoides	Bacillus_freudenreichii	0.115	0.027	0.013	0.137255	0	0	0	0	0	75.5	75.3	5.06e-102	2.8e-82	dif_sp	0	0	0	134
Bacillus_pseudomycoides	Bacillus_fumarioli	0.163	0.042	0.024	0.129496	0	0	0	0	0	76.1	76.1	1.59e-93	1.09e-79	dif_sp	0	0	0	280
Bacillus_pseudomycoides	Bacillus_gaemokensis	0.299	0.213	0.122	0.514124	0.185889	0.153459	0.0769692	0.0245174	0.00791272	88.2	88.1	2.19e-16	5.16e-80	dif_sp	1	1	1	2933
Bacillus_pseudomycoides	Bacillus_galactosidilyticus	0.175	0.036	0.021	0.0974026	0	0	0	0	0	75.3	75.2	5.25e-102	2.16e-81	dif_sp	0	0	0	213
Bacillus_pseudomycoides	Bacillus_gibsonii	0.172	0.026	0.016	0.0641026	0	0	0	0	0	77.8	77.7	7.17e-106	6.14e-81	dif_sp	0	0	0	134
Bacillus_pseudomycoides	Bacillus_ginsengihumi	0.21	0.045	0.029	0.0883978	0	0	0	0	0	77	77	1.04e-96	1.71e-80	dif_sp	0	0	0	303
Bacillus_pseudomycoides	Bacillus_glennii	0.152	0.036	0.02	0.121212	0	0	0	0	0	76.6	76.4	2.09e-100	1.02e-78	dif_sp	0	0	0	216
Bacillus_pseudomycoides	Bacillus_glycinifermentans	0.136	0.033	0.017	0.134454	0	0	0	0	0	75.2	75.1	2.62e-87	1.87e-80	dif_sp	0	0	0	118
Bacillus_pseudomycoides	Bacillus_gobiensis	0.151	0.034	0.017	0.126866	0.00323625	0.00323625	0	0	0	77	76.9	1.94e-94	2.27e-79	dif_sp	0	0	0	155
Bacillus_pseudomycoides	Bacillus_gottheilii	0.202	0.041	0.028	0.0747126	0	0	0	0	0	76.8	76.7	1.55e-102	2.61e-76	dif_sp	0	0	0	317
Bacillus_pseudomycoides	Bacillus_halmapalus	0.205	0.052	0.036	0.0946746	0.0065703	0.00525624	0.00394218	0	0	77.1	76.8	2.93e-85	1.33e-74	dif_sp	0	0	0	382
Bacillus_pseudomycoides	Bacillus_halodurans	0.147	0.032	0.018	0.108527	0	0	0	0	0	76	75.9	1.82e-92	1.7e-78	dif_sp	0	0	0	179
Bacillus_pseudomycoides	Bacillus_halosaccharovorans	0.173	0.052	0.03	0.153846	0.0014245	0.0014245	0	0	0	77.3	77.1	9.17e-83	1.12e-77	dif_sp	0	0	0	353
Bacillus_pseudomycoides	Bacillus_halotolerans	0.158	0.028	0.017	0.0780142	0	0	0	0	0	77.3	77.1	1.47e-100	3.72e-81	dif_sp	0	0	0	121
Bacillus_pseudomycoides	Bacillus_haynesii	0.15	0.035	0.02	0.115385	0.00416667	0.00416667	0.00416667	0	0	77	76.9	4.8e-96	1.34e-80	dif_sp	0	0	0	149
Bacillus_pseudomycoides	Bacillus_hemicellulosilyticus	0.156	0.036	0.02	0.117647	0	0	0	0	0	76.1	76	1.35e-93	1.16e-80	dif_sp	0	0	0	188
Bacillus_pseudomycoides	Bacillus_hisashii	0.16	0.035	0.019	0.113475	0	0	0	0	0	75.2	75.2	2.53e-96	2.63e-80	dif_sp	0	0	0	211
Bacillus_pseudomycoides	Bacillus_horikoshii	0.19	0.05	0.032	0.113924	0.00166945	0	0	0	0	77.3	77.1	5.63e-88	1.84e-80	dif_sp	0	0	0	300
Bacillus_pseudomycoides	Bacillus_horneckiae	0.154	0.046	0.027	0.149606	0.00765697	0.00765697	0.00612557	0.00153139	0	77.1	76.9	2.7e-84	3.21e-79	dif_sp	0	0	0	362
Bacillus_pseudomycoides	Bacillus_humi	0.205	0.046	0.032	0.0809249	0.00137174	0.00137174	0	0	0	76.6	76.5	1.06e-86	3.22e-78	dif_sp	0	0	0	368
Bacillus_pseudomycoides	Bacillus_hwajinpoensis	0.179	0.038	0.024	0.0903226	0	0	0	0	0	75.9	75.8	1.72e-101	6.86e-80	dif_sp	0	0	0	226
Bacillus_pseudomycoides	Bacillus_indicus	0.21	0.042	0.025	0.0918919	0.00429185	0.00429185	0.00214592	0.00214592	0	77	76.9	7.44e-104	1.03e-78	dif_sp	0	0	0	245
Bacillus_pseudomycoides	Bacillus_infantis	0.133	0.033	0.018	0.130435	0	0	0	0	0	76.1	76	1.9e-95	2.62e-81	dif_sp	0	0	0	171
Bacillus_pseudomycoides	Bacillus_intestinalis	0.14	0.036	0.019	0.140496	0.0035461	0.0035461	0.0035461	0.0035461	0	78	77.9	2.24e-98	5.28e-81	dif_sp	0	0	0	145
Bacillus_pseudomycoides	Bacillus_jeddahensis	0.174	0.051	0.03	0.145833	0.00335008	0.00167504	0	0	0	77.1	76.9	2.26e-75	9.6e-80	dif_sp	0	0	0	323
Bacillus_pseudomycoides	Bacillus_kochii	0.211	0.046	0.03	0.0883978	0.00160514	0.00160514	0.00160514	0	0	77.2	77.1	1.38e-97	1.3e-75	dif_sp	0	0	0	317
Bacillus_pseudomycoides	Bacillus_koreensis	0.174	0.047	0.028	0.130137	0	0	0	0	0	77.6	77.4	6.42e-89	4.93e-79	dif_sp	0	0	0	382
Bacillus_pseudomycoides	Bacillus_korlensis	0.178	0.049	0.031	0.122449	0.0066778	0.00500835	0.00500835	0.0033389	0	77.4	77.3	1.81e-84	9.25e-80	dif_sp	0	0	0	323
Bacillus_pseudomycoides	Bacillus_kribbensis	0.155	0.037	0.02	0.125926	0	0	0	0	0	76.4	76.3	5.85e-91	6.08e-82	dif_sp	0	0	0	191
Bacillus_pseudomycoides	Bacillus_krulwichiae	0.205	0.039	0.026	0.0726257	0	0	0	0	0	76.6	76.5	3.25e-101	3.72e-80	dif_sp	0	0	0	244
Bacillus_pseudomycoides	Bacillus_kwashiorkori	0.16	0.036	0.021	0.107914	0	0	0	0	0	76.7	76.7	5.95e-106	3.16e-78	dif_sp	0	0	0	185
Bacillus_pseudomycoides	Bacillus_kyonggiensis	0.174	0.048	0.03	0.125	0.0015528	0.0015528	0.0015528	0	0	77.3	77.2	2.56e-81	1.55e-79	dif_sp	0	0	0	349
Bacillus_pseudomycoides	Bacillus_lehensis	0.146	0.034	0.018	0.125	0	0	0	0	0	76.9	76.8	6.34e-92	1.4e-82	dif_sp	0	0	0	142
Bacillus_pseudomycoides	Bacillus_lentus	0.176	0.04	0.023	0.111111	0	0	0	0	0	76.1	76	8.46e-89	1.87e-83	dif_sp	0	0	0	247
Bacillus_pseudomycoides	Bacillus_licheniformis	0.139	0.036	0.02	0.134454	0	0	0	0	0	76.9	76.8	3.11e-102	7.21e-79	dif_sp	0	0	0	164
Bacillus_pseudomycoides	Bacillus_ligniniphilus	0.155	0.035	0.019	0.117647	0	0	0	0	0	76	75.9	1.55e-103	1.12e-78	dif_sp	0	0	0	222
Bacillus_pseudomycoides	Bacillus_litoralis	0.176	0.055	0.033	0.153846	0.0176322	0.0125945	0.0100756	0.00629723	0.00125945	77.3	77.1	3.94e-72	1.36e-76	dif_sp	0	0	1	379
Bacillus_pseudomycoides	Bacillus_loiseleuriae	0.177	0.055	0.035	0.140845	0.0234949	0.0146843	0.0146843	0.00734214	0.00293686	77	76.9	3.21e-73	8.15e-83	dif_sp	0	0	1	363
Bacillus_pseudomycoides	Bacillus_lonarensis	0.154	0.029	0.021	0.0601504	0	0	0	0	0	73.1	73	2.51e-81	1.42e-74	dif_sp	0	0	0	102
Bacillus_pseudomycoides	Bacillus_luciferensis	0.178	0.059	0.033	0.17931	0.00784314	0.00392157	0.00261438	0.00130719	0	78.2	78.1	7.75e-87	3.84e-80	dif_sp	0	0	0	427
Bacillus_pseudomycoides	Bacillus_luti	0.333	0.157	0.101	0.241379	0.0765848	0.0467091	0.0195632	0.00909918	0.00288141	82.6	82.5	5.3e-56	8.31e-76	dif_sp	0	1	1	2711
Bacillus_pseudomycoides	Bacillus_manliponensis	0.338	0.117	0.082	0.136719	0.032327	0.0178012	0.00882939	0.00370265	0.00128169	80.2	80	1.32e-65	5.24e-80	dif_sp	0	0	1	1919
Bacillus_pseudomycoides	Bacillus_mannanilyticus	0.266	0.032	0.018	0.0564516	0	0	0	0	0	73.6	73.2	1.93e-97	9.23e-77	dif_sp	0	0	0	96
Bacillus_pseudomycoides	Bacillus_marasmi	0.224	0.044	0.03	0.0721649	0	0	0	0	0	77.1	77	2.86e-88	1.37e-77	dif_sp	0	0	0	318
Bacillus_pseudomycoides	Bacillus_marinisedimentorum	0.167	0.027	0.015	0.0789474	0	0	0	0	0	75.4	75.2	5.45e-102	8.89e-80	dif_sp	0	0	0	126
Bacillus_pseudomycoides	Bacillus_marisflavi	0.137	0.035	0.019	0.135593	0	0	0	0	0	77.3	77.2	1.23e-100	3.51e-78	dif_sp	0	0	0	152
Bacillus_pseudomycoides	Bacillus_marmarensis	0.207	0.04	0.026	0.0773481	0.00217865	0.00217865	0.00217865	0.00217865	0	76.7	76.6	1.07e-100	6.43e-75	dif_sp	0	0	0	256
Bacillus_pseudomycoides	Bacillus_massiliglaciei	0.158	0.036	0.021	0.109489	0	0	0	0	0	77.1	77	2.02e-106	1.68e-80	dif_sp	0	0	0	208
Bacillus_pseudomycoides	Bacillus_massilioanorexius	0.176	0.051	0.03	0.143836	0.0122117	0.0108548	0.0108548	0.00135685	0	77.3	77.2	2.62e-82	6.63e-81	dif_sp	0	0	1	376
Bacillus_pseudomycoides	Bacillus_massiliogabonensis	0.162	0.052	0.031	0.160305	0.0101449	0.0101449	0.00724638	0.00144928	0	77	76.9	2.17e-75	4.21e-78	dif_sp	0	0	1	365
Bacillus_pseudomycoides	Bacillus_massiliogorillae	0.189	0.058	0.04	0.120805	0.00502513	0.00376884	0.00376884	0.00125628	0	77.5	77.4	1.46e-72	8.61e-77	dif_sp	0	0	0	381
Bacillus_pseudomycoides	Bacillus_massilionigeriensis	0.196	0.046	0.028	0.107143	0.00307692	0.00307692	0.00153846	0	0	76.8	76.7	3.5e-96	2.62e-78	dif_sp	0	0	0	321
Bacillus_pseudomycoides	Bacillus_massiliosenegalensis	0.207	0.041	0.028	0.0726257	0.00465116	0.00465116	0.00310078	0	0	76.9	76.8	7.86e-100	2.5e-80	dif_sp	0	0	0	334
Bacillus_pseudomycoides	Bacillus_mediterraneensis	0.138	0.036	0.02	0.135593	0.00265252	0.00265252	0	0	0	76.6	76.5	4.49e-92	4.19e-81	dif_sp	0	0	0	216
Bacillus_pseudomycoides	Bacillus_megaterium	0.218	0.054	0.038	0.0888889	0.00347222	0.00347222	0.00115741	0.00115741	0	77.4	77.2	6.52e-102	2.38e-74	dif_sp	0	0	0	487
Bacillus_pseudomycoides	Bacillus_mesonae	0.195	0.057	0.039	0.115385	0.0155763	0.0124611	0.00934579	0.0046729	0.00155763	76.4	76.3	1.48e-79	2e-81	dif_sp	0	0	1	308
Bacillus_pseudomycoides	Bacillus_mesophilum	0.205	0.043	0.028	0.0847458	0	0	0	0	0	77.1	77	5.08e-98	4.32e-81	dif_sp	0	0	0	313
Bacillus_pseudomycoides	Bacillus_methanolicus	0.207	0.04	0.026	0.0773481	0.0015873	0.0015873	0.0015873	0	0	76.4	76.3	1.64e-93	3.51e-80	dif_sp	0	0	0	319
Bacillus_pseudomycoides	Bacillus_mobilis	0.327	0.155	0.1	0.242291	0.0741629	0.0446215	0.0207254	0.0100534	0.00487201	82.6	82.5	3.58e-59	3.73e-78	dif_sp	0	1	1	2687
Bacillus_pseudomycoides	Bacillus_mojavensis	0.164	0.037	0.021	0.111888	0	0	0	0	0	77.2	77.1	1.2e-98	3.88e-80	dif_sp	0	0	0	210
Bacillus_pseudomycoides	Bacillus_muralis	0.158	0.034	0.021	0.0948905	0	0	0	0	0	77.4	77.3	9.33e-94	4.67e-79	dif_sp	0	0	0	235
Bacillus_pseudomycoides	Bacillus_mycoides	0.331	0.162	0.104	0.255507	0.0913823	0.06247	0.0297133	0.0131347	0.00496556	83.6	83.5	2.48e-48	5.41e-81	dif_sp	0	1	1	2669
Bacillus_pseudomycoides	Bacillus_nakamurai	0.199	0.015	0.011	0.0212766	0	0	0	0	0	79.3	79.2	5.03e-60	5.02e-63	dif_sp	0	0	0	103
Bacillus_pseudomycoides	Bacillus_nanhaiisediminis	0.204	0.043	0.028	0.0852273	0.00196464	0	0	0	0	75.9	75.8	2.77e-94	3.02e-80	dif_sp	0	0	0	276
Bacillus_pseudomycoides	Bacillus_ndiopicus	0.196	0.039	0.024	0.0872093	0	0	0	0	0	76.9	76.8	1.22e-85	2.94e-80	dif_sp	0	0	0	222
Bacillus_pseudomycoides	Bacillus_nealsonii	0.171	0.047	0.029	0.126761	0.0132159	0.0132159	0.0117474	0.00734214	0.00293686	77.5	77.3	2.86e-96	9.2e-81	dif_sp	0	0	1	342
Bacillus_pseudomycoides	Bacillus_niacini	0.241	0.06	0.043	0.0858586	0.00638978	0	0	0	0	76.8	76.7	3.89e-54	2.37e-77	dif_sp	0	0	0	319
Bacillus_pseudomycoides	Bacillus_niameyensis	0.165	0.037	0.02	0.117241	0	0	0	0	0	75.7	75.6	1.52e-99	3.56e-79	dif_sp	0	0	0	215
Bacillus_pseudomycoides	Bacillus_nitratireducens	0.325	0.162	0.102	0.269058	0.0897409	0.0596868	0.0309669	0.013412	0.00463451	83.2	83.1	7.44e-46	2.54e-81	dif_sp	0	1	1	2803
Bacillus_pseudomycoides	Bacillus_notoginsengisoli	0.119	0.033	0.017	0.156863	0	0	0	0	0	75.9	75.8	5.15e-92	1.17e-79	dif_sp	0	0	0	149
Bacillus_pseudomycoides	Bacillus_novalis	0.215	0.043	0.027	0.0851064	0.00204499	0.00204499	0.00204499	0.00204499	0.00204499	77	76.9	5.85e-102	1.26e-78	dif_sp	0	0	0	278
Bacillus_pseudomycoides	Bacillus_obstructivus	0.222	0.062	0.043	0.106145	0.00738552	0.00295421	0.0014771	0	0	76.8	76.7	5.54e-74	8.84e-79	dif_sp	0	0	0	361
Bacillus_pseudomycoides	Bacillus_oceanisediminis	0.211	0.042	0.027	0.0815217	0.00358423	0.00358423	0.00358423	0.00179211	0.00179211	76.7	76.6	1.72e-91	4.05e-79	dif_sp	0	0	0	278
Bacillus_pseudomycoides	Bacillus_okhensis	0.177	0.04	0.027	0.0866667	0	0	0	0	0	76.1	76	5.49e-97	9.26e-79	dif_sp	0	0	0	261
Bacillus_pseudomycoides	Bacillus_okuhidensis	0.149	0.031	0.017	0.106061	0	0	0	0	0	75.9	75.9	6.21e-103	8.99e-81	dif_sp	0	0	0	183
Bacillus_pseudomycoides	Bacillus_oleivorans	0.161	0.038	0.021	0.121429	0	0	0	0	0	76.8	76.7	1.55e-97	1.22e-81	dif_sp	0	0	0	239
Bacillus_pseudomycoides	Bacillus_oleronius	0.223	0.061	0.042	0.104972	0.00437956	0	0	0	0	76.8	76.6	4.93e-59	1.44e-82	dif_sp	0	0	0	363
Bacillus_pseudomycoides	Bacillus_onubensis	0.208	0.048	0.032	0.0909091	0.00424929	0.00283286	0.00141643	0	0	77.3	77.2	2.52e-101	1.65e-79	dif_sp	0	0	0	369
Bacillus_pseudomycoides	Bacillus_oryziterrae	0.209	0.043	0.029	0.0777778	0	0	0	0	0	76.1	76	8.98e-92	1.92e-78	dif_sp	0	0	0	289
Bacillus_pseudomycoides	Bacillus_oshimensis	0.145	0.034	0.018	0.125984	0	0	0	0	0	76.5	76.5	6.02e-93	6.52e-84	dif_sp	0	0	0	160
Bacillus_pseudomycoides	Bacillus_pacificus	0.319	0.155	0.099	0.254545	0.0766102	0.046177	0.0200377	0.00956685	0.00338983	82.5	82.4	4.86e-49	1.22e-78	dif_sp	0	1	1	2703
Bacillus_pseudomycoides	Bacillus_panaciterrae	0.324	0.085	0.059	0.0981132	0.0177215	0.0121519	0.00708861	0.0035443	0.00253165	77.2	77.1	5.88e-80	1.69e-80	dif_sp	0	0	1	936
Bacillus_pseudomycoides	Bacillus_paralicheniformis	0.148	0.029	0.016	0.0984848	0	0	0	0	0	75	74.8	1.03e-99	1.77e-77	dif_sp	0	0	0	113
Bacillus_pseudomycoides	Bacillus_paramycoides	0.318	0.165	0.102	0.291667	0.0976046	0.0668343	0.0357994	0.0155506	0.00535998	83.5	83.4	2.04e-50	4.38e-78	dif_sp	0	1	1	2829
Bacillus_pseudomycoides	Bacillus_paranthracis	0.329	0.153	0.099	0.234783	0.0723131	0.0443721	0.0187331	0.00833466	0.003572	82.8	82.6	1.43e-52	4.79e-80	dif_sp	0	1	1	2647
Bacillus_pseudomycoides	Bacillus_patagoniensis	0.142	0.036	0.02	0.131148	0	0	0	0	0	76	75.9	2.68e-93	1.26e-80	dif_sp	0	0	0	166
Bacillus_pseudomycoides	Bacillus_persicus	0.188	0.042	0.028	0.0875	0	0	0	0	0	76.5	76.4	9.98e-97	1.96e-77	dif_sp	0	0	0	291
Bacillus_pseudomycoides	Bacillus_plakortidis	0.148	0.033	0.019	0.108527	0.00320513	0	0	0	0	76.4	76.3	3.75e-96	5.73e-79	dif_sp	0	0	0	158
Bacillus_pseudomycoides	Bacillus_populi	0.143	0.037	0.018	0.152	0	0	0	0	0	75.8	75.7	1.59e-107	2.33e-80	dif_sp	0	0	0	183
Bacillus_pseudomycoides	Bacillus_proteolyticus	0.319	0.163	0.103	0.277778	0.0901509	0.0597035	0.030646	0.0137014	0.00456712	83.1	83	2.09e-42	6.51e-79	dif_sp	0	1	1	2835
Bacillus_pseudomycoides	Bacillus_pseudalcaliphilus	0.143	0.035	0.02	0.121951	0.00274725	0.00274725	0.00274725	0	0	76.7	76.6	1.83e-99	6.63e-83	dif_sp	0	0	0	220
Bacillus_pseudomycoides	Bacillus_pseudofirmus	0.211	0.039	0.026	0.0702703	0	0	0	0	0	76.4	76.3	5.7e-94	2.24e-79	dif_sp	0	0	0	253
Bacillus_pseudomycoides	Bacillus_psychrosaccharolyticus	0.172	0.041	0.026	0.10274	0.00165837	0	0	0	0	75.9	75.7	2.7e-95	1e-74	dif_sp	0	0	0	301
Bacillus_pseudomycoides	Bacillus_pumilus	0.208	0.044	0.025	0.103825	0.00229885	0.00229885	0	0	0	78	77.9	1.34e-86	2.16e-77	dif_sp	0	0	0	234
Bacillus_pseudomycoides	Bacillus_rhizosphaerae	0.151	0.03	0.02	0.0763359	0	0	0	0	0	73.3	73.2	2.6e-105	7.37e-77	dif_sp	0	0	0	113
Bacillus_pseudomycoides	Bacillus_rubiinfantis	0.172	0.04	0.024	0.108108	0	0	0	0	0	76.4	76.3	4.49e-96	7.68e-83	dif_sp	0	0	0	284
Bacillus_pseudomycoides	Bacillus_safensis	0.159	0.04	0.021	0.137681	0.00527704	0.00527704	0.00263852	0.00263852	0	78.4	78.3	1.97e-96	1.27e-78	dif_sp	0	0	0	222
Bacillus_pseudomycoides	Bacillus_saganii	0.138	0.036	0.019	0.142857	0.00238095	0.00238095	0	0	0	76.8	76.7	7.07e-96	4.4e-77	dif_sp	0	0	0	234
Bacillus_pseudomycoides	Bacillus_salacetis	0.145	0.036	0.02	0.128	0.0027933	0.0027933	0.0027933	0	0	77.1	77	1.19e-89	4.07e-82	dif_sp	0	0	0	179
Bacillus_pseudomycoides	Bacillus_salarius	0.155	0.031	0.021	0.0746269	0	0	0	0	0	72.1	71.9	6.66e-86	1.34e-77	dif_sp	0	0	0	106
Bacillus_pseudomycoides	Bacillus_salsus	0.181	0.05	0.031	0.126667	0.00280899	0	0	0	0	77.2	77	5.29e-78	3.07e-79	dif_sp	0	0	0	362
Bacillus_pseudomycoides	Bacillus_selenatarsenatis	0.142	0.034	0.019	0.121951	0.00255754	0.00255754	0.00255754	0	0	77	76.9	3.51e-94	3.4e-80	dif_sp	0	0	0	212
Bacillus_pseudomycoides	Bacillus_shacheensis	0.161	0.03	0.019	0.0774648	0	0	0	0	0	72.2	71.9	9.6e-87	1.86e-77	dif_sp	0	0	0	83
Bacillus_pseudomycoides	Bacillus_shackletonii	0.259	0.048	0.033	0.0663717	0.00315457	0.00157729	0	0	0	76.9	76.8	5.55e-106	1.47e-76	dif_sp	0	0	0	334
Bacillus_pseudomycoides	Bacillus_siamensis	0.104	0.016	0.01	0.0638298	0	0	0	0	0	77.1	77	7.17e-97	1.22e-80	dif_sp	0	0	0	105
Bacillus_pseudomycoides	Bacillus_simplex	0.175	0.045	0.028	0.115646	0.00189036	0	0	0	0	77.1	76.9	9.06e-82	8.14e-77	dif_sp	0	0	0	299
Bacillus_pseudomycoides	Bacillus_sinesaloumensis	0.189	0.047	0.031	0.101266	0.00547945	0.00547945	0.00410959	0	0	77	76.9	4.95e-104	1.09e-78	dif_sp	0	0	0	357
Bacillus_pseudomycoides	Bacillus_siralis	0.205	0.043	0.03	0.0742857	0	0	0	0	0	76.4	76.2	6.98e-99	1.54e-76	dif_sp	0	0	0	331
Bacillus_pseudomycoides	Bacillus_smithii	0.192	0.038	0.023	0.0887574	0	0	0	0	0	76	75.9	2.98e-95	4.94e-83	dif_sp	0	0	0	235
Bacillus_pseudomycoides	Bacillus_solani	0.157	0.056	0.035	0.172131	0.0107817	0.00943396	0.00943396	0.00404313	0.00134771	76.7	76.5	2.55e-72	7.32e-80	dif_sp	0	0	1	364
Bacillus_pseudomycoides	Bacillus_soli	0.212	0.043	0.029	0.0765027	0.020202	0.013468	0.0117845	0.00841751	0.003367	76.6	76.5	2.05e-57	1.09e-81	dif_sp	0	0	1	297
Bacillus_pseudomycoides	Bacillus_solimangrovi	0.177	0.057	0.034	0.160839	0	0	0	0	0	76.2	76.2	2.27e-100	3.74e-80	dif_sp	0	0	0	329
Bacillus_pseudomycoides	Bacillus_solisilvae	0.285	0.063	0.043	0.0826446	0.00493218	0.00246609	0.00246609	0.00123305	0	77.8	77.6	4.36e-80	9.42e-79	dif_sp	0	0	0	431
Bacillus_pseudomycoides	Bacillus_sonorensis	0.131	0.036	0.02	0.144144	0	0	0	0	0	77	76.9	5.35e-88	1.78e-83	dif_sp	0	0	0	162
Bacillus_pseudomycoides	Bacillus_sporothermodurans	0.221	0.046	0.029	0.0885417	0.00166945	0.00166945	0.00166945	0	0	77.1	77	1.68e-85	2.83e-77	dif_sp	0	0	0	350
Bacillus_pseudomycoides	Bacillus_stratosphericus	0.151	0.04	0.021	0.146154	0.00273224	0.00273224	0.00273224	0	0	78.2	78.1	3.78e-98	1.05e-79	dif_sp	0	0	0	210
Bacillus_pseudomycoides	Bacillus_subterraneus	0.143	0.034	0.02	0.113821	0	0	0	0	0	77.7	77.6	4.63e-90	8.18e-80	dif_sp	0	0	0	178
Bacillus_pseudomycoides	Bacillus_subtilis	0.163	0.033	0.018	0.103448	0	0	0	0	0	77.6	77.4	5.8e-87	3.66e-77	dif_sp	0	0	0	126
Bacillus_pseudomycoides	Bacillus_swezeyi	0.247	0.035	0.02	0.0660793	0	0	0	0	0	77.9	77.6	5.1e-78	3.13e-82	dif_sp	0	0	0	75
Bacillus_pseudomycoides	Bacillus_taeanensis	0.23	0.057	0.036	0.108247	0.011544	0.011544	0.011544	0.001443	0	76.6	76.5	4.46e-63	2.98e-77	dif_sp	0	0	1	361
Bacillus_pseudomycoides	Bacillus_tequilensis	0.162	0.037	0.02	0.119718	0	0	0	0	0	77.2	77	2.41e-98	3.93e-79	dif_sp	0	0	0	164
Bacillus_pseudomycoides	Bacillus_terrae	0.171	0.035	0.021	0.0933333	0	0	0	0	0	75.3	75.2	1.02e-87	2.12e-83	dif_sp	0	0	0	139
Bacillus_pseudomycoides	Bacillus_testis	0.136	0.036	0.021	0.130435	0.00255102	0.00255102	0.00255102	0	0	77.5	77.4	1.53e-91	2.61e-82	dif_sp	0	0	0	199
Bacillus_pseudomycoides	Bacillus_thermoamylovorans	0.163	0.036	0.02	0.111888	0	0	0	0	0	75.5	75.4	6.95e-82	1.74e-83	dif_sp	0	0	0	202
Bacillus_pseudomycoides	Bacillus_thermocopriae	0.174	0.052	0.032	0.140845	0.00284091	0	0	0	0	76.8	76.7	3.37e-75	9.81e-78	dif_sp	0	0	0	367
Bacillus_pseudomycoides	Bacillus_thuringiensis	0.327	0.154	0.098	0.244541	0.0758947	0.0453249	0.0198092	0.00937475	0.00456509	83.1	82.9	1.23e-61	1.51e-78	dif_sp	0	1	1	2594
Bacillus_pseudomycoides	Bacillus_thuringiensis1	0.329	0.156	0.101	0.241228	0.0760707	0.0468736	0.0219858	0.0115205	0.00413332	83.2	83.1	7.31e-58	9.53e-81	dif_sp	0	1	1	2503
Bacillus_pseudomycoides	Bacillus_timonensis	0.198	0.046	0.031	0.0898204	0.00258065	0.00258065	0.00129032	0	0	77	77	7.09e-99	8.28e-78	dif_sp	0	0	0	392
Bacillus_pseudomycoides	Bacillus_toyonensis	0.334	0.156	0.1	0.239316	0.0743788	0.0462246	0.0212972	0.00943853	0.00443692	82.9	82.8	4.64e-53	1.08e-79	dif_sp	0	1	1	2627
Bacillus_pseudomycoides	Bacillus_tropicus	0.32	0.154	0.099	0.248869	0.0722616	0.0420764	0.0191326	0.00922326	0.00388749	82.7	82.6	1.35e-55	1.31e-78	dif_sp	0	1	1	2685
Bacillus_pseudomycoides	Bacillus_trypoxylicola	0.149	0.036	0.019	0.130769	0	0	0	0	0	76.2	76.1	3.25e-101	1.11e-78	dif_sp	0	0	0	185
Bacillus_pseudomycoides	Bacillus_tuaregi	0.181	0.046	0.027	0.123377	0.0102564	0.00683761	0.0034188	0	0	76.9	76.9	1.07e-77	1.35e-81	dif_sp	0	0	1	292
Bacillus_pseudomycoides	Bacillus_urumqiensis	0.387	0.042	0.042	NA	0	0	0	0	0	73.1	72.8	5e-78	0.0963743	dif_sp	0	0	0	44
Bacillus_pseudomycoides	Bacillus_vallismortis	0.168	0.04	0.02	0.135135	0.00255102	0.00255102	0.00255102	0	0	77.3	77.2	1.66e-93	3.64e-81	dif_sp	0	0	0	208
Bacillus_pseudomycoides	Bacillus_velezensis	0.224	0.039	0.026	0.0656566	0	0	0	0	0	76	75.8	2.28e-102	2.36e-74	dif_sp	0	0	0	100
Bacillus_pseudomycoides	Bacillus_vietnamensis	0.216	0.039	0.025	0.0732984	0	0	0	0	0	77.5	77.4	2.47e-102	6.16e-77	dif_sp	0	0	0	236
Bacillus_pseudomycoides	Bacillus_vireti	0.208	0.042	0.026	0.0879121	0	0	0	0	0	76.7	76.6	4.51e-93	1.35e-76	dif_sp	0	0	0	297
Bacillus_pseudomycoides	Bacillus_wakoensis	0.167	0.039	0.022	0.117241	0	0	0	0	0	76.9	76.9	1.3e-85	6.39e-75	dif_sp	0	0	0	230
[truncated: 11,438 more rows]
