# Supplementary material for: Gene flow and introgression are pervasive forces shaping the evolution of bacterial species
Source: Genome Biol. 2022 Nov 10;23:239. doi: 10.1186/s13059-022-02809-5 (PMC9650840; doi:10.1186/s13059-022-02809-5)
Supplement: Supplementary file 5 — Additional file 5: Dataset S1. List of the reference species genomes. [file 13059_2022_2809_MOESM5_ESM.xlsx]

## Sheet: Reference species genomes
Reference species name	Strain	Genome Accession	included/excluded in the study
Achromobacter xylosoxidans	NCTC10807	GCA_001457475.1	included
Achromobacter xylosoxidans	FDAARGOS_147	GCA_001558755.2	included
Achromobacter xylosoxidans	FDAARGOS_162	GCA_001558915.2	included
Achromobacter xylosoxidans	FDAARGOS_150	GCA_001559195.2	included
Achromobacter xylosoxidans	MN001	GCA_001051055.1	included
Achromobacter xylosoxidans	FDAARGOS_255	GCA_002083165.2	included
Achromobacter xylosoxidans	FDAARGOS_133	GCA_001471535.2	included
Achromobacter xylosoxidans	CEIB 2.8	GCA_001541435.1	included
Achromobacter xylosoxidans	CF304	GCA_001038045.1	included
Achromobacter xylosoxidans	4124363476	GCA_001957055.1	included
Achromobacter xylosoxidans	U400	GCA_001957045.1	included
Achromobacter xylosoxidans	AUS488	GCA_001957065.1	included
Achromobacter xylosoxidans	KCJK1726	GCA_001707485.1	included
Achromobacter xylosoxidans	KCJK1737	GCA_001654705.1	included
Achromobacter xylosoxidans	KCJK1727	GCA_001707475.1	included
Achromobacter xylosoxidans	A13	GCA_001276315.1	included
Achromobacter xylosoxidans	A-8	GCA_001276005.1	included
Achromobacter xylosoxidans	A7	GCA_001275845.1	included
Achromobacter xylosoxidans	A9	GCA_001276025.1	included
Achromobacter xylosoxidans	A10	GCA_001275875.1	included
Achromobacter xylosoxidans	A12	GCA_001275865.1	included
Achromobacter xylosoxidans	C54	GCA_000186185.1	included
Achromobacter xylosoxidans	A11	GCA_001276035.1	included
Achromobacter xylosoxidans	NBRC 15126 = ATCC 27061	GCA_000508285.1	included
Achromobacter xylosoxidans	KCJK1728	GCA_001707535.1	included
Achromobacter xylosoxidans	C54	GCA_000758265.1	included
Acidovorax avenae	ATCC 19860	GCA_000176855.2	included
Acidovorax avenae	AA81_1	GCA_003029685.1	included
Acidovorax avenae	MD5	GCA_003029725.1	included
Acidovorax avenae	AA99_2	GCA_003029825.1	included
Acidovorax avenae	SF12	GCA_003030005.1	included
Acidovorax avenae	SH7	GCA_003029785.1	included
Acidovorax avenae	KL3	GCA_003029905.1	included
Acidovorax avenae	AA78_5	GCA_003029805.1	included
Acidovorax avenae	QHB1	GCA_003029985.1	included
Acidovorax avenae	MDB1	GCA_003029925.1	included
Acidovorax avenae	QH1	GCA_003029765.1	included
Acidovorax avenae	COLB1	GCA_003029705.1	included
Acidovorax avenae	Sa2	GCA_003030325.1	included
Acidovorax avenae	NCT3	GCA_003029965.1	included
Acidovorax avenae	INV	GCA_003029885.1	included
Acidovorax avenae	MOR	GCA_003029945.1	included
Acidovorax avenae	INDB2	GCA_003029865.1	included
Acinetobacter baumannii	HWBA8	GCA_002082785.1	included
Acinetobacter baumannii	D36	GCA_001399655.1	included
Acinetobacter baumannii	AB0057	GCA_000021245.2	included
Acinetobacter baumannii	BAL062	GCA_900088705.1	included
Acinetobacter baumannii	AR_0063	GCA_002947845.1	included
Acinetobacter baumannii	KAB04	GCA_001806405.1	included
Acinetobacter baumannii	AR_0056	GCA_002947415.1	included
Acinetobacter baumannii	SMC_Paed_Ab_BL01	GCA_002843665.1	included
Acinetobacter baumannii	LAC4	GCA_001908295.1	included
Acinetobacter baumannii	KAB08	GCA_001806485.1	included
Acinetobacter baumannii	B8342	GCA_001077555.2	included
Acinetobacter baumannii	AR_0102	GCA_003010655.1	included
Acinetobacter baumannii	USA15	GCA_002082825.1	included
Acinetobacter baumannii	AR_0078	GCA_002948925.1	included
Acinetobacter baumannii	ABNIH28	GCA_002902885.1	included
Acinetobacter baumannii	AB307-0294	GCA_000021145.1	included
Acinetobacter baumannii	D1279779	GCA_000186665.4	included
Acinetobacter baumannii	ATCC 19606	GCA_000737145.1	included
Acinetobacter baumannii	ATCC 19606	GCA_000162295.1	included
Acinetobacter baumannii	FDAARGOS_123	GCA_001471855.2	included
Acinetobacter baumannii	SP1917	GCA_001077575.1	included
Acinetobacter baumannii	Naval-81	GCA_000214985.2	included
Acinetobacter baumannii	WA2859	GCA_000951165.1	included
Acinetobacter baumannii	1295549	GCA_000588135.1	included
Acinetobacter baumannii	NIPH 410	GCA_000413915.1	included
Acinetobacter baumannii	XH681	GCA_001864575.1	included
Acinetobacter baumannii	AB5674	GCA_001612435.1	included
Acinetobacter baumannii	AB967	GCA_001612025.1	included
Acinetobacter baumannii	655378	GCA_000582965.2	included
Acinetobacter baumannii	PR391	GCA_002138175.1	included
Acinetobacter baumannii	ARLG1933	GCA_002148745.1	included
Acinetobacter baumannii	ARLG1936	GCA_002144805.1	included
Acinetobacter baumannii	1533268	GCA_000584855.1	included
Acinetobacter baumannii	OIFC110	GCA_000305275.1	included
Acinetobacter baumannii	PR355	GCA_002136855.1	included
Acinetobacter baumannii	214216	GCA_000587955.1	included
Acinetobacter baumannii	XH661	GCA_001864235.1	included
Acinetobacter baumannii	NIPH 70	GCA_000369305.1	included
Acinetobacter baumannii	AB3560	GCA_001612015.1	included
Acinetobacter baumannii	IS-251	GCA_000304655.1	included
Acinetobacter baumannii	AB3927	GCA_001612115.1	included
Acinetobacter baumannii	XH553	GCA_001863725.1	included
Acinetobacter baumannii	MRSN 3527	GCA_001028325.1	included
Acinetobacter baumannii	ABUH397	GCA_002183675.1	included
Acinetobacter baumannii	UH5107	GCA_000516135.1	included
Acinetobacter baumannii	WC-348	GCA_000314635.1	included
Acinetobacter baumannii	OIFC047	GCA_000335635.1	included
Acinetobacter baumannii	ZQ7	GCA_002837985.2	included
Acinetobacter baumannii	A155	GCA_000836625.1	included
Acinetobacter baumannii	XH512	GCA_001863415.1	included
Acinetobacter baumannii	XH673	GCA_001864435.1	included
Acinetobacter baumannii	ABUH513	GCA_002017805.1	included
Acinetobacter baumannii	Ab44444	GCA_000297955.1	included
Acinetobacter baumannii	722310	GCA_000583275.1	included
Acinetobacter baumannii	PR389	GCA_002138155.1	included
Acinetobacter baumannii	EGD-HP18	GCA_000465635.2	included
Acinetobacter baumannii	MRSN 3405	GCA_001028385.1	included
Acinetobacter baumannii	KUSSH36	GCA_002992425.1	included
Acinetobacter baumannii	PR315	GCA_002137955.1	included
Acinetobacter baumannii	16553_9	GCA_000611185.1	included
Acinetobacter baumannii	80	GCA_002119275.1	included
Acinetobacter baumannii	16553_6	GCA_000611045.1	included
Acinetobacter baumannii	XH685	GCA_001864615.1	included
Acinetobacter baumannii	XH506	GCA_001863335.1	included
Acinetobacter baumannii	AB-B	GCA_002006665.1	included
Acinetobacter baumannii	AB-A	GCA_002006635.1	included
Acinetobacter baumannii	16553_8	GCA_000611545.1	included
Acinetobacter baumannii	Ab5	GCA_000966305.1	included
Acinetobacter baumannii	VB2265	GCA_002762505.1	included
Acinetobacter baumannii	ARLG1929	GCA_002144795.1	included
Acinetobacter baumannii	25569_4	GCA_000611245.1	included
Acinetobacter baumannii	AB10	GCA_003007215.1	included
Acinetobacter baumannii	45075_5	GCA_000671475.1	included
Acinetobacter baumannii	PR388	GCA_002138105.1	included
Acinetobacter baumannii	KUSSH35	GCA_002992845.1	included
Acinetobacter baumannii	ABUH383	GCA_002182545.1	included
Acinetobacter baumannii	XH781	GCA_001861895.1	included
Acinetobacter baumannii	XH721	GCA_001862235.1	included
Acinetobacter baumannii	428	GCA_002119285.1	included
Acinetobacter baumannii	XH802	GCA_001863035.1	included
Acinetobacter baumannii	AB29	GCA_003007405.1	included
Acinetobacter baumannii	AB27	GCA_003007455.1	included
Acinetobacter baumannii	42887	GCA_000582295.1	included
Acinetobacter baumannii	25569_10	GCA_000681615.1	included
Acinetobacter baumannii	PR340	GCA_002137755.1	included
Acinetobacter baumannii	25493_2	GCA_000600735.1	included
Acinetobacter baumannii	45052_1	GCA_000611485.1	included
Acinetobacter baumannii	1051176	GCA_000580375.1	included
Acinetobacter baumannii	UH13908	GCA_000515655.1	included
Acinetobacter baumannii	AC002-1-R4-S1	GCA_002416395.1	included
Acinetobacter baumannii	KUSSH15	GCA_002992545.1	included
Acinetobacter baumannii	XH705	GCA_001862035.1	included
Acinetobacter baumannii	XH720	GCA_001862215.1	included
Acinetobacter baumannii	PR361	GCA_002136995.1	included
Acinetobacter baumannii	UH8707	GCA_000515955.1	included
Acinetobacter baumannii	ABUH526	GCA_002183515.1	included
Acinetobacter baumannii	N8	GCA_003070915.1	included
Acinetobacter baumannii	XH514	GCA_001863455.1	included
Acinetobacter baumannii	XH779	GCA_001862855.1	included
Acinetobacter baumannii	ABUH367	GCA_002182955.1	included
Acinetobacter baumannii	DR2	GCA_002265675.1	included
Acinetobacter baumannii	AB-C	GCA_002006655.1	included
Acinetobacter baumannii	UH66_271	GCA_000949035.2	included
Acinetobacter baumannii	440	GCA_002119355.1	included
Acinetobacter baumannii	AB9	GCA_003007585.1	included
Acinetobacter baumannii	UH18608	GCA_000515775.1	included
Acinetobacter baumannii	MRSN16881	GCA_001441475.1	included
Acinetobacter baumannii	MRSN16897	GCA_000972525.1	included
Acinetobacter baumannii	MRSN17593	GCA_001441405.1	included
Acinetobacter baumannii	PR325	GCA_002137525.1	included
Acinetobacter baumannii	MRSN7081	GCA_001441645.1	included
Acinetobacter baumannii	XH748	GCA_001862555.1	included
Acinetobacter baumannii	ARLG1886	GCA_002145065.1	included
Acinetobacter baumannii	PR400	GCA_002138375.1	included
Acinetobacter baumannii	OIFC098	GCA_000305235.1	included
Acinetobacter baumannii	CI77	GCA_000516595.2	included
Acinetobacter baumannii	ABUH394	GCA_002182605.1	included
Acinetobacter baumannii	XH708	GCA_001862055.1	included
Acinetobacter baumannii	MRSN16874	GCA_001442575.1	included
Acinetobacter baumannii	XH507	GCA_001863405.1	included
Acinetobacter baumannii	25493_3	GCA_000600795.1	included
Acinetobacter baumannii	XH669	GCA_001864385.1	included
Acinetobacter baumannii	AB30	GCA_003007395.1	included
Acinetobacter baumannii	XH755	GCA_001862645.1	included
Acinetobacter baumannii	XH739	GCA_001862475.1	included
Acinetobacter baumannii	XH680	GCA_001863905.1	included
Acinetobacter baumannii	XH851	GCA_001864475.1	included
Acinetobacter baumannii	ABUH542	GCA_002183585.1	included
Acinetobacter baumannii	XH751	GCA_001862585.1	included
Acinetobacter baumannii	XH805	GCA_001863085.1	included
Acinetobacter baumannii	25493_9	GCA_000600895.1	included
Acinetobacter baumannii	OIFC074	GCA_000305215.1	included
Acinetobacter baumannii	MCR6056	GCA_002928135.1	included
Acinetobacter baumannii	ABBL008	GCA_001432755.1	included
Acinetobacter baumannii	25307_3	GCA_000589415.1	included
Acinetobacter baumannii	1051830	GCA_000580175.1	included
Acinetobacter baumannii	25569_7	GCA_000611385.1	included
Acinetobacter baumannii	ABUH631	GCA_002183005.1	included
Acinetobacter baumannii	PR345	GCA_002137815.1	included
Acinetobacter baumannii	MRSN16898	GCA_001441465.1	included
Acinetobacter baumannii	XH688	GCA_001864655.1	included
Acinetobacter baumannii	MCR9238	GCA_002927775.1	included
Acinetobacter baumannii	XH666	GCA_001864315.1	included
Acinetobacter baumannii	CCF2	GCA_001665095.1	included
Acinetobacter baumannii	AB210	GCA_000189655.2	included
Acinetobacter baumannii	ABUH619	GCA_002183425.1	included
Acinetobacter baumannii	UH20108	GCA_000515835.1	included
Acinetobacter baumannii	ABUH592	GCA_002184085.1	included
Acinetobacter baumannii	AB20	GCA_003007095.1	included
Acinetobacter baumannii	AB23	GCA_003007055.1	included
Acinetobacter baumannii	AC001	GCA_002416345.1	included
Acinetobacter baumannii	1406589	GCA_000588355.1	included
Acinetobacter baumannii	XH595	GCA_001864035.1	included
Acinetobacter baumannii	AC15_M	GCA_900176715.1	included
Acinetobacter baumannii	24812_2	GCA_000682175.1	included
Acinetobacter baumannii	SIUA14	GCA_002239865.1	included
Acinetobacter baumannii	ABUH343	GCA_002028485.1	included
Acinetobacter baumannii	SIPA5	GCA_002239735.1	included
Acinetobacter baumannii	AB19	GCA_003007115.1	included
Acinetobacter baumannii	XH746	GCA_001862535.1	included
Acinetobacter baumannii	XH552	GCA_001863665.1	included
Acinetobacter baumannii	24812_7	GCA_000682655.1	included
Acinetobacter baumannii	ABBL004	GCA_001432705.1	included
Acinetobacter baumannii	XH608	GCA_001863875.1	included
Acinetobacter baumannii	XH687	GCA_001864665.1	included
Acinetobacter baumannii	ZQ3	GCA_002838025.2	included
Acinetobacter baumannii	ABUH441	GCA_002014445.1	included
Acinetobacter baumannii	ARLG1855	GCA_002143315.1	included
Acinetobacter baumannii	24975_7	GCA_000591655.1	included
Acinetobacter baumannii	1237893	GCA_000584535.1	included
Acinetobacter baumannii	XH714	GCA_001862135.1	included
Acinetobacter baumannii	XH713	GCA_001862105.1	included
Acinetobacter baumannii	UH12308	GCA_000515595.1	included
Acinetobacter baumannii	UH2107	GCA_000517485.2	included
Acinetobacter baumannii	339786	GCA_000588055.1	included
Acinetobacter baumannii	XH786	GCA_001862875.1	included
Acinetobacter baumannii	KUFAR65	GCA_002992205.1	included
Acinetobacter baumannii	AB4	GCA_003007275.1	included
Acinetobacter baumannii	1271651	GCA_000584555.1	included
Acinetobacter baumannii	ARLG1827	GCA_002143715.1	included
Acinetobacter baumannii	ABCRPUTH12	GCA_002249465.1	included
Acinetobacter baumannii	HEU3	GCA_002927855.1	included
Acinetobacter baumannii	1552389	GCA_000583315.1	included
Acinetobacter baumannii	UH184_310	GCA_000809285.3	included
Acinetobacter baumannii	XH639	GCA_001863705.1	included
Acinetobacter baumannii	ZJ06-200P5-1	GCA_002093815.1	included
Acinetobacter baumannii	ABUH627	GCA_002017675.1	included
Acinetobacter baumannii	730795	GCA_000588555.1	included
Acinetobacter baumannii	PR351	GCA_002136775.1	included
Acinetobacter baumannii	PR312	GCA_002136745.1	included
Acinetobacter baumannii	UH225_433	GCA_000809885.3	included
Acinetobacter baumannii	ABUH388	GCA_002183665.1	included
Acinetobacter baumannii	AB4795	GCA_001612315.1	included
Acinetobacter baumannii	ABUH534	GCA_002017475.1	included
Acinetobacter baumannii	1461963	GCA_000581155.1	included
Acinetobacter baumannii	25253_10	GCA_000589535.1	included
Acinetobacter baumannii	25253_6	GCA_000589615.1	included
Acinetobacter baumannii	XH697	GCA_001864745.1	included
Acinetobacter baumannii	XH702	GCA_001864815.1	included
Acinetobacter baumannii	ABUH734	GCA_001674695.1	included
Acinetobacter baumannii	1428368	GCA_000588575.2	included
Acinetobacter baumannii	ZQ5	GCA_002837955.1	included
Acinetobacter baumannii	ABCRPUTH13	GCA_002249475.1	included
Acinetobacter baumannii	11126	GCA_000588655.1	included
Acinetobacter baumannii	ABUH442	GCA_002182705.1	included
Acinetobacter baumannii	KUFAR62	GCA_002992225.1	included
Acinetobacter baumannii	25253_8	GCA_000589355.1	included
Acinetobacter baumannii	J	GCA_900043985.1	included
Acinetobacter baumannii	1095464	GCA_000584675.1	included
Acinetobacter baumannii	1475764	GCA_000584835.1	included
Acinetobacter baumannii	25307_1	GCA_000589375.1	included
Acinetobacter baumannii	ABUH479	GCA_002182845.1	included
Acinetobacter baumannii	UH10707	GCA_000515535.1	included
Acinetobacter baumannii	PR358	GCA_002136935.1	included
Acinetobacter baumannii	ABBL062	GCA_001414865.1	included
Acinetobacter baumannii	ABBL018	GCA_001432545.1	included
Acinetobacter baumannii	24845_1	GCA_000589495.1	included
Acinetobacter baumannii	UH381_484	GCA_000949045.2	included
Acinetobacter baumannii	ABUH421	GCA_002183705.1	included
Acinetobacter baumannii	ARLG1317	GCA_002143975.1	included
Acinetobacter baumannii	PR334	GCA_002137695.1	included
Acinetobacter baumannii	25766_6	GCA_000592235.1	included
Acinetobacter baumannii	ABUH634	GCA_002183025.1	included
Acinetobacter baumannii	24860_8	GCA_000583435.1	included
Acinetobacter baumannii	24860_6	GCA_000627415.1	included
Acinetobacter baumannii	ARLG1882	GCA_002144975.1	included
Acinetobacter baumannii	UH7007	GCA_000516295.1	included
Acinetobacter baumannii	ABUH501	GCA_002017745.1	included
Acinetobacter baumannii	1188188	GCA_000584635.1	included
Acinetobacter baumannii	MCR10179	GCA_002927965.1	included
Acinetobacter baumannii	25307_5	GCA_000589455.1	included
Acinetobacter baumannii	541915	GCA_000588035.1	included
Acinetobacter baumannii	KUFAR64	GCA_002992235.1	included
Acinetobacter baumannii	44895_2	GCA_000589315.1	included
Acinetobacter baumannii	ABUH529	GCA_002183545.1	included
Acinetobacter baumannii	PR363	GCA_002137035.1	included
Acinetobacter baumannii	ABUH550	GCA_002183595.1	included
Acinetobacter baumannii	25691_6	GCA_000592275.1	included
Acinetobacter baumannii	ABUH628	GCA_002183955.1	included
Acinetobacter baumannii	KUFAR39	GCA_002992405.1	included
Acinetobacter baumannii	ARLG1853	GCA_002143105.1	included
Acinetobacter baumannii	M3AC9-7	GCA_000876445.1	included
Acinetobacter baumannii	ABUH468	GCA_002017705.1	included
Acinetobacter baumannii	PR322	GCA_002137475.1	included
Acinetobacter baumannii	KUFAR41	GCA_002992365.1	included
Acinetobacter baumannii	1276470-132	GCA_000682495.1	included
Acinetobacter baumannii	213697	GCA_000588495.1	included
Acinetobacter baumannii	472237-1196	GCA_000581495.1	included
Acinetobacter baumannii	25681_6	GCA_000592575.1	included
Acinetobacter baumannii	25878_3	GCA_000600455.1	included
Acinetobacter baumannii	1539026	GCA_000681835.1	included
Acinetobacter baumannii	2887	GCA_000584395.1	included
Acinetobacter baumannii	AB173	GCA_002277145.1	included
Acinetobacter baumannii	28	GCA_001675265.1	included
Acinetobacter baumannii	26016_10	GCA_000611405.1	included
Acinetobacter baumannii	AB101	GCA_002277605.1	included
Acinetobacter baumannii	CCF19	GCA_001665205.1	included
Acinetobacter baumannii	ABUH680	GCA_002184035.1	included
Acinetobacter baumannii	26016_4	GCA_000611265.1	included
Acinetobacter baumannii	ABUH735	GCA_001669535.1	included
Acinetobacter baumannii	ARLG1858	GCA_002143145.1	included
Acinetobacter baumannii	ABUH670	GCA_002183115.1	included
Acinetobacter baumannii	25766_4	GCA_000592415.1	included
Acinetobacter baumannii	ORAB13	GCA_000939495.2	included
Acinetobacter baumannii	44298_9	GCA_000627595.1	included
Acinetobacter baumannii	44895_6	GCA_000589735.1	included
Acinetobacter baumannii	26016_5	GCA_000611445.1	included
Acinetobacter baumannii	25935_7	GCA_000592195.1	included
Acinetobacter baumannii	1552865	GCA_000582215.1	included
Acinetobacter baumannii	ABUH471	GCA_002017265.1	included
Acinetobacter baumannii	UH2907	GCA_000516055.1	included
Acinetobacter baumannii	KUSSH09	GCA_002992625.1	included
Acinetobacter baumannii	XH769	GCA_001862795.1	included
Acinetobacter baumannii	PR347	GCA_002137895.1	included
Acinetobacter baumannii	KUFAR51	GCA_002992775.1	included
Acinetobacter baumannii	23671	GCA_000584895.1	included
Acinetobacter baumannii	25307_2	GCA_000589395.1	included
Acinetobacter baumannii	CCF10	GCA_001665125.1	included
Acinetobacter baumannii	ABUH636	GCA_002014245.1	included
Acinetobacter baumannii	PR327	GCA_002137555.1	included
Acinetobacter baumannii	299505	GCA_000580975.1	included
Acinetobacter baumannii	UH384_444	GCA_000809925.3	included
Acinetobacter baumannii	ABUH696	GCA_001673815.1	included
Acinetobacter baumannii	25561_10	GCA_000592755.1	included
Acinetobacter baumannii	44298_1	GCA_000627495.1	included
Acinetobacter baumannii	ARLG1896	GCA_002145125.1	included
Acinetobacter baumannii	ABUH562	GCA_002182485.1	included
Acinetobacter baumannii	PR371	GCA_002137185.1	included
Acinetobacter baumannii	836190	GCA_000584155.1	included
Acinetobacter baumannii	1605	GCA_000441955.1	included
Acinetobacter baumannii	1505311	GCA_000681595.1	included
Acinetobacter baumannii	UH0707	GCA_000515495.1	included
Acinetobacter baumannii	UH535_418	GCA_000809805.3	included
Acinetobacter baumannii	UH243_14	GCA_000810505.3	included
Acinetobacter baumannii	UH487_41	GCA_000809385.3	included
Acinetobacter baumannii	25935_1	GCA_000592095.1	included
Acinetobacter baumannii	ABUH417	GCA_002014405.1	included
Acinetobacter baumannii	CCF54	GCA_001666255.1	included
Acinetobacter baumannii	ABUH728	GCA_001674415.1	included
Acinetobacter baumannii	1297549	GCA_000580775.1	included
Acinetobacter baumannii	25681_9	GCA_000592615.1	included
Acinetobacter baumannii	737393	GCA_000584195.1	included
Acinetobacter baumannii	25493_10	GCA_000600755.1	included
Acinetobacter baumannii	CCF6	GCA_001664735.1	included
Acinetobacter baumannii	CCF57	GCA_001666395.1	included
Acinetobacter baumannii	ARLG1885	GCA_002145035.1	included
Acinetobacter baumannii	UH126_106	GCA_000811325.3	included
Acinetobacter baumannii	UH299_338	GCA_000810245.3	included
Acinetobacter baumannii	ARLG1840	GCA_002143275.1	included
Acinetobacter baumannii	1207552	GCA_000584495.1	included
Acinetobacter baumannii	CCF36	GCA_001664575.1	included
Acinetobacter baumannii	CCBH15815	GCA_002250465.1	included
Acinetobacter baumannii	44362_1	GCA_000600935.1	included
Acinetobacter baumannii	17534	GCA_000580475.1	included
Acinetobacter baumannii	44895_10	GCA_000589275.1	included
Acinetobacter baumannii	CCF12	GCA_001664815.1	included
Acinetobacter baumannii	466215	GCA_000588215.1	included
Acinetobacter baumannii	UH6107	GCA_000516215.2	included
Acinetobacter baumannii	CCF4	GCA_001664655.1	included
Acinetobacter baumannii	CCF66	GCA_001666545.1	included
Acinetobacter baumannii	25766_10	GCA_000592395.1	included
Acinetobacter baumannii	1277411	GCA_000581735.1	included
Acinetobacter baumannii	10519	GCA_000584075.1	included
Acinetobacter baumannii	PR384	GCA_002138055.1	included
Acinetobacter baumannii	25691_2	GCA_000592255.1	included
Acinetobacter baumannii	1419130	GCA_000580595.1	included
Acinetobacter baumannii	MCR54	GCA_002928045.1	included
Acinetobacter baumannii	UH225_493	GCA_000811745.3	included
Acinetobacter baumannii	ABUH721	GCA_001668515.1	included
Acinetobacter baumannii	ABUH709	GCA_001669575.1	included
Acinetobacter baumannii	25750_8	GCA_000591775.1	included
Acinetobacter baumannii	UH6907	GCA_000516275.1	included
Acinetobacter baumannii	UH8807	GCA_000515975.1	included
Acinetobacter baumannii	7893	GCA_000583455.1	included
Acinetobacter baumannii	43557_1	GCA_000600375.1	included
Acinetobacter baumannii	UH66_241	GCA_000810825.3	included
Acinetobacter baumannii	ABUH772	GCA_001673795.1	included
Acinetobacter baumannii	44362_5	GCA_000600515.1	included
Acinetobacter baumannii	UH367_558	GCA_000811885.3	included
Acinetobacter baumannii	PR319	GCA_002137425.1	included
Acinetobacter baumannii	ABNIH26	GCA_000353895.1	included
Acinetobacter baumannii	ARLG1327	GCA_002143955.1	included
Acinetobacter baumannii	R15	GCA_002951155.1	included
Acinetobacter baumannii	342950	GCA_000580695.1	included
Acinetobacter baumannii	6009-2	GCA_003052285.1	included
Acinetobacter baumannii	UH12208	GCA_000515575.1	included
Acinetobacter baumannii	ABUH518307	GCA_000808945.3	included
Acinetobacter baumannii	ABNIH19	GCA_000353775.1	included
Acinetobacter baumannii	ABUH654	GCA_002016775.1	included
Acinetobacter baumannii	PR305	GCA_002136615.1	included
Acinetobacter baumannii	ARLG1900	GCA_002145115.1	included
Acinetobacter baumannii	ABUH642	GCA_002016785.1	included
Acinetobacter baumannii	44467_6	GCA_000592455.1	included
Acinetobacter baumannii	CCF34	GCA_001664565.1	included
Acinetobacter baumannii	CCF16	GCA_001664855.1	included
Acinetobacter baumannii	ABUH744	GCA_001668535.1	included
Acinetobacter baumannii	ABUH755	GCA_001674435.1	included
Acinetobacter baumannii	CCF65	GCA_001666555.1	included
Acinetobacter baumannii	ABUH753	GCA_001674295.1	included
Acinetobacter baumannii	CCF5	GCA_001664725.1	included
Acinetobacter baumannii	CCF7	GCA_001664755.1	included
Acinetobacter baumannii	23037	GCA_000681695.1	included
Acinetobacter baumannii	ABUH505	GCA_002183505.1	included
Acinetobacter baumannii	1022959	GCA_000584735.1	included
Acinetobacter baumannii	S12	GCA_002950725.1	included
Acinetobacter baumannii	ABBL071	GCA_001415085.1	included
Acinetobacter baumannii	ABUH723	GCA_001673915.1	included
Acinetobacter baumannii	ABUH803	GCA_001674785.1	included
Acinetobacter baumannii	ABUH795	GCA_001674485.1	included
Acinetobacter baumannii	CCF64	GCA_001666515.1	included
Acinetobacter baumannii	25691_9	GCA_000592295.1	included
Acinetobacter baumannii	ABUH673	GCA_002183165.1	included
Acinetobacter baumannii	UH175_674	GCA_000949115.2	included
Acinetobacter baumannii	ABUH778	GCA_001674135.1	included
Acinetobacter baumannii	ABUH794	GCA_001674755.1	included
Acinetobacter baumannii	ABUH714	GCA_001668445.1	included
Acinetobacter baumannii	1546444	GCA_000581995.1	included
Acinetobacter baumannii	ABUH764	GCA_001674015.1	included
Acinetobacter baumannii	6014059	GCA_000163395.2	included
Acinetobacter baumannii	UH7907	GCA_000516375.1	included
Acinetobacter baumannii	628418	GCA_000588175.1	included
Acinetobacter baumannii	ABUH736	GCA_001668945.1	included
Acinetobacter baumannii	UH592_583	GCA_000949065.2	included
Acinetobacter baumannii	496487	GCA_000682215.1	included
Acinetobacter baumannii	UH410_128	GCA_000811365.3	included
Acinetobacter baumannii	UH367_548	GCA_000811865.3	included
Acinetobacter baumannii	44362_7	GCA_000600555.1	included
Acinetobacter baumannii	44467_1	GCA_000592675.1	included
Acinetobacter baumannii	1406750	GCA_000580575.1	included
Acinetobacter baumannii	AB601	GCA_002212525.1	included
Acinetobacter baumannii	ABUH798	GCA_001674835.1	included
Acinetobacter baumannii	44467_8	GCA_000592495.1	included
Acinetobacter baumannii	24845_9	GCA_000589055.1	included
Acinetobacter baumannii	UH430_466	GCA_000811525.3	included
Acinetobacter baumannii	50595	GCA_000582155.1	included
Acinetobacter baumannii	UH280_93	GCA_000811105.3	included
Acinetobacter baumannii	UH532_392	GCA_000809685.3	included
Acinetobacter baumannii	4749	GCA_000580715.1	included
Acinetobacter baumannii	ABUH60486	GCA_000808815.3	included
Acinetobacter baumannii	WE1572	GCA_003070905.1	included
Acinetobacter baumannii	ABBL099	GCA_000738845.1	included
Acinetobacter baumannii	AC40_M	GCA_900176685.1	included
Acinetobacter baumannii	1032241	GCA_000580455.1	included
Acinetobacter baumannii	S19	GCA_002950425.1	included
Acinetobacter baumannii	G	GCA_900042755.1	included
Acinetobacter baumannii	ABBL014	GCA_001432425.1	included
Acinetobacter baumannii	18689	GCA_000681855.1	included
Acinetobacter baumannii	1064293_45	GCA_000584695.1	included
Acinetobacter baumannii	4390	GCA_001007765.1	included
Acinetobacter baumannii	UH41_489	GCA_000811685.3	included
Acinetobacter baumannii	ABNIH5	GCA_000353935.1	included
Acinetobacter baumannii	UH243_73	GCA_000809545.3	included
Acinetobacter baumannii	UH315_101	GCA_000811245.3	included
Acinetobacter baumannii	24812_10	GCA_000583475.1	included
Acinetobacter baumannii	UH381_467	GCA_000811545.3	included
Acinetobacter baumannii	AB393	GCA_002212245.1	included
Acinetobacter baumannii	AB46	GCA_002277515.1	included
Acinetobacter baumannii	45002_9	GCA_000682115.1	included
Acinetobacter baumannii	25766_1	GCA_000592075.1	included
Acinetobacter baumannii	ABUH4837	GCA_000808785.3	included
Acinetobacter baumannii	AB578	GCA_002212365.1	included
Acinetobacter baumannii	855125	GCA_000681555.1	included
Acinetobacter baumannii	UH326_461	GCA_000810045.3	included
Acinetobacter baumannii	S10	GCA_002950825.1	included
Acinetobacter baumannii	UH81_366	GCA_000810385.3	included
Acinetobacter baumannii	25935_5	GCA_000592155.1	included
Acinetobacter baumannii	ABNIH16	GCA_000354075.1	included
Acinetobacter baumannii	AB165	GCA_002277185.1	included
Acinetobacter baumannii	R7	GCA_002951315.1	included
Acinetobacter baumannii	UH355_569	GCA_000810935.3	included
Acinetobacter baumannii	AE3M	GCA_900169915.1	included
Acinetobacter baumannii	UH189_348	GCA_000810305.3	included
Acinetobacter baumannii	6013113	GCA_000163375.2	included
Acinetobacter baumannii	21072	GCA_000681575.1	included
Acinetobacter baumannii	ABNIH14	GCA_000354035.1	included
Acinetobacter baumannii	PR375	GCA_002137265.1	included
Acinetobacter baumannii	ABBL129	GCA_001416515.1	included
Acinetobacter baumannii	25935_4	GCA_000592135.1	included
Acinetobacter baumannii	99063	GCA_000581295.1	included
Acinetobacter baumannii	ABBL059	GCA_001414915.1	included
Acinetobacter baumannii	ABNIH13	GCA_000353855.1	included
Acinetobacter baumannii	ABBL068	GCA_001415025.1	included
Acinetobacter baumannii	83444	GCA_000581855.1	included
Acinetobacter baumannii	44327_6	GCA_000591935.1	included
Acinetobacter baumannii	S7	GCA_002951335.1	included
Acinetobacter baumannii	R10	GCA_002950815.1	included
Acinetobacter baumannii	AB254	GCA_002241095.1	included
Acinetobacter baumannii	ABNIH15	GCA_000354055.1	included
Acinetobacter baumannii	ABNIH23	GCA_000353815.1	included
Acinetobacter baumannii	45057_1	GCA_000682075.1	included
Acinetobacter baumannii	MBL_M10	GCA_002760835.1	included
Acinetobacter baumannii	ABBL100	GCA_001415985.1	included
Acinetobacter baumannii	UH126_137	GCA_000811405.3	included
Acinetobacter baumannii	ABBL142	GCA_001416565.1	included
Acinetobacter baumannii	R21	GCA_002950455.1	included
Acinetobacter baumannii	R5	GCA_002950915.1	included
Acinetobacter baumannii	UH243_54	GCA_000811485.3	included
Acinetobacter baumannii	ABBL050	GCA_001433055.1	included
Acinetobacter baumannii	ABBL088	GCA_001415255.1	included
Acinetobacter baumannii	ABBL134	GCA_001416165.1	included
Acinetobacter baumannii	ABBL122	GCA_001415835.1	included
Acinetobacter baumannii	UH430_478	GCA_000811605.3	included
Acinetobacter baumannii	ABBL101	GCA_001416005.1	included
Acinetobacter baumannii	UH134_167	GCA_000810645.3	included
Acinetobacter baumannii	ABOBEN	GCA_001417515.1	included
Acinetobacter baumannii	ABBL149	GCA_001416625.1	included
Acinetobacter baumannii	ABNH8	GCA_002212445.1	included
Acinetobacter baumannii	Ab121_GEIH-2010	GCA_001950195.1	included
Acinetobacter baumannii	S5	GCA_002951375.1	included
Acinetobacter baumannii	ABBL036	GCA_001433155.1	included
Acinetobacter baumannii	ABBL117	GCA_001415785.1	included
Acinetobacter baumannii	ABBL140	GCA_001416255.1	included
Acinetobacter baumannii	Ab104_GEIH-2010	GCA_001950035.1	included
Acinetobacter baumannii	ABBL023	GCA_001432625.1	included
Acinetobacter baumannii	Ab49_GEIH-2010	GCA_001950165.1	included
Acinetobacter baumannii	502	GCA_002018965.1	included
Acinetobacter baumannii	Ab122_GEIH-2010	GCA_001950295.1	included
Acinetobacter baumannii	AB432	GCA_002212625.1	included
Acinetobacter baumannii	Ab161_GEIH-2000	GCA_001950285.1	included
Acinetobacter baumannii	AbS1 C0-D6-12	GCA_002154215.1	included
Acinetobacter baumannii	AB314	GCA_002212475.1	included
Acinetobacter baumannii	895	GCA_002019005.1	included
Acinetobacter baumannii	Ab158_GEIH-2000	GCA_001950065.1	included
Acinetobacter baumannii	ABBL051	GCA_001433355.1	included
Acinetobacter baumannii	MBL_M5	GCA_002760765.1	included
Acinetobacter baumannii	MBL_M8	GCA_002760825.1	included
Acinetobacter baumannii	LIM3695	GCA_001758085.1	included
Acinetobacter baumannii	AC12	GCA_000282795.3	included
Acinetobacter baumannii	6935	GCA_000671455.1	included
Acinetobacter baumannii	Ab23	GCA_001420335.1	included
Acinetobacter baumannii	Ab28	GCA_001420385.1	included
Acinetobacter baumannii	929679-598	GCA_000682635.1	included
Acinetobacter baumannii	15827	GCA_000682315.1	included
Acinetobacter baumannii	AB595	GCA_002212395.1	included
Acinetobacter baumannii	ABNIH10	GCA_000353995.1	included
Acinetobacter baumannii	ABNH3	GCA_002212205.1	included
Acinetobacter baumannii	MDR-ZJ06	GCA_000226275.2	included
Acinetobacter baumannii	AB307-0294	GCA_002803025.2	included
Acinetobacter nosocomialis	SSA3	GCA_002082665.1	included
Acinetobacter nosocomialis	FDAARGOS_129	GCA_002951295.1	included
Acinetobacter nosocomialis	6411	GCA_000814165.3	included
Acinetobacter nosocomialis	NIPH 2119	GCA_000368085.1	included
Acinetobacter nosocomialis	NIPH 386	GCA_000368605.1	included
Acinetobacter nosocomialis	M2	GCA_000472005.1	included
Acinetobacter nosocomialis	Ab22222	GCA_000300635.1	included
Acinetobacter nosocomialis	ARLG1930	GCA_002145205.1	included
Acinetobacter nosocomialis	XH796	GCA_001861705.1	included
Acinetobacter nosocomialis	AB7	GCA_003007235.1	included
Acinetobacter nosocomialis	AB6	GCA_003007555.1	included
Acinetobacter nosocomialis	XH762	GCA_001862695.1	included
Acinetobacter nosocomialis	XH653	GCA_001864205.1	included
Acinetobacter nosocomialis	XH654	GCA_001864245.1	included
Acinetobacter nosocomialis	XH551	GCA_001863655.1	included
Acinetobacter nosocomialis	AB14	GCA_003007575.1	included
Acinetobacter nosocomialis	AB11	GCA_003007175.1	included
Acinetobacter nosocomialis	PR324	GCA_002137515.1	included
Acinetobacter nosocomialis	PR365	GCA_002137075.1	included
Acinetobacter nosocomialis	AB32	GCA_003006925.1	included
Acinetobacter nosocomialis	PR362	GCA_002137015.1	included
Acinetobacter nosocomialis	28F	GCA_000529215.1	included
Acinetobacter nosocomialis	ABBL032	GCA_001433095.1	included
Acinetobacter nosocomialis	ABUH381	GCA_002161975.1	included
Acinetobacter nosocomialis	P020	GCA_002166815.1	included
Acinetobacter nosocomialis	Ab1	GCA_003072045.1	included
Acinetobacter nosocomialis	AN2605	GCA_002634315.1	included
Acinetobacter nosocomialis	ABBL080	GCA_001415395.1	included
Acinetobacter nosocomialis	CAS04	GCA_001867335.2	included
Acinetobacter pittii	PHEA-2	GCA_000191145.1	included
Acinetobacter pittii	XJ88	GCA_002863745.1	included
Acinetobacter pittii	AP_882	GCA_001577285.1	included
Acinetobacter pittii	YMC2010/8/T346	GCA_002012285.1	included
Acinetobacter pittii	IEC338SC	GCA_001617545.1	included
Acinetobacter pittii	CIP 70.29	GCA_000369045.1	included
Acinetobacter pittii	IPK_TSA6.1	GCA_001698835.1	included
Acinetobacter pittii	TCM156	GCA_001716955.1	included
Acinetobacter pittii	ARLG1875	GCA_002145415.1	included
Acinetobacter pittii	KCJK7889	GCA_003053325.1	included
Acinetobacter pittii	ANC 3678	GCA_000369025.1	included
Acinetobacter pittii	TCM178	GCA_001716945.1	included
Acinetobacter pittii	ARLG1869	GCA_002145355.1	included
Acinetobacter pittii	TE2	GCA_000817365.1	included
Acinetobacter pittii	ABUH540	GCA_002016895.1	included
Acinetobacter pittii	ABBL019	GCA_001432835.1	included
Acinetobacter pittii	ARLG1955	GCA_002144845.1	included
Acinetobacter pittii	ARLG1942	GCA_002145265.1	included
Acinetobacter pittii	ARLG1865	GCA_002145325.1	included
Acinetobacter pittii	ARLG1807	GCA_002143595.1	included
Acinetobacter pittii	St-12537-91	GCA_001706275.1	included
Acinetobacter pittii	PR368	GCA_002137145.1	included
Acinetobacter pittii	MCR53	GCA_002927955.1	included
Acinetobacter pittii	MCR8900	GCA_002928115.1	included
Acinetobacter pittii	St-15639-91	GCA_001706665.1	included
Acinetobacter pittii	ABBL016	GCA_001432505.1	included
Acinetobacter pittii	UKK-0432	GCA_001706155.1	included
Acinetobacter pittii	ARLG1768	GCA_002144035.1	included
Acinetobacter pittii	PR301	GCA_002136575.1	included
Acinetobacter pittii	TCM292	GCA_001716935.1	included
Acinetobacter pittii	ABBL015	GCA_001432435.1	included
Acinetobacter pittii	PR370	GCA_002137175.1	included
Acinetobacter pittii	PR386	GCA_002138095.1	included
Acinetobacter pittii	ARLG1798	GCA_002143255.1	included
Acinetobacter pittii	PR369	GCA_002137115.1	included
Acinetobacter pittii	PR320	GCA_002137415.1	included
Acinetobacter pittii	AB33	GCA_003006915.1	included
Acinetobacter pittii	PR313	GCA_002136755.1	included
Acinetobacter pittii	ABBL065	GCA_001414725.1	included
Acinetobacter pittii	ABBL047	GCA_001433225.1	included
Acinetobacter pittii	UKK-0544	GCA_001706215.1	included
Acinetobacter pittii	ABBL005	GCA_001432715.1	included
Acinetobacter pittii	PR366	GCA_002137095.1	included
Acinetobacter pittii	XH765	GCA_001861625.1	included
Acinetobacter pittii	ARLG1957	GCA_002144875.1	included
Acinetobacter pittii	UKK-0145	GCA_001706035.1	included
Acinetobacter pittii	UKK-0520	GCA_001706135.1	included
Acinetobacter pittii	ARLG1803	GCA_002143515.1	included
Acinetobacter pittii	HDV312665	GCA_002927935.1	included
Acinetobacter pittii	ABBL010	GCA_001432775.1	included
Acinetobacter pittii	PR318	GCA_002137365.1	included
Acinetobacter pittii	ABBL031	GCA_001432935.1	included
Acinetobacter pittii	PR330	GCA_002137615.1	included
Acinetobacter pittii	ARLG1779	GCA_002143135.1	included
Acinetobacter pittii	ARLG1839	GCA_002143895.1	included
Acinetobacter pittii	ARLG1937	GCA_002145235.1	included
Acinetobacter pittii	ARLG1804	GCA_002143505.1	included
Acinetobacter pittii	ARLG1961	GCA_002144885.1	included
Acinetobacter pittii	MCR16048	GCA_002927865.1	included
Acinetobacter pittii	PR367	GCA_002137125.1	included
Acinetobacter pittii	PR339	GCA_002138225.1	included
Acinetobacter pittii	St-15559-91	GCA_001706505.1	included
Acinetobacter pittii	ABBL024	GCA_001432635.1	included
Acinetobacter pittii	PR348	GCA_002137855.1	included
Acinetobacter pittii	St-12275-92	GCA_001706435.1	included
Acinetobacter pittii	UKK-0545	GCA_001706225.1	included
Acinetobacter pittii	PR346	GCA_002137885.1	included
Acinetobacter pittii	ABUH411	GCA_002014165.1	included
Acinetobacter pittii	ABBL042	GCA_001433185.1	included
Acinetobacter pittii	UKK-0556	GCA_001706495.1	included
Acinetobacter pittii	UKK-0543	GCA_001706635.1	included
Acinetobacter pittii	PR331	GCA_002137635.1	included
Acinetobacter pittii	St-11469-92	GCA_001706045.1	included
Acinetobacter pittii	ARLG1776	GCA_002143415.1	included
Acinetobacter pittii	42F	GCA_000529235.1	included
Acinetobacter pittii	St-14379-92	GCA_001706645.1	included
Acinetobacter pittii	PR344	GCA_002137805.1	included
Acinetobacter pittii	CEB-Ap	GCA_002761185.1	included
Acinetobacter pittii	St-17942-91	GCA_001706525.1	included
Acinetobacter pittii	St-20772-90	GCA_001706585.1	included
Acinetobacter pittii	St-14569-91	GCA_001706365.1	included
Acinetobacter pittii	UKK-0265	GCA_001706125.1	included
Acinetobacter pittii	PR393	GCA_002138235.1	included
Acinetobacter pittii	UKK-0546	GCA_001713675.1	included
Acinetobacter pittii	UKK-0539	GCA_001706555.1	included
Acinetobacter pittii	St-10592-91	GCA_001706055.1	included
Acinetobacter pittii	St-19650-90	GCA_001706065.1	included
Acinetobacter pittii	ARLG1764	GCA_002144015.1	included
Acinetobacter pittii	ABBL033	GCA_001433125.1	included
Acinetobacter pittii	UKK-0541	GCA_001706575.1	included
Acinetobacter pittii	ARLG1789	GCA_002143175.1	included
Acinetobacter pittii	ARLG1950	GCA_002145315.1	included
Acinetobacter pittii	UKK-0551	GCA_001706285.1	included
Acinetobacter pittii	PR316	GCA_002137935.1	included
Acinetobacter pittii	ABBL046	GCA_001433295.1	included
Acinetobacter pittii	KCJK1729	GCA_001707545.1	included
Acinetobacter pittii	YMC2010/8/T346	GCA_002006845.1	included
Acinetobacter pittii	UKK-0542	GCA_001706205.1	included
Acinetobacter pittii	FC8876	GCA_001684275.1	included
Acinetobacter pittii	UKK-0549	GCA_001706425.1	included
Acinetobacter pittii	UKK-0553	GCA_001706315.1	included
Acinetobacter pittii	St-12828-92	GCA_001706715.1	included
Acinetobacter pittii	UKK-0245	GCA_001706695.1	included
Acinetobacter pittii	UKK-0554	GCA_001706355.1	included
Acinetobacter pittii	ARLG1771	GCA_002143025.1	included
Acinetobacter pittii	UKK-0548	GCA_001706775.1	included
Acinetobacter pittii	ABUH403	GCA_002161985.1	included
Acinetobacter pittii	UKK-0538	GCA_001706415.1	included
Acinetobacter pittii	UKK-0555	GCA_001713685.1	included
Acinetobacter pittii	ABBL103	GCA_001415585.1	included
Acinetobacter pittii	ABBL074	GCA_001415105.1	included
Acinetobacter pittii	UKK-0536	GCA_001706195.1	included
Acinetobacter pittii	UKK-0250	GCA_001706115.1	included
Acinetobacter pittii	UKK-0550	GCA_001706445.1	included
Acinetobacter pittii	ABBL075	GCA_001415145.1	included
Acinetobacter pittii	UKK-0540	GCA_001713665.1	included
Acinetobacter pittii	UKK-0327	GCA_001706565.1	included
Acinetobacter pittii	ABBL077	GCA_001415185.1	included
Acinetobacter pittii	ABBL078	GCA_001415175.1	included
Acinetobacter pittii	ABBL090	GCA_001415485.1	included
Acinetobacter pittii	ABBL096	GCA_001415935.1	included
Acinetobacter pittii	ABBL086	GCA_001415245.1	included
Acinetobacter pittii	ABBL126	GCA_001415865.1	included
Acinetobacter pittii	ABBL128	GCA_001415895.1	included
Acinetobacter pittii	ABBL135	GCA_001416185.1	included
Acinetobacter pittii	ABBL148	GCA_001416335.1	included
Acinetobacter pittii	ABBL064	GCA_001414705.1	included
Acinetobacter pittii	ABBL120	GCA_001416065.1	included
Acinetobacter pittii	UKK-0552	GCA_001706305.1	included
Acinetobacter pittii	UKK-0547	GCA_001706735.1	included
Acinetobacter pittii	ABBL111	GCA_001415685.1	included
Acinetobacter pittii	WCHAP005046	GCA_003051965.2	included
Acinetobacter pittii	WCHAP005069	GCA_002902805.2	included
Acinetobacter pittii	WCHAP100004	GCA_002999115.2	included
Acinetobacter pittii	WCHAP100020	GCA_002999215.3	included
Acinetobacter pittii	LC510	GCA_001005885.2	included
Actinomyces naeslundii	NCTC 10301	GCA_001956585.1	included
Actinomyces naeslundii	Howell 279	GCA_000285995.1	included
Actinomyces naeslundii	R13240	GCA_001937605.1	included
Actinomyces naeslundii	S43L	GCA_001956515.1	included
Actinomyces naeslundii	UMB0181	GCA_002847585.1	included
Actinomyces naeslundii	MB-1	GCA_001956555.1	included
Actinomyces naeslundii	R8152	GCA_001937615.1	included
Actinomyces naeslundii	R19039	GCA_001937475.1	included
Actinomyces naeslundii	MMRC12-1	GCA_001956415.1	included
Actinomyces naeslundii	S44D	GCA_001956485.1	included
Actinomyces naeslundii	WE6B-3	GCA_001937735.1	included
Actinomyces naeslundii	Pn6N	GCA_001956365.1	included
Actinomyces naeslundii	G127B	GCA_001956635.1	included
Actinomyces naeslundii	CCUG 35334	GCA_001956565.1	included
Actinomyces naeslundii	R24330	GCA_001956505.1	included
Actinomyces naeslundii	W8-2-3	GCA_001937595.1	included
Actinomyces naeslundii	S65A	GCA_001956575.1	included
Actinomyces naeslundii	CCUG 37599	GCA_001956445.1	included
Actinomyces naeslundii	F12B1	GCA_001956355.1	included
Actinomyces naeslundii	T23P-1	GCA_001956475.1	included
Actinomyces naeslundii	F6E1	GCA_001956435.1	included
Actinomyces oris	T14V	GCA_001553935.1	included
Actinomyces oris	UMB0183	GCA_002847555.1	included
Actinomyces oris	A7A-1	GCA_001937715.1	included
Actinomyces oris	G53E	GCA_001937555.1	included
Actinomyces oris	W11-1-1	GCA_001937545.1	included
Actinomyces oris	F4D1	GCA_001929365.1	included
Actinomyces oris	R11372	GCA_001937505.1	included
Actinomyces oris	WE8B-23	GCA_001937445.1	included
Actinomyces oris	CCUG 34286	GCA_001937485.1	included
Actinomyces oris	R21091	GCA_001937365.1	included
Actinomyces oris	MMRCO6-1	GCA_001937385.1	included
Actinomyces oris	M48-1B-1	GCA_001937415.1	included
Actinomyces oris	S64C	GCA_001929375.1	included
Actinomyces oris	R23275	GCA_001937535.1	included
Actinomyces oris	F28B1	GCA_001937425.1	included
Actinomyces oris	A19A-1	GCA_001937725.1	included
Actinomyces oris	S24V	GCA_001937655.1	included
Actinomyces oris	MG-1	GCA_001682715.1	included
Aeromonas hydrophila	SSU	GCA_000298055.1	included
Aeromonas hydrophila	ATCC 7966	GCA_000014805.1	included
Aeromonas hydrophila	NJ-35	GCA_001019645.1	included
Aeromonas hydrophila	JBN2301	GCA_001455365.1	included
Aeromonas hydrophila	D4	GCA_001518775.1	included
Aeromonas hydrophila	ML09-119	GCA_000401555.1	included
Aeromonas hydrophila	AL09-71	GCA_000633175.1	included
Aeromonas hydrophila	pc104A	GCA_000635955.1	included
Aeromonas hydrophila	J-1	GCA_000819505.1	included
Aeromonas hydrophila	GYK1	GCA_001683535.1	included
Aeromonas hydrophila	KN-Mc-1R2	GCA_003014775.1	included
Aeromonas hydrophila	AH10	GCA_000963645.1	included
Aeromonas hydrophila	AHNIH1	GCA_001687125.1	included
Aeromonas hydrophila	AL06-06	GCA_000940915.1	included
Aeromonas hydrophila	YL17	GCA_000612075.2	included
Aeromonas hydrophila	ATCC 7966	GCA_001999685.1	included
Aeromonas hydrophila	RB-AH	GCA_000724965.1	included
Aeromonas hydrophila	FDAARGOS_78	GCA_000783635.2	included
Aeromonas hydrophila	AL09-79	GCA_001604835.1	included
Aeromonas hydrophila	TN-97-08	GCA_001535585.1	included
Aeromonas hydrophila	Arkansas 2010	GCA_001705945.1	included
Aeromonas hydrophila	AL10-121	GCA_001604855.1	included
Aeromonas hydrophila	ML09-121	GCA_001604895.1	included
Aeromonas hydrophila	ML09-122	GCA_001604905.1	included
Aeromonas hydrophila	BSK-10	GCA_002114075.1	included
Aeromonas hydrophila	HZAUAH	GCA_001937135.1	included
Aeromonas hydrophila	TPS-30	GCA_002115515.1	included
Aeromonas hydrophila	AL97-91	GCA_001705905.1	included
Aeromonas hydrophila	2JBN101	GCA_001717755.1	included
Aeromonas hydrophila	MN98-04	GCA_001705915.1	included
Aeromonas hydrophila	AH-1	GCA_001684445.1	included
Aeromonas hydrophila	Ah DBHS101	GCA_002093135.1	included
Aeromonas hydrophila	M052	GCA_001756325.1	included
Aeromonas hydrophila	AH1	GCA_002834265.1	included
Aeromonas hydrophila	M062	GCA_000803185.1	included
Aeromonas hydrophila	M053	GCA_001756345.1	included
Aeromonas hydrophila	Ah-HSP	GCA_001982465.1	included
Aeromonas hydrophila	M013	GCA_000783255.1	included
Aeromonas hydrophila	AD9	GCA_000626755.1	included
Aeromonas hydrophila	M023	GCA_000786315.1	included
Aeromonas hydrophila	4LNG101	GCA_001939675.1	included
Aeromonas hydrophila	WCHAH045096	GCA_002850695.3	included
Aeromonas salmonicida	A449	GCA_000196395.1	included
Aeromonas salmonicida	34mel	GCA_002735225.1	included
Aeromonas salmonicida	A527	GCA_002764135.1	included
Aeromonas salmonicida	RFAS1	GCA_002313065.1	included
Aeromonas salmonicida	S68	GCA_002214265.1	included
Aeromonas salmonicida	S121	GCA_002214245.1	included
Aeromonas salmonicida	S44	GCA_002214305.1	included
Aeromonas salmonicida	ATCC 33658	GCA_001643305.1	included
Aeromonas salmonicida	34mel	GCA_000447435.2	included
Aeromonas salmonicida	NBRC 13784	GCA_000647955.1	included
Aeromonas salmonicida	Y567	GCA_001466435.1	included
Aeromonas salmonicida	ECFood+05	GCA_002317045.1	included
Aeromonas salmonicida	JF3224	GCA_000931985.2	included
Aeromonas salmonicida	2004-05MF26	GCA_000786805.1	included
Aeromonas salmonicida	2010-47 K18	GCA_001902055.1	included
Aeromonas salmonicida	RS534	GCA_001499805.2	included
Aeromonas salmonicida	JF2507	GCA_001902105.1	included
Aeromonas salmonicida	Y47	GCA_001481535.2	included
Aeromonas salmonicida	2009-157 K5	GCA_001902045.1	included
Aeromonas salmonicida	JF2506	GCA_001902065.1	included
Aeromonas salmonicida	M22710-11	GCA_002811185.1	included
Aeromonas salmonicida	JF3791	GCA_001597895.1	included
Aeromonas salmonicida	170-68	GCA_001901965.1	included
Aeromonas salmonicida	JF3517	GCA_001902125.1	included
Aeromonas salmonicida	Y577	GCA_001481545.2	included
Aeromonas salmonicida	J231	GCA_001643285.1	included
Aeromonas salmonicida	J223	GCA_001643275.1	included
Aeromonas salmonicida	J227	GCA_001643355.1	included
Aeromonas salmonicida	01-B526	GCA_000234845.2	included
Aeromonas salmonicida	m23067-09	GCA_001902025.1	included
Aeromonas salmonicida	2009-144K3	GCA_000786795.1	included
Aeromonas salmonicida	09-0167	GCA_001902165.1	included
Aeromonas salmonicida	01-B522	GCA_001901975.1	included
Aeromonas salmonicida	YK	GCA_002093675.1	included
Aeromonas salmonicida	M18076-11	GCA_002883135.1	included
Aeromonas salmonicida	JF2267	GCA_001901985.1	included
Aeromonas salmonicida	BG	GCA_002093695.1	included
Aeromonas salmonicida	JF4097	GCA_001466445.1	included
Aeromonas salmonicida	M15879-11	GCA_002110585.1	included
Aeromonas veronii	TH0426	GCA_001593245.1	included
Aeromonas veronii	X12	GCA_002803945.1	included
Aeromonas veronii	AVNIH1	GCA_001634325.1	included
Aeromonas veronii	B565	GCA_000204115.1	included
Aeromonas veronii	X11	GCA_002803925.1	included
Aeromonas veronii	pamvotica	GCA_001921885.1	included
Aeromonas veronii	AER397	GCA_000297995.1	included
Aeromonas veronii	AMC35	GCA_000298035.1	included
Aeromonas veronii	ZWY-AV1	GCA_003013515.1	included
Aeromonas veronii	ML09-123	GCA_002906945.1	included
Aeromonas veronii	XH.VA.1	GCA_003036425.1	included
Aeromonas veronii	TTU2014-142ASC	GCA_001446835.1	included
Aeromonas veronii	TTU2014-130ASC	GCA_001446675.1	included
Aeromonas veronii	CCM 4359	GCA_001908535.1	included
Aeromonas veronii	TTU2014-141ASC	GCA_001446815.1	included
Aeromonas veronii	TTU2014-115ASC	GCA_001446575.1	included
Aeromonas veronii	TTU2014-141AME	GCA_001446795.1	included
Aeromonas veronii	AMC34	GCA_000298015.1	included
Aeromonas veronii	AVNIH2	GCA_001647435.1	included
Aeromonas veronii	TTU2014-115AME	GCA_001446555.1	included
Aeromonas veronii	TTU2014-134AME	GCA_001446735.1	included
Aeromonas veronii	TTU2014-143AME	GCA_001446855.1	included
Aeromonas veronii	TTU2014-143ASC	GCA_001446875.1	included
Aeromonas veronii	TTU2014-134ASC	GCA_001446755.1	included
Aeromonas veronii	TTU2014-130AME	GCA_001446645.1	included
Aeromonas veronii	AER39	GCA_000297975.1	included
Aeromonas veronii	TTU2014-108ASC	GCA_001446505.1	included
Aeromonas veronii	TTU2014-131ASC	GCA_001446695.1	included
Aeromonas veronii	CCM 7244	GCA_001908555.1	included
Aeromonas veronii	Hm21	GCA_000464515.1	included
Aeromonas veronii	TTU2014-125ASC	GCA_001446635.1	included
Aeromonas veronii	TTU2014-108AME	GCA_001446465.1	included
Aeromonas veronii	TTU2014-140ASC	GCA_001446775.1	included
Aeromonas veronii	TTU2014-113AME	GCA_001446535.1	included
Aeromonas veronii	CB51	GCA_001634345.1	included
Aeromonas veronii	VBF557	GCA_001696435.1	included
Aeromonas veronii	FC951	GCA_002866885.2	included
Agrobacterium tumefaciens	S33	GCA_001551895.1	excluded based on cni
Agrobacterium tumefaciens	186	GCA_002591665.2	excluded based on cni
Agrobacterium tumefaciens	Ach5	GCA_000971565.1	excluded based on cni
Agrobacterium tumefaciens	LBA4213 (Ach5)	GCA_000576515.1	excluded based on cni
Agrobacterium tumefaciens	NCPPB 3001	GCA_001541305.1	excluded based on cni
Agrobacterium tumefaciens	LMG 140	GCA_002008215.1	excluded based on cni
Agrobacterium tumefaciens	B6	GCA_900045375.1	excluded based on cni
Agrobacterium tumefaciens	B6	GCA_001541315.1	excluded based on cni
Agrobacterium tumefaciens	F2	GCA_000219665.2	excluded based on cni
Agrobacterium tumefaciens	15-174	GCA_001692425.1	excluded based on cni
Agrobacterium tumefaciens	N2/73	GCA_001692195.1	excluded based on cni
Agrobacterium tumefaciens	TPD7005	GCA_003075215.1	excluded based on cni
Agrobacterium tumefaciens	5A	GCA_000236125.2	excluded based on cni
Agrobacterium tumefaciens	LMG 215	GCA_002179795.1	excluded based on cni
Agrobacterium tumefaciens	CFBP 5771	GCA_900039255.1	excluded based on cni
Agrobacterium tumefaciens	CFBP 5621	GCA_900012605.1	excluded based on cni
Agrobacterium tumefaciens	LBA4404	GCA_000730975.1	excluded based on cni
Agrobacterium tumefaciens	15-1187-1-2b	GCA_001692365.1	excluded based on cni
Agrobacterium tumefaciens	15-1187-1-2a	GCA_001692265.1	excluded based on cni
Agrobacterium tumefaciens	CCNWGS0286	GCA_000233975.2	excluded based on cni
Agrobacterium tumefaciens	MEJ076	GCA_000834635.1	excluded based on cni
Agrobacterium tumefaciens	15-172	GCA_001692405.1	excluded based on cni
Agrobacterium tumefaciens	S2	GCA_000723345.1	excluded based on cni
Agrobacterium tumefaciens	KCJK1736	GCA_001641425.1	excluded based on cni
Agrobacterium tumefaciens	B140/95	GCA_001692245.1	excluded based on cni
Agrobacterium tumefaciens	ATCC 31700	GCA_001975795.1	excluded based on cni
Agrobacterium tumefaciens	Kerr 14	GCA_900011755.1	excluded based on cni
Agrobacterium tumefaciens	F4	GCA_000966435.1	excluded based on cni
Agrobacterium tumefaciens	Cherry 2E-2-2	GCA_000349865.1	excluded based on cni
Agrobacterium tumefaciens	GW4	GCA_000699125.1	excluded based on cni
Agrobacterium tumefaciens	S33	GCA_000648215.1	excluded based on cni
Alteromonas mediterranea	DE	GCA_000020585.3	included
Alteromonas mediterranea	AltDE1	GCA_000310085.1	included
Alteromonas mediterranea	UM7	GCA_000439575.1	included
Alteromonas mediterranea	UM8	GCA_001562315.1	included
Alteromonas mediterranea	U7	GCA_000439535.1	included
Alteromonas mediterranea	UM4b	GCA_000439595.1	included
Alteromonas mediterranea	MED64	GCA_000439495.1	included
Alteromonas mediterranea	English Channel 615	GCA_000439475.1	included
Alteromonas mediterranea	CP49	GCA_001886415.1	included
Alteromonas mediterranea	RG65	GCA_001886435.1	included
Alteromonas mediterranea	AR43	GCA_001886455.1	included
Alteromonas mediterranea	CP48	GCA_001886395.1	included
Alteromonas mediterranea	U10	GCA_001562295.1	included
Alteromonas mediterranea	U8	GCA_000439555.1	included
Alteromonas mediterranea	Ionian Sea U4	GCA_000439515.1	included
Anaplasma phagocytophilum	HZ	GCA_000013125.1	included
Anaplasma phagocytophilum	Norway variant2	GCA_000689635.2	included
Anaplasma phagocytophilum	JM	GCA_000439775.1	included
Anaplasma phagocytophilum	HZ2	GCA_000439755.1	included
Anaplasma phagocytophilum	Dog2	GCA_000439795.1	included
Anaplasma phagocytophilum	Webster	GCA_000964685.1	included
Anaplasma phagocytophilum	ApNP	GCA_000964785.1	included
Anaplasma phagocytophilum	ApMUC09	GCA_000964745.1	included
Anaplasma phagocytophilum	ApWI1	GCA_000964945.1	included
Anaplasma phagocytophilum	HGE2	GCA_000964935.1	included
Anaplasma phagocytophilum	CR1007	GCA_000968455.1	included
Anaplasma phagocytophilum	CRT38	GCA_000478445.1	included
Anaplasma phagocytophilum	HGE1 mutant	GCA_000968465.1	included
Anaplasma phagocytophilum	HGE1	GCA_000478425.1	included
Anaplasma phagocytophilum	MRK	GCA_000689655.1	included
Anaplasma phagocytophilum	Annie	GCA_000965125.1	included
Anaplasma phagocytophilum	ApNYW	GCA_000964985.1	included
Anaplasma phagocytophilum	CRT35	GCA_000689615.1	included
Anaplasma phagocytophilum	NCH-1	GCA_000964725.1	included
Anaplasma phagocytophilum	CRT53-1	GCA_000964915.1	included
Anaplasma phagocytophilum	C2	GCA_900088605.1	included
Anaplasma phagocytophilum	C3	GCA_900088625.1	included
Anaplasma phagocytophilum	C1	GCA_900078505.1	included
Anaplasma phagocytophilum	C4	GCA_900088615.1	included
Anaplasma phagocytophilum	NY18	GCA_002849375.1	included
Anaplasma phagocytophilum	BOV-10_179	GCA_900000025.1	included
Anaplasma phagocytophilum	C5	GCA_900088665.2	included
Anaplasma phagocytophilum	RD1	GCA_900088645.2	included
Anaplasma phagocytophilum	H2	GCA_900088655.2	included
Anaplasma phagocytophilum	H1	GCA_900088675.2	included
Bacillus amyloliquefaciens	DSM 7	GCA_000196735.1	included
Bacillus amyloliquefaciens	Y2	GCA_000262385.1	included
Bacillus amyloliquefaciens	SRCM101267	GCA_002173635.1	included
Bacillus amyloliquefaciens	UMAF6639	GCA_001593765.1	included
Bacillus amyloliquefaciens	B15	GCA_001596755.1	included
Bacillus amyloliquefaciens	UMAF6614	GCA_001593785.1	included
Bacillus amyloliquefaciens	LL3	GCA_000204275.1	included
Bacillus amyloliquefaciens	LM2303	GCA_001889285.1	included
Bacillus amyloliquefaciens	MBE1283	GCA_001483885.1	included
Bacillus amyloliquefaciens	Y14	GCA_001874385.1	included
Bacillus amyloliquefaciens	KHG19	GCA_000835145.1	included
Bacillus amyloliquefaciens	LFB112	GCA_000508265.1	included
Bacillus amyloliquefaciens	XH7	GCA_000221645.1	included
Bacillus amyloliquefaciens	TA208	GCA_000195515.1	included
Bacillus amyloliquefaciens	WS-8	GCA_001922005.1	included
Bacillus amyloliquefaciens	IT-45	GCA_000242855.2	included
Bacillus amyloliquefaciens	S499	GCA_001586105.1	included
Bacillus amyloliquefaciens	CC178	GCA_000494835.1	included
Bacillus amyloliquefaciens	MT45	GCA_002209305.1	included
Bacillus amyloliquefaciens	RD7-7	GCA_001705195.1	included
Bacillus amyloliquefaciens	X1	GCA_000750045.1	included
Bacillus amyloliquefaciens	K2	GCA_001866745.1	included
Bacillus amyloliquefaciens	SRCM101294	GCA_001687185.1	included
Bacillus amyloliquefaciens	M49	GCA_001619745.1	included
Bacillus amyloliquefaciens	F11	GCA_002024555.1	included
Bacillus amyloliquefaciens	EGD-AQ14	GCA_000465655.1	included
Bacillus amyloliquefaciens	SRCM101266	GCA_001672615.1	included
Bacillus amyloliquefaciens	KCP2	GCA_002224045.1	included
Bacillus amyloliquefaciens	629	GCA_001247635.1	included
Bacillus amyloliquefaciens	UASWS BA1	GCA_000469015.1	included
Bacillus amyloliquefaciens	Jxnuwx-1	GCA_001469685.1	included
Bacillus amyloliquefaciens	EBL11	GCA_000559145.1	included
Bacillus amyloliquefaciens	XK-4-1	GCA_001294785.1	included
Bacillus amyloliquefaciens	Bs006	GCA_001278635.1	included
Bacillus amyloliquefaciens	B425	GCA_001587435.1	included
Bacillus amyloliquefaciens	B4140	GCA_001587325.1	included
Bacillus amyloliquefaciens	JRS8	GCA_001286965.1	included
Bacillus amyloliquefaciens	B1895	GCA_000696285.1	included
Bacillus amyloliquefaciens	JRS5	GCA_001286945.1	included
Bacillus amyloliquefaciens	TF28	GCA_000817575.1	included
Bacillus amyloliquefaciens	12B	GCA_000947115.1	included
Bacillus amyloliquefaciens	L-S60	GCA_000973485.1	included
Bacillus amyloliquefaciens	L-H15	GCA_000833005.1	included
Bacillus anthracis	Ames	GCA_000007845.1	included
Bacillus anthracis	Sterne	GCA_000008165.1	included
Bacillus anthracis	Vollum	GCA_000742895.1	included
Bacillus anthracis	2002013094	GCA_000832965.1	included
Bacillus anthracis	2000031021	GCA_000742655.1	included
Bacillus anthracis	CDC 684	GCA_000021445.1	included
Bacillus anthracis	SK-102	GCA_000832565.1	included
Bacillus anthracis	Vollum 1B	GCA_000832445.1	included
Bacillus anthracis	Canadian_bison	GCA_000833125.1	included
Bacillus anthracis	A16	GCA_000512835.2	included
Bacillus anthracis	A16R	GCA_000512775.2	included
Bacillus anthracis	FDAARGOS_341	GCA_002208785.2	included
Bacillus anthracis	Turkey32	GCA_000833275.1	included
Bacillus anthracis	K3	GCA_000832465.1	included
Bacillus anthracis	V770-NP-1R	GCA_000832785.1	included
Bacillus anthracis	SPV842_15	GCA_001990245.1	included
Bacillus anthracis	Parent1	GCA_001683095.1	included
Bacillus anthracis	PR05	GCA_001683175.1	included
Bacillus anthracis	PR02	GCA_001683155.1	included
Bacillus anthracis	PR01	GCA_001683135.1	included
Bacillus anthracis	PR06	GCA_001683195.1	included
Bacillus anthracis	Shikan-NIID	GCA_002356575.1	included
Bacillus anthracis	Tyrol 4675	GCA_001936375.1	included
Bacillus anthracis	Sterne	GCA_000832635.1	included
Bacillus anthracis	Ames	GCA_000833065.1	included
Bacillus anthracis	Ames Ancestor; A2084	GCA_000008445.1	included
Bacillus anthracis	A0248	GCA_000022865.1	included
Bacillus anthracis	Tangail-1	GCA_001654475.1	included
Bacillus anthracis	PR07	GCA_001683215.1	included
Bacillus anthracis	Parent2	GCA_001683065.1	included
Bacillus anthracis	PR08	GCA_001683235.1	included
Bacillus anthracis	PR09-4	GCA_001683275.1	included
Bacillus anthracis	PR10-4	GCA_001683295.1	included
Bacillus anthracis	PR09-1	GCA_001683255.1	included
Bacillus anthracis	Stendal	GCA_001543225.1	included
Bacillus anthracis	Ohio ACB	GCA_000832505.1	included
Bacillus anthracis	PAK-1	GCA_000832425.1	included
Bacillus anthracis	H9401	GCA_000258885.1	included
Bacillus anthracis	BA1015	GCA_000832665.1	included
Bacillus anthracis	HYU01	GCA_000725325.1	included
Bacillus anthracis	RA3	GCA_000832745.1	included
Bacillus anthracis	SVA11	GCA_000583105.1	included
Bacillus anthracis	BA1035	GCA_000832725.1	included
Bacillus anthracis	A1144	GCA_000875715.1	included
Bacillus anthracis	Pasteur	GCA_000832585.1	included
Bacillus anthracis	BFV	GCA_000742875.1	included
Bacillus anthracis	delta Sterne	GCA_000742695.1	included
Bacillus anthracis	Larissa	GCA_001277955.1	included
Bacillus anthracis	Pollino	GCA_000831505.1	included
Bacillus anthracis	52-G	GCA_000559005.1	included
Bacillus anthracis	8903-G	GCA_000558965.1	included
Bacillus anthracis	Smith 1013	GCA_000742315.1	included
Bacillus anthracis	9080-G	GCA_000558985.1	included
Bacillus anthracis	A2012	GCA_000006155.2	included
Bacillus anthracis	A0488	GCA_000181835.1	included
Bacillus anthracis	A.Br.003	GCA_000743825.1	included
Bacillus anthracis	Zimbabwe 89	GCA_000743805.1	included
Bacillus anthracis	A155	GCA_003063985.1	included
Bacillus anthracis	A16/LA896	GCA_003064015.1	included
Bacillus anthracis	HKI4363/88	GCA_003063945.1	included
Bacillus anthracis	BA781	GCA_002525695.1	included
Bacillus anthracis	A142	GCA_003063965.1	included
Bacillus anthracis	Kafkas-215	GCA_002896655.1	included
Bacillus anthracis	Kafkas-149	GCA_002896585.1	included
Bacillus anthracis	BA2968	GCA_003063925.1	included
Bacillus anthracis	STI-1	GCA_000740925.2	included
Bacillus anthracis	Kafkas-86	GCA_002896635.1	included
Bacillus anthracis	SA047	GCA_003064005.1	included
Bacillus anthracis	Ba-7673/89-Geo	GCA_002025335.1	included
Bacillus anthracis	BA500	GCA_002525705.1	included
Bacillus anthracis	A46	GCA_003064085.1	included
Bacillus anthracis	Kafkas-78	GCA_002896595.1	included
Bacillus anthracis	Kafkas-100	GCA_002896575.1	included
Bacillus anthracis	BAP417	GCA_002525765.1	included
Bacillus anthracis	A24/TN_Bovine_Sokol	GCA_003064045.1	included
Bacillus anthracis	BA721	GCA_002525785.1	included
Bacillus anthracis	DS201579	GCA_002233635.1	included
Bacillus anthracis	55-VNIIVViM	GCA_001835485.1	included
Bacillus anthracis	BAP482	GCA_002525775.1	included
Bacillus anthracis	BA663	GCA_002525685.1	included
Bacillus anthracis	Ba-1897/12-Geo	GCA_002025375.1	included
Bacillus anthracis	52-40-NIAH	GCA_001015025.1	included
Bacillus anthracis	Ba-9065/08-Geo	GCA_002025345.1	included
Bacillus anthracis	Ba-8776/92-Geo	GCA_002025455.1	included
Bacillus anthracis	Ba-9108/08-Geo	GCA_002025415.1	included
Bacillus anthracis	Ba-1802/12-Geo	GCA_002025435.1	included
Bacillus anthracis	34F2_Sterne	GCA_002525715.1	included
Bacillus anthracis	2000031031	GCA_000782955.1	included
Bacillus anthracis	Ba-8884/94-Geo	GCA_002019425.1	included
Bacillus anthracis	Ba-8785/92-Geo	GCA_002025265.1	included
Bacillus anthracis	Ba-8782/92-Geo	GCA_002025395.1	included
Bacillus anthracis	Ba-8784/92-Geo	GCA_002025275.1	included
Bacillus anthracis	K1	GCA_001677305.1	included
Bacillus anthracis	K2	GCA_001677295.1	included
Bacillus anthracis	2000032975	GCA_000783165.1	included
Bacillus anthracis	2000032989	GCA_000783215.1	included
Bacillus anthracis	2000031765	GCA_000783055.1	included
Bacillus anthracis	Tsiankovskii-I	GCA_000181675.2	included
Bacillus anthracis	A0442	GCA_000181935.1	included
Bacillus anthracis	F34	GCA_002024565.1	included
Bacillus anthracis	2000031709	GCA_000783035.1	included
Bacillus anthracis	Kafkas-68	GCA_002896665.1	included
Bacillus anthracis	RIT375	GCA_001029875.1	included
Bacillus anthracis	2000032951	GCA_000783115.1	included
Bacillus anthracis	2000031052	GCA_000782995.1	included
Bacillus anthracis	2000031038	GCA_000793565.1	included
Bacillus anthracis	2000032967	GCA_000783135.1	included
Bacillus anthracis	A0465	GCA_000181995.1	included
Bacillus anthracis	AFS095574	GCA_002550475.1	included
Bacillus anthracis	2000032979	GCA_000783195.1	included
Bacillus anthracis	A0193	GCA_000181915.1	included
Bacillus anthracis	2000031027	GCA_000782895.1	included
Bacillus anthracis	2000031006	GCA_000782875.1	included
Bacillus anthracis	Kafkas-60	GCA_002896695.1	included
Bacillus anthracis	2000032892	GCA_000782905.1	included
Bacillus anthracis	N1ZF-2	GCA_001883885.1	included
Bacillus anthracis	A0174	GCA_000182055.1	included
Bacillus anthracis	A0389	GCA_000219895.1	included
Bacillus anthracis	L19	GCA_001883895.1	included
Bacillus anthracis	2000032879	GCA_000783095.1	included
Bacillus anthracis	2000032832	GCA_000793545.1	included
Bacillus anthracis	2000031008	GCA_000793525.1	included
Bacillus anthracis	2000031039	GCA_000782975.1	included
Bacillus anthracis	Carbosap	GCA_000732465.1	included
Bacillus anthracis	2000032819	GCA_000783075.1	included
Bacillus anthracis	2000032968	GCA_000783155.1	included
Bacillus anthracis	2000031023	GCA_000782885.1	included
Bacillus anthracis	AFS029941	GCA_002583575.1	included
Bacillus anthracis	2002013094	GCA_000783235.1	included
Bacillus anthracis	AFS072084	GCA_002570225.1	included
Bacillus anthracis	2000031075	GCA_000783015.1	included
Bacillus anthracis	AFS057383	GCA_002574215.1	included
Bacillus anthracis	44-NIAH	GCA_001015005.1	included
Bacillus anthracis	Brazilian Vaccinal	GCA_002007035.1	included
Bacillus anthracis	AFS081271	GCA_002566425.1	included
Bacillus anthracis	PFAB2	GCA_001758315.1	included
Bacillus anthracis	Cvac02	GCA_000747335.1	included
Bacillus anthracis	Han	GCA_000747375.1	included
Bacillus anthracis	95014	GCA_000585275.1	included
Bacillus anthracis	BF1	GCA_000295695.1	included
Bacillus anthracis	20SD	GCA_001278445.1	included
Bacillus anthracis	3631_1C	GCA_001278435.1	included
Bacillus anthracis	UR-1	GCA_000292565.1	included
Bacillus anthracis	CZC5	GCA_000534935.2	included
Bacillus anthracis	STI1	GCA_002980615.2	included
Bacillus anthracis	Ames A0462	GCA_000830095.1	included
Bacillus anthracis	A0157	GCA_000808075.1	included
Bacillus anthracis	AFS092859	GCA_002553265.1	included
Bacillus anthracis	AFS093149	GCA_002552535.1	included
Bacillus anthracis	AFS020887	GCA_002563115.1	included
Bacillus anthracis	AFS017475	GCA_002561845.1	included
Bacillus anthracis	AFS015248	GCA_002561555.1	included
Bacillus anthracis	AFS016024	GCA_002561395.1	included
Bacillus anthracis	AFS017361	GCA_002561195.1	included
Bacillus anthracis	AFS018197	GCA_002561055.1	included
Bacillus anthracis	AFS022655	GCA_002560675.1	included
Bacillus anthracis	AFS023305	GCA_002560535.1	included
Bacillus anthracis	AFS025007	GCA_002560185.1	included
Bacillus anthracis	AFS027605	GCA_002559785.1	included
Bacillus anthracis	AFS027725	GCA_002559755.1	included
Bacillus anthracis	AFS028506	GCA_002559605.1	included
Bacillus anthracis	AFS001713	GCA_002559375.1	included
Bacillus anthracis	AFS002415	GCA_002558905.1	included
Bacillus anthracis	AFS003761	GCA_002558675.1	included
Bacillus anthracis	AFS012870	GCA_002558195.1	included
Bacillus anthracis	AFS096050	GCA_002550395.1	included
Bacillus anthracis	AFS058633	GCA_002571055.1	included
Bacillus anthracis	AFS062118	GCA_002570775.1	included
Bacillus anthracis	AFS060304	GCA_002570575.1	included
Bacillus anthracis	AFS057764	GCA_002574185.1	included
Bacillus anthracis	AFS048113	GCA_002575885.1	included
Bacillus anthracis	AFS058037	GCA_002574755.1	included
Bacillus anthracis	AFS079591	GCA_002564895.1	included
Bacillus anthracis	AFS085583	GCA_002566085.1	included
Bacillus anthracis	AFS068624	GCA_002567755.1	included
Bacillus anthracis	AFS072900	GCA_002567055.1	included
Bacillus anthracis	AFS037377	GCA_002585175.1	included
Bacillus anthracis	AFS029987	GCA_002584885.1	included
Bacillus anthracis	AFS032990	GCA_002584485.1	included
Bacillus anthracis	AFS032297	GCA_002584475.1	included
Bacillus anthracis	AFS040794	GCA_002577475.1	included
Bacillus anthracis	AFS041580	GCA_002577275.1	included
Bacillus anthracis	AFS044825	GCA_002576945.1	included
Bacillus anthracis	AFS044195	GCA_002576295.1	included
Bacillus cereus	ATCC 14579	GCA_000007825.1	included
Bacillus cereus	M13	GCA_002216125.1	included
Bacillus cereus	03BB87	GCA_000789315.1	included
Bacillus cereus	FORC_024	GCA_001721145.1	included
Bacillus cereus	FORC_013	GCA_001518875.1	included
Bacillus cereus	D17	GCA_000832385.1	included
Bacillus cereus	NJ-W	GCA_001277915.1	included
Bacillus cereus	D12_2	GCA_002214705.1	included
Bacillus cereus	FORC60	GCA_003020845.1	included
Bacillus cereus	03BB108	GCA_000832865.1	included
Bacillus cereus	AH820	GCA_000021785.1	included
Bacillus cereus	FM1	GCA_000832525.1	included
Bacillus cereus	S2-8	GCA_000835185.1	included
Bacillus cereus	3a	GCA_000832765.1	included
Bacillus cereus	03BB102	GCA_000022505.1	included
Bacillus cereus	AH187	GCA_000021225.1	included
Bacillus cereus	G9241	GCA_000832805.1	included
Bacillus cereus	ATCC 10987	GCA_000008005.1	included
Bacillus cereus	F837/76	GCA_000239195.1	included
Bacillus cereus	NC7401	GCA_000283675.1	included
Bacillus cereus	Q1	GCA_000013065.1	included
Bacillus cereus	BC-AK	GCA_002117465.1	included
Bacillus cereus	BHU1	GCA_002504205.1	included
Bacillus cereus	ATCC 4342	GCA_000161015.1	included
Bacillus cereus	95/8201	GCA_000161135.1	included
Bacillus cereus	172560W	GCA_000160935.1	included
Bacillus cereus	Rock3-29	GCA_000161215.1	included
Bacillus cereus	Rock1-3	GCA_000161155.1	included
Bacillus cereus	Rock4-18	GCA_000161295.1	included
Bacillus cereus	Rock1-15	GCA_000161175.1	included
Bacillus cereus	ATCC 10876	GCA_000160895.1	included
Bacillus cereus	Rock4-2	GCA_000161275.1	included
Bacillus cereus	BDRD-ST26	GCA_000161075.1	included
Bacillus cereus	Rock3-28	GCA_000161195.1	included
Bacillus cereus	Rock3-42	GCA_000161235.1	included
Bacillus cereus	m1293	GCA_000003645.1	included
Bacillus cereus	BDRD-ST196	GCA_000161095.1	included
Bacillus cereus	AH676	GCA_000161355.1	included
Bacillus cereus	AH1272	GCA_000161395.1	included
Bacillus cereus	AH1273	GCA_000003955.1	included
Bacillus cereus	TS2	GCA_002835635.1	included
Bacillus cereus	ATCC 10876	GCA_000743815.1	included
Bacillus cereus	AFS063645	GCA_002568375.1	included
Bacillus cereus	MROC2	GCA_001677965.1	included
Bacillus cereus	NZAS02	GCA_001901245.1	included
Bacillus cereus	NZAS03	GCA_001901305.1	included
Bacillus cereus	ISP3191	GCA_000291135.1	included
Bacillus cereus	AFS048015	GCA_002576725.1	included
Bacillus cereus	AFS008413	GCA_002562575.1	included
Bacillus cereus	VD102	GCA_000290875.1	included
Bacillus cereus	AFS054163	GCA_002574635.1	included
Bacillus cereus	AFS063157	GCA_002570745.1	included
Bacillus cereus	AFS084744	GCA_002565405.1	included
Bacillus cereus	AFS076729	GCA_002565115.1	included
Bacillus cereus	INRA C3	GCA_001044715.1	included
Bacillus cereus	AFS009734	GCA_002562285.1	included
Bacillus cereus	AFS024404	GCA_002560325.1	included
Bacillus cereus	AFS045348	GCA_002576165.1	included
Bacillus cereus	AFS002848	GCA_002558845.1	included
Bacillus cereus	AFS024973	GCA_002560215.1	included
Bacillus cereus	AFS041581	GCA_002577285.1	included
Bacillus cereus	AFS015304	GCA_002561965.1	included
Bacillus cereus	AFS080704	GCA_002565605.1	included
Bacillus cereus	VDM062	GCA_000290655.1	included
Bacillus cereus	AFS080536	GCA_002565645.1	included
Bacillus cereus	AFS050720	GCA_002575565.1	included
Bacillus cereus	AFS030663	GCA_002586215.1	included
Bacillus cereus	AFS023730	GCA_002560395.1	included
Bacillus cereus	AFS012518	GCA_002558205.1	included
Bacillus cereus	AFS001073	GCA_002559035.1	included
Bacillus cereus	Schrouff	GCA_000398945.1	included
Bacillus cereus	AFS035954	GCA_002585385.1	included
Bacillus cereus	AFS011918	GCA_002558245.1	included
Bacillus cereus	AFS086321	GCA_002565245.1	included
Bacillus cereus	AFS028351	GCA_002559715.1	included
Bacillus cereus	AFS080756	GCA_002564865.1	included
Bacillus cereus	AFS070292	GCA_002567595.1	included
Bacillus cereus	AFS017202	GCA_002561235.1	included
Bacillus cereus	F528-94	GCA_001044565.1	included
Bacillus cereus	AFS048418	GCA_002575855.1	included
Bacillus cereus	AFS095498	GCA_002552315.1	included
Bacillus cereus	AFS090123	GCA_002552725.1	included
Bacillus cereus	AFS090431	GCA_002553345.1	included
Bacillus cereus	AFS009162	GCA_002562445.1	included
Bacillus cereus	AFS081367	GCA_002565575.1	included
Bacillus cereus	AFS014136	GCA_002561635.1	included
Bacillus cereus	7/27/S	GCA_001044475.1	included
Bacillus cereus	AFS032444	GCA_002585765.1	included
Bacillus cereus	AFS097474	GCA_002552995.1	included
Bacillus cereus	AFS030991	GCA_002584765.1	included
Bacillus cereus	AFS097377	GCA_002550315.1	included
Bacillus cereus	AFS020704	GCA_002563125.1	included
Bacillus cereus	AFS088317	GCA_002564355.1	included
Bacillus cereus	AFS034791	GCA_002584075.1	included
Bacillus cereus	AFS034785	GCA_002582745.1	included
Bacillus cereus	AFS061448	GCA_002570845.1	included
Bacillus cereus	AFS045869	GCA_002576095.1	included
Bacillus cereus	AFS038041	GCA_002578405.1	included
Bacillus cereus	AFS099621	GCA_002552895.1	included
Bacillus cereus	AFS096642	GCA_002552115.1	included
Bacillus cereus	AFS025349	GCA_002560115.1	included
Bacillus cereus	AFS043896	GCA_002576345.1	included
Bacillus cereus	VD196	GCA_000399125.1	included
Bacillus cereus	AFS080164	GCA_002566455.1	included
Bacillus cereus	AFS059650	GCA_002570985.1	included
Bacillus cereus	AFS077312	GCA_002566595.1	included
Bacillus cereus	AFS093397	GCA_002550705.1	included
Bacillus cereus	AFS014679	GCA_002561575.1	included
Bacillus cereus	AFS006065	GCA_002558445.1	included
Bacillus cereus	HZBCE-02	GCA_002530625.1	included
Bacillus cereus	AFS020204	GCA_002563225.1	included
Bacillus cereus	EGD-AQ9	GCA_002896915.1	included
Bacillus cereus	AFS055648	GCA_002574875.1	included
Bacillus cereus	AFS075030	GCA_002566705.1	included
Bacillus cereus	AFS088052	GCA_002564425.1	included
Bacillus cereus	VD014	GCA_000291255.1	included
Bacillus cereus	NVH 0861-00	GCA_900094815.1	included
Bacillus cereus	AFS043837	GCA_002576365.1	included
Bacillus cereus	AFS019647	GCA_002561745.1	included
Bacillus cereus	AFS094460	GCA_002552455.1	included
Bacillus cereus	AFS041497	GCA_002577335.1	included
Bacillus cereus	AFS028292	GCA_002559765.1	included
Bacillus cereus	AFS086528	GCA_002566045.1	included
Bacillus cereus	AFS093186	GCA_002552505.1	included
Bacillus cereus	AFS017068	GCA_002561255.1	included
Bacillus cereus	AFS009035	GCA_002562505.1	included
Bacillus cereus	AFS079244	GCA_002565735.1	included
Bacillus cereus	AFS065496	GCA_002568565.1	included
Bacillus cereus	AFS059198	GCA_002571255.1	included
Bacillus cereus	AFS070416	GCA_002567555.1	included
Bacillus cereus	AFS060152	GCA_002570875.1	included
Bacillus cereus	AFS088199	GCA_002564415.1	included
Bacillus cereus	AFS095548	GCA_002550515.1	included
Bacillus cereus	VD156	GCA_000290775.1	included
Bacillus cereus	AFS041041	GCA_002577415.1	included
Bacillus cereus	AFS043359	GCA_002576465.1	included
Bacillus cereus	AFS010831	GCA_002562125.1	included
Bacillus cereus	AFS044520	GCA_002576955.1	included
Bacillus cereus	AFS096268	GCA_002552195.1	included
Bacillus cereus	AFS009411	GCA_002562345.1	included
Bacillus cereus	AFS082683	GCA_002565505.1	included
Bacillus cereus	AFS004701	GCA_002559225.1	included
Bacillus cereus	AFS044880	GCA_002576225.1	included
Bacillus cereus	AFS014598	GCA_002562015.1	included
Bacillus cereus	AFS052400	GCA_002575405.1	included
Bacillus cereus	AFS057690	GCA_002574175.1	included
Bacillus cereus	AFS074793	GCA_002566775.1	included
Bacillus cereus	AFS045887	GCA_002576865.1	included
Bacillus cereus	AFS085674	GCA_002565305.1	included
Bacillus cereus	AFS051626	GCA_002575515.1	included
Bacillus cereus	AFS093925	GCA_002552465.1	included
Bacillus cereus	AFS088784	GCA_002551625.1	included
Bacillus cereus	VD166	GCA_000290755.1	included
Bacillus cereus	AFS067935	GCA_002568145.1	included
Bacillus cereus	AFS073305	GCA_002567015.1	included
Bacillus cereus	AFS054178	GCA_002574615.1	included
Bacillus cereus	AFS048989	GCA_002575765.1	included
Bacillus cereus	AFS093598	GCA_002553185.1	included
Bacillus cereus	AFS018489	GCA_002560955.1	included
Bacillus cereus	AFS061148	GCA_002570545.1	included
Bacillus cereus	MOD1_Bc98	GCA_001982845.1	included
Bacillus cereus	AFS084233	GCA_002566205.1	included
Bacillus cereus	AFS081512	GCA_002564805.1	included
Bacillus cereus	AFS066501	GCA_002567915.1	included
Bacillus cereus	AFS025457	GCA_002560105.1	included
Bacillus cereus	AFS071863	GCA_002567225.1	included
Bacillus cereus	AFS054043	GCA_002575055.1	included
Bacillus cereus	AFS078211	GCA_002565005.1	included
Bacillus cereus	IS075	GCA_000290935.2	included
Bacillus cereus	HZBCE-08	GCA_002530555.1	included
Bacillus cereus	B4084	GCA_001619445.1	included
Bacillus cereus	AFS083030	GCA_002566255.1	included
Bacillus cereus	AFS067297	GCA_002568455.1	included
Bacillus cereus	AFS018281	GCA_002561035.1	included
Bacillus cereus	AFS034246	GCA_002582935.1	included
Bacillus cereus	AFS037926	GCA_002582385.1	included
Bacillus cereus	AFS063234	GCA_002570415.1	included
Bacillus cereus	AFS029810	GCA_002586285.1	included
Bacillus cereus	AFS002102	GCA_002559355.1	included
Bacillus cereus	AFS003289	GCA_002558735.1	included
Bacillus cereus	AFS038754	GCA_002578325.1	included
Bacillus cereus	AFS013685	GCA_002558165.1	included
Bacillus cereus	AFS023898	GCA_002560385.1	included
Bacillus cereus	AFS001542	GCA_002559425.1	included
Bacillus cereus	AFS085606	GCA_002565315.1	included
Bacillus cereus	AFS069564	GCA_002567665.1	included
Bacillus cereus	AFS064516	GCA_002568125.1	included
Bacillus cereus	AFS052525	GCA_002575355.1	included
Bacillus cereus	AFS007693	GCA_002562735.1	included
Bacillus cereus	AFS071251	GCA_002567355.1	included
Bacillus cereus	AFS065445	GCA_002568095.1	included
Bacillus cereus	AFS056025	GCA_002574415.1	included
Bacillus cereus	AFS010456	GCA_002562145.1	included
Bacillus cereus	AFS086955	GCA_002565965.1	included
Bacillus cereus	AFS050681	GCA_002575555.1	included
Bacillus cereus	AFS042863	GCA_002577085.1	included
Bacillus cereus	AFS064975	GCA_002568295.1	included
Bacillus cereus	AFS095575	GCA_002552295.1	included
Bacillus cereus	AFS093610	GCA_002550675.1	included
Bacillus cereus	AFS005901	GCA_002558475.1	included
Bacillus cereus	AFS040106	GCA_002577705.1	included
Bacillus cereus	AFS080002	GCA_002565685.1	included
Bacillus cereus	AFS067617	GCA_002567835.1	included
Bacillus cereus	AFS084355	GCA_002566185.1	included
Bacillus cereus	AFS030742	GCA_002584775.1	included
Bacillus cereus	MHI 86	GCA_001044795.1	included
Bacillus cereus	INRA Bc05-F1	GCA_900094725.1	included
Bacillus cereus	AFS057502	GCA_002574205.1	included
Bacillus cereus	AFS003410	GCA_002558705.1	included
Bacillus cereus	AFS070860	GCA_002567525.1	included
Bacillus cereus	AFS042632	GCA_002577105.1	included
Bacillus cereus	AFS029617	GCA_002585005.1	included
Bacillus cereus	VDM053	GCA_000399465.1	included
Bacillus cereus	VD148	GCA_000290815.1	included
Bacillus cereus	AFS098983	GCA_002550135.1	included
Bacillus cereus	FSL J3-0123	GCA_002014485.1	included
Bacillus cereus	AFS077649	GCA_002565035.1	included
Bacillus cereus	AFS080281	GCA_002565655.1	included
Bacillus cereus	AFS021040	GCA_002563095.1	included
Bacillus cereus	AFS068806	GCA_002567725.1	included
Bacillus cereus	AFS033081	GCA_002584465.1	included
Bacillus cereus	VD107	GCA_000290855.1	included
Bacillus cereus	AFS011950	GCA_002558085.1	included
Bacillus cereus	AFS017947	GCA_002561115.1	included
Bacillus cereus	MOD1_Bc90	GCA_002021355.1	included
Bacillus cereus	AFS084444	GCA_002564655.1	included
Bacillus cereus	VDM034	GCA_000290675.1	included
Bacillus cereus	AFS065816	GCA_002568265.1	included
Bacillus cereus	B4081	GCA_001619285.1	included
Bacillus cereus	MHI 226	GCA_001044815.1	included
Bacillus cereus	AFS048213	GCA_002576695.1	included
Bacillus cereus	AFS070947	GCA_002567445.1	included
Bacillus cereus	WSBC_10311	GCA_900094745.1	included
Bacillus cereus	AFS054833	GCA_002574975.1	included
Bacillus cereus	AFS046747	GCA_002576005.1	included
Bacillus cereus	VD142	GCA_000290975.2	included
Bacillus cereus	AFS051634	GCA_002575495.1	included
Bacillus cereus	AFS065770	GCA_002568015.1	included
Bacillus cereus	AFS085854	GCA_002566105.1	included
Bacillus cereus	AFS065853	GCA_002568235.1	included
Bacillus cereus	FSL W8-0268	GCA_001583745.1	included
Bacillus cereus	AFS017211	GCA_002561205.1	included
Bacillus cereus	AFS037284	GCA_002582445.1	included
Bacillus cereus	AFS005998	GCA_002559125.1	included
Bacillus cereus	AFS039482	GCA_002578475.1	included
Bacillus cereus	NVH 0075-95	GCA_001044825.1	included
Bacillus cereus	AFS038126	GCA_002578335.1	included
Bacillus cereus	AFS093282	GCA_002553235.1	included
Bacillus cereus	AFS096926	GCA_002550375.1	included
Bacillus cereus	AFS000937	GCA_002559435.1	included
Bacillus cereus	AFS085871	GCA_002564625.1	included
Bacillus cereus	AFS031451	GCA_002585905.1	included
Bacillus cereus	AFS077000	GCA_002566605.1	included
Bacillus cereus	AFS040054	GCA_002577755.1	included
Bacillus cereus	AFS089527	GCA_002553395.1	included
Bacillus cereus	AFS097219	GCA_002551975.1	included
Bacillus cereus	AFS007502	GCA_002562795.1	included
Bacillus cereus	AFS084075	GCA_002564695.1	included
Bacillus cereus	RIVM BC 90	GCA_001044735.1	included
Bacillus cereus	AFS018668	GCA_002561805.1	included
Bacillus cereus	AFS024629	GCA_002560265.1	included
Bacillus cereus	AFS076401	GCA_002565885.1	included
Bacillus cereus	MOD1_Bc81	GCA_002003645.1	included
Bacillus cereus	RIVM_BC126	GCA_900094825.1	included
Bacillus cereus	AFS070964	GCA_002567415.1	included
Bacillus cereus	INRA A3	GCA_001044655.1	included
Bacillus cereus	AFS024693	GCA_002560255.1	included
Bacillus cereus	MOD1_Bc75	GCA_002021335.1	included
Bacillus cereus	AFS026537	GCA_002559915.1	included
Bacillus cereus	AFS015717	GCA_002561945.1	included
Bacillus cereus	AFS050027	GCA_002576595.1	included
Bacillus cereus	AFS099758	GCA_002551665.1	included
Bacillus cereus	AFS016365	GCA_002561385.1	included
Bacillus cereus	AFS062062	GCA_002571855.1	included
Bacillus cereus	tsu1	GCA_000773635.1	included
Bacillus cereus	AFS026918	GCA_002559865.1	included
Bacillus cereus	RIVM_BC120	GCA_900095505.1	included
Bacillus cereus	B4155	GCA_001619405.1	included
Bacillus cereus	AFS079389	GCA_002566535.1	included
Bacillus cereus	AFS015120	GCA_002561985.1	included
Bacillus cereus	MOD1_Bc106	GCA_001982935.1	included
Bacillus cereus	AFS075781	GCA_002566675.1	included
Bacillus cereus	Co15	GCA_001883975.1	included
Bacillus cereus	AFS046104	GCA_002576065.1	included
Bacillus cereus	VD169	GCA_000290735.1	included
Bacillus cereus	AFS006512	GCA_002558435.1	included
Bacillus cereus	AFS098170	GCA_002551855.1	included
Bacillus cereus	BC04	GCA_001909175.1	included
Bacillus cereus	IS195	GCA_000399225.1	included
Bacillus cereus	VD200	GCA_000290715.1	included
Bacillus cereus	AFS020540	GCA_002563195.1	included
Bacillus cereus	AFS081153	GCA_002564835.1	included
Bacillus cereus	AFS087654	GCA_002564585.1	included
Bacillus cereus	AFS061806	GCA_002570485.1	included
Bacillus cereus	AFS086766	GCA_002565235.1	included
Bacillus cereus	AFS039661	GCA_002578545.1	included
Bacillus cereus	B4087	GCA_001008645.1	included
Bacillus cereus	AFS033440	GCA_002585665.1	included
Bacillus cereus	AFS031232	GCA_002584695.1	included
Bacillus cereus	AFS044547	GCA_002576265.1	included
Bacillus cereus	AFS048966	GCA_002575795.1	included
Bacillus cereus	FSL K6-0043	GCA_001583685.1	included
Bacillus cereus	AFS072260	GCA_002567125.1	included
Bacillus cereus	AFS022681	GCA_002560615.1	included
Bacillus cereus	VD154	GCA_000290795.1	included
Bacillus cereus	B4082	GCA_001619425.1	included
Bacillus cereus	AFS011531	GCA_002561655.1	included
Bacillus cereus	B4078	GCA_001008575.1	included
Bacillus cereus	FSL H7-0926	GCA_001584065.1	included
Bacillus cereus	AFS075467	GCA_002565175.1	included
Bacillus cereus	AFS076904	GCA_002565055.1	included
Bacillus cereus	MOD1_Bc71	GCA_002021445.1	included
Bacillus cereus	INRA_ZB5-J	GCA_900094775.1	included
Bacillus cereus	AFS081508	GCA_002564815.1	included
Bacillus cereus	B4116	GCA_001619385.1	included
Bacillus cereus	AFS006766	GCA_002558375.1	included
Bacillus cereus	AFS055677	GCA_002574885.1	included
Bacillus cereus	AFS067803	GCA_002568425.1	included
Bacillus cereus	AFS030475	GCA_002584845.1	included
Bacillus cereus	MOD1_Bc122	GCA_002021385.1	included
Bacillus cereus	AFS001538	GCA_002559065.1	included
Bacillus cereus	AFS060154	GCA_002571195.1	included
Bacillus cereus	AFS092789	GCA_002550835.1	included
Bacillus cereus	AFS079395	GCA_002564915.1	included
Bacillus cereus	FSL W8-0050	GCA_001584005.1	included
Bacillus cereus	FSL W8-0640	GCA_001583875.1	included
Bacillus cereus	AFS079345	GCA_002565725.1	included
Bacillus cereus	HD73	GCA_000293685.1	included
Bacillus cereus	LK9	GCA_001043655.1	included
Bacillus cereus	AFS086947	GCA_002565955.1	included
Bacillus cereus	AFS041803	GCA_002577205.1	included
Bacillus cereus	AFS007396	GCA_002558275.1	included
Bacillus cereus	AFS001977	GCA_002559055.1	included
Bacillus cereus	AFS002224	GCA_002558975.1	included
Bacillus cereus	AFS068756	GCA_002567705.1	included
Bacillus cereus	AFS085075	GCA_002565345.1	included
Bacillus cereus	AFS056582	GCA_002574405.1	included
Bacillus cereus	AFS097130	GCA_002552015.1	included
Bacillus cereus	AFS053272	GCA_002575245.1	included
Bacillus cereus	AFS099306	GCA_002550115.1	included
Bacillus cereus	AFS071894	GCA_002567215.1	included
Bacillus cereus	AFS046754	GCA_002576795.1	included
Bacillus cereus	AFS068289	GCA_002567795.1	included
Bacillus cereus	ISP2954	GCA_000399505.1	included
Bacillus cereus	AFS067996	GCA_002567815.1	included
Bacillus cereus	AFS002757	GCA_002558875.1	included
Bacillus cereus	FSL H8-0485	GCA_002014585.1	included
Bacillus cereus	HZBCE-09	GCA_002530565.1	included
Bacillus cereus	FSL W8-0483	GCA_001584105.1	included
Bacillus cereus	AFS092659	GCA_002550775.1	included
Bacillus cereus	AFS074724	GCA_002566795.1	included
Bacillus cereus	AFS095928	GCA_002550435.1	included
Bacillus cereus	AFS070891	GCA_002567465.1	included
Bacillus cereus	MOD1_Bc93	GCA_002021535.1	included
Bacillus cereus	AFS079281	GCA_002564965.1	included
Bacillus cereus	AFS051030	GCA_002575595.1	included
Bacillus cereus	AFS028514	GCA_002559595.1	included
Bacillus cereus	AFS047135	GCA_002575965.1	included
Bacillus cereus	AFS006340	GCA_002559115.1	included
Bacillus cereus	AFS041242	GCA_002577375.1	included
Bacillus cereus	AFS032151	GCA_002583125.1	included
Bacillus cereus	AFS086892	GCA_002566005.1	included
Bacillus cereus	BcFL2013	GCA_000688755.1	included
Bacillus cereus	RIVM_BC485	GCA_900095125.1	included
Bacillus cereus	AFS047977	GCA_002576745.1	included
Bacillus cereus	RIVM_BC938	GCA_900094855.1	included
Bacillus cereus	AFS038165	GCA_002578485.1	included
Bacillus cereus	B4083	GCA_001619335.1	included
Bacillus cereus	AFS017700	GCA_002561135.1	included
Bacillus cereus	AND1407	GCA_000290995.1	included
Bacillus cereus	AFS016962	GCA_002561265.1	included
Bacillus cereus	MOD1_Bc88	GCA_002021375.1	included
Bacillus cereus	AFS022438	GCA_002560715.1	included
Bacillus cereus	AFS074533	GCA_002566825.1	included
Bacillus cereus	AFS056613	GCA_002574345.1	included
Bacillus cereus	AFS003117	GCA_002558765.1	included
Bacillus cereus	AFS002094	GCA_002558985.1	included
Bacillus cereus	AFS070861	GCA_002567495.1	included
Bacillus cereus	AFS009443	GCA_002562335.1	included
Bacillus cereus	VD133	GCA_000399025.1	included
Bacillus cereus	MB.1	GCA_001566365.1	included
Bacillus cereus	F3162-04	GCA_001044555.1	included
Bacillus cereus	FSL M8-0117	GCA_001583975.1	included
Bacillus cereus	AFS009278	GCA_002562355.1	included
Bacillus cereus	AFS071440	GCA_002567325.1	included
Bacillus cereus	AFS024540	GCA_002560295.1	included
Bacillus cereus	AFS094413	GCA_002550595.1	included
Bacillus cereus	AFS023425	GCA_002560525.1	included
Bacillus cereus	AFS007907	GCA_002562645.1	included
Bacillus cereus	B4086	GCA_001008585.1	included
Bacillus cereus	AFS057097	GCA_002574285.1	included
Bacillus cereus	FSL W8-0275	GCA_001583805.1	included
Bacillus cereus	FSL K6-0267	GCA_001583955.1	included
Bacillus cereus	FSL W8-0003	GCA_001583705.1	included
Bacillus cereus	AFS085114	GCA_002569335.1	included
Bacillus cereus	AFS011202	GCA_002562085.1	included
Bacillus cereus	AFS008423	GCA_002562585.1	included
Bacillus cereus	AFS007868	GCA_002562695.1	included
Bacillus cereus	AFS024847	GCA_002560225.1	included
Bacillus cereus	16SBCL1279	GCA_001895235.1	included
Bacillus cereus	AFS047152	GCA_002575955.1	included
Bacillus cereus	AFS007234	GCA_002558285.1	included
Bacillus cereus	AFS060621	GCA_002571165.1	included
Bacillus cereus	AFS025909	GCA_002559985.1	included
Bacillus cereus	AFS002548	GCA_002558885.1	included
Bacillus cereus	AFS007158	GCA_002558365.1	included
Bacillus cereus	NVH_141/1-01_V_C53	GCA_900094865.1	included
Bacillus cereus	AFS003338	GCA_002558745.1	included
Bacillus cereus	AFS053336	GCA_002575155.1	included
Bacillus cereus	AFS043533	GCA_002576395.1	included
Bacillus cereus	AFS063866	GCA_002568365.1	included
Bacillus cereus	MB.18	GCA_001566385.1	included
Bacillus cereus	MB.8-1	GCA_001566515.1	included
Bacillus cereus	PE8-121b	GCA_001541995.1	included
Bacillus cereus	DSM 2302	GCA_001566355.1	included
Bacillus cereus	AFS007793	GCA_002562715.1	included
Bacillus cereus	AFS000724	GCA_002559495.1	included
Bacillus cereus	AFS041432	GCA_002577365.1	included
Bacillus cereus	AFS053592	GCA_002575085.1	included
Bacillus cereus	AFS029792	GCA_002589745.1	included
Bacillus cereus	AFS077084	GCA_002565795.1	included
Bacillus cereus	MB.8	GCA_001566465.1	included
Bacillus cereus	FSL K6-0073	GCA_001583935.1	included
Bacillus cereus	MOD1_Bc105	GCA_001982925.1	included
Bacillus cereus	AFS048756	GCA_002575815.1	included
Bacillus cereus	MOD1_Bc107	GCA_001982805.1	included
Bacillus cereus	AFS093276	GCA_002553255.1	included
Bacillus cereus	RIVM BC 934	GCA_001044855.1	included
Bacillus cereus	MOD1_Bc30	GCA_002021545.1	included
Bacillus cereus	AFS037584	GCA_002585165.1	included
Bacillus cereus	MB.21	GCA_001566455.1	included
Bacillus cereus	AFS005977	GCA_002559195.1	included
Bacillus cereus	FSL M7-1219	GCA_002014575.1	included
Bacillus cereus	AFS053130	GCA_002575205.1	included
Bacillus cereus	AFS017032	GCA_002561885.1	included
Bacillus cereus	6113	GCA_002811445.1	included
Bacillus cereus	AFS000144	GCA_002559565.1	included
Bacillus cereus	AFS040627	GCA_002577545.1	included
Bacillus cereus	WSBC 10035	GCA_001044895.1	included
Bacillus cereus	AFS004414	GCA_002558645.1	included
Bacillus cereus	MIT0214	GCA_000935235.1	included
Bacillus cereus	AFS013362	GCA_002557945.1	included
Bacillus cereus	AFS041711	GCA_002577245.1	included
Bacillus cereus	AFS014847	GCA_002561535.1	included
Bacillus cereus	AFS036086	GCA_002584065.1	included
Bacillus cereus	AFS074370	GCA_002566885.1	included
Bacillus cereus	AFS036159	GCA_002584035.1	included
Bacillus cereus	AFS042006	GCA_002577175.1	included
Bacillus cereus	AFS038688	GCA_002578635.1	included
Bacillus cereus	MOD1_Bc83	GCA_002021435.1	included
Bacillus cereus	AFS009781	GCA_002562255.1	included
Bacillus cereus	AFS022238	GCA_002560795.1	included
Bacillus cereus	AFS046340	GCA_002576825.1	included
Bacillus cereus	MB.20	GCA_001566525.1	included
Bacillus cereus	AFS072350	GCA_002567065.1	included
Bacillus cereus	AFS001900	GCA_002559365.1	included
Bacillus cereus	AFS049141	GCA_002575715.1	included
Bacillus cereus	AFS023720	GCA_002560415.1	included
Bacillus cereus	AFS027647	GCA_002556855.1	included
Bacillus cereus	AFS011006	GCA_002561725.1	included
Bacillus cereus	A50	GCA_001729445.1	included
Bacillus cereus	AFS053027	GCA_002575215.1	included
Bacillus cereus	AFS011058	GCA_002561715.1	included
Bacillus cereus	AFS059960	GCA_002570945.1	included
Bacillus cereus	AFS022169	GCA_002563025.1	included
Bacillus cereus	AFS032567	GCA_002585785.1	included
Bacillus cereus	B4158	GCA_001008665.1	included
Bacillus cereus	AFS029052	GCA_002562985.1	included
Bacillus cereus	AFS084412	GCA_002564675.1	included
Bacillus cereus	MOD1_Bc97	GCA_001982885.1	included
Bacillus cereus	B06.009	GCA_001683695.1	included
Bacillus cereus	FSL K6-1030	GCA_002014705.1	included
Bacillus cereus	AFS025485	GCA_002560095.1	included
Bacillus cereus	AFS008265	GCA_002562595.1	included
Bacillus cereus	F4430-73	GCA_001044665.1	included
Bacillus cereus	AFS019247	GCA_002560915.1	included
Bacillus cereus	AFS045441	GCA_002576155.1	included
Bacillus cereus	AH725	GCA_001683705.1	included
Bacillus cereus	MOD1_Bc174	GCA_001940365.1	included
Bacillus cereus	AFS047280	GCA_002575935.1	included
Bacillus cereus	JRS4	GCA_001286825.1	included
Bacillus cereus	FSL W8-0767	GCA_001583845.1	included
Bacillus cereus	FT9	GCA_000724585.1	included
Bacillus cereus	MBGJa3	GCA_002953495.1	included
Bacillus cereus	29	GCA_002117855.1	included
Bacillus cereus	W	GCA_000181595.1	included
Bacillus cereus	03BB108	GCA_000181655.1	included
Bacillus cereus	NVH0597-99	GCA_000181635.1	included
Bacillus cereus	H3081.97	GCA_000171035.2	included
Bacillus cereus	FSL K6-0040	GCA_001584085.1	included
Bacillus cereus	G9241	GCA_000167215.1	included
Bacillus cereus	JRS1	GCA_001286905.1	included
Bacillus cereus	062011 msu	GCA_002494325.1	included
Bacillus cereus	PE5-132	GCA_001543815.1	included
Bacillus cereus	MM3	GCA_000160955.1	included
Bacillus cereus	AH603	GCA_000161335.1	included
Bacillus cereus	VD078	GCA_000290895.1	included
Bacillus cereus	CER057	GCA_000291335.1	included
Bacillus cereus	VDM019	GCA_000399045.1	included
Bacillus cereus	S612	GCA_001317525.1	included
Bacillus cereus	FSL M8-0091	GCA_002014635.1	included
Bacillus coagulans	S-lac	GCA_001039495.1	included
Bacillus coagulans	HM-08	GCA_000876545.1	included
Bacillus coagulans	R11	GCA_002946455.1	included
Bacillus coagulans	BC-HY1	GCA_001870065.1	included
Bacillus coagulans	36D1	GCA_000169195.2	included
Bacillus coagulans	2021-02-06	GCA_000217835.1	included
Bacillus coagulans	LBSC	GCA_002786555.1	included
Bacillus coagulans	Unique IS-2	GCA_001578455.1	included
Bacillus coagulans	HS243	GCA_002266595.1	included
Bacillus coagulans	GBI-30, 6086	GCA_000756285.1	included
Bacillus coagulans	B4100	GCA_001587205.1	included
Bacillus coagulans	GED7749B	GCA_001546215.1	included
Bacillus coagulans	B4098	GCA_001587225.1	included
Bacillus coagulans	B4096	GCA_001587275.1	included
Bacillus coagulans	B4099	GCA_001587215.1	included
Bacillus coagulans	ATCC 7050	GCA_000832905.1	included
Bacillus licheniformis	ATCC 14580; DSM 13	GCA_000011645.1	included
Bacillus licheniformis	DSM 13	GCA_000008425.1	included
Bacillus licheniformis	SRCM100141	GCA_002173675.1	included
Bacillus licheniformis	SCDB 34	GCA_002074115.1	included
Bacillus licheniformis	BL1202	GCA_001726125.1	included
Bacillus licheniformis	SCCB 37	GCA_002074135.1	included
Bacillus licheniformis	14ADL4	GCA_002966955.1	included
Bacillus licheniformis	SRCM100027	GCA_002174255.1	included
Bacillus licheniformis	SCK B11	GCA_002074075.1	included
Bacillus licheniformis	ATCC 9789	GCA_002504325.1	included
Bacillus licheniformis	HRBL-15TDI7	GCA_001596055.1	included
Bacillus licheniformis	SCDB 14	GCA_002074095.1	included
Bacillus licheniformis	WX-02	GCA_000258125.2	included
Bacillus licheniformis	MBGJa67	GCA_002953475.1	included
Bacillus licheniformis	YNP1-TSU	GCA_001914255.1	included
Bacillus licheniformis	5NAP23	GCA_000948275.1	included
Bacillus licheniformis	Wintermute	GCA_003024435.1	included
Bacillus licheniformis	SRCM100115	GCA_001662975.1	included
Bacillus licheniformis	YNP5-TSU	GCA_001896295.1	included
Bacillus licheniformis	YNP3-TSU	GCA_001896305.1	included
Bacillus licheniformis	LMG 17339	GCA_001507775.1	included
Bacillus licheniformis	YNP2-TSU	GCA_001896285.1	included
Bacillus licheniformis	GB2	GCA_000952085.1	included
Bacillus licheniformis	B4124	GCA_001925055.1	included
Bacillus licheniformis	V30	GCA_001642595.1	included
Bacillus licheniformis	127160/7	GCA_001939525.1	included
Bacillus licheniformis	B4090_201601	GCA_001587285.1	included
Bacillus licheniformis	127185/10	GCA_001901555.1	included
Bacillus licheniformis	B4094	GCA_001925115.1	included
Bacillus licheniformis	B4164	GCA_001587355.1	included
Bacillus licheniformis	CG-B52	GCA_000477395.1	included
Bacillus licheniformis	B4089	GCA_001925025.1	included
Bacillus licheniformis	VSD4	GCA_001831295.2	included
Bacillus licheniformis	Heshi-B2	GCA_002933795.1	included
Bacillus licheniformis	B4092	GCA_001587195.1	included
Bacillus licheniformis	B4091	GCA_001587315.1	included
Bacillus licheniformis	RE1.59	GCA_001876555.1	included
Bacillus licheniformis	GL174	GCA_002457815.1	included
Bacillus licheniformis	RE1.61	GCA_001876655.1	included
Bacillus licheniformis	RE1.58	GCA_001876545.1	included
Bacillus licheniformis	RE1.60	GCA_001876575.1	included
Bacillus licheniformis	7705	GCA_002276325.1	included
Bacillus licheniformis	AAK_S4	GCA_002287385.1	included
Bacillus licheniformis	LMG 7559	GCA_001507755.1	included
Bacillus licheniformis	LMG 6934	GCA_001507765.1	included
Bacillus licheniformis	S 16	GCA_000559105.1	included
Bacillus licheniformis	B4125	GCA_001925105.1	included
Bacillus licheniformis	S127	GCA_001188525.1	included
Bacillus licheniformis	B4121	GCA_001925045.1	included
Bacillus licheniformis	B4123	GCA_001925035.1	included
Bacillus megaterium	ATCC 14581	GCA_000832985.1	included
Bacillus megaterium	Q3	GCA_001050455.1	included
Bacillus megaterium	DSM 319	GCA_000025805.1	included
Bacillus megaterium	QM B1551	GCA_000025825.1	included
Bacillus megaterium	JX285	GCA_002009195.1	included
Bacillus megaterium	WSH-002	GCA_000225265.1	included
Bacillus megaterium	SF185	GCA_001640745.1	included
Bacillus megaterium	TPD7018	GCA_003075235.1	included
Bacillus megaterium	AFS044615	GCA_002576235.1	included
Bacillus megaterium	AFS043082	GCA_002576505.1	included
Bacillus megaterium	AFS042932	GCA_002577035.1	included
Bacillus megaterium	AFS056967	GCA_002574835.1	included
Bacillus megaterium	AFS080677	GCA_002566435.1	included
Bacillus megaterium	AFS081975	GCA_002565535.1	included
Bacillus megaterium	AFS058060	GCA_002574105.1	included
Bacillus megaterium	AFS061494	GCA_002571125.1	included
Bacillus megaterium	AFS051715	GCA_002575465.1	included
Bacillus megaterium	AFS013177	GCA_002558155.1	included
Bacillus megaterium	AFS044260	GCA_002577015.1	included
Bacillus megaterium	AFS043966	GCA_002576315.1	included
Bacillus megaterium	AFS000775	GCA_002559475.1	included
Bacillus megaterium	AFS049546	GCA_002575685.1	included
Bacillus megaterium	BMS	GCA_000746935.1	included
Bacillus megaterium	AFS002252	GCA_002559335.1	included
Bacillus megaterium	AFS032248	GCA_002585805.1	included
Bacillus megaterium	AFS013729	GCA_002557935.1	included
Bacillus megaterium	AFS052959	GCA_002575285.1	included
Bacillus megaterium	AFS018038	GCA_002561125.1	included
Bacillus megaterium	AFS032489	GCA_002583135.1	included
Bacillus megaterium	AFS008968	GCA_002562515.1	included
Bacillus megaterium	AFS082415	GCA_002564755.1	included
Bacillus megaterium	AFS030940	GCA_002586045.1	included
Bacillus megaterium	AFS022468	GCA_002560705.1	included
Bacillus megaterium	AFS083949	GCA_002564705.1	included
Bacillus megaterium	AFS018399	GCA_002561015.1	included
Bacillus megaterium	AFS093026	GCA_002552565.1	included
Bacillus megaterium	AFS075626	GCA_002565155.1	included
Bacillus megaterium	AFS081669	GCA_002566345.1	included
Bacillus megaterium	AFS086585	GCA_002566025.1	included
Bacillus megaterium	AFS073377	GCA_002566985.1	included
Bacillus megaterium	AFS049113	GCA_002575735.1	included
Bacillus megaterium	AFS040356	GCA_002577645.1	included
Bacillus megaterium	MRML4	GCA_001937775.1	included
Bacillus megaterium	AFS059495	GCA_002570645.1	included
Bacillus megaterium	AFS009982	GCA_002562195.1	included
Bacillus megaterium	AFS099780	GCA_002552835.1	included
Bacillus megaterium	AFS022837	GCA_002560595.1	included
Bacillus megaterium	UMB0500	GCA_002871835.1	included
Bacillus megaterium	AFS096440	GCA_002552135.1	included
Bacillus megaterium	AFS098044	GCA_002551875.1	included
Bacillus megaterium	AFS029632	GCA_002586445.1	included
Bacillus megaterium	AFS058476	GCA_002570715.1	included
Bacillus megaterium	AFS073479	GCA_002566965.1	included
Bacillus megaterium	AFS040655	GCA_002577555.1	included
Bacillus megaterium	AFS015270	GCA_002561515.1	included
Bacillus megaterium	AFS064796	GCA_002568305.1	included
Bacillus megaterium	TPD7007	GCA_003075275.1	included
Bacillus megaterium	AFS099045	GCA_002552955.1	included
Bacillus megaterium	AFS004604	GCA_002559285.1	included
Bacillus megaterium	AFS085357	GCA_002565335.1	included
Bacillus megaterium	AFS082812	GCA_002566285.1	included
Bacillus megaterium	TPD7008	GCA_003075295.1	included
Bacillus megaterium	AFS033178	GCA_002584405.1	included
Bacillus megaterium	AFS072872	GCA_002567045.1	included
Bacillus megaterium	AFS069568	GCA_002567645.1	included
Bacillus megaterium	AFS003013	GCA_002558805.1	included
Bacillus megaterium	AFS067084	GCA_002568195.1	included
Bacillus megaterium	AFS072301	GCA_002567075.1	included
Bacillus megaterium	AFS057444	GCA_002574795.1	included
Bacillus megaterium	KU143	GCA_002888675.1	included
Bacillus megaterium	PE5-112	GCA_001541965.1	included
Bacillus megaterium	AFS090509	GCA_002550995.1	included
Bacillus megaterium	TPD7011	GCA_003075355.1	included
Bacillus megaterium	7503-1	GCA_002276335.1	included
Bacillus megaterium	AFS086251	GCA_002566035.1	included
Bacillus megaterium	RIT381	GCA_001029885.1	included
Bacillus megaterium	AFS044352	GCA_002576935.1	included
Bacillus megaterium	STB1	GCA_002872495.3	included
Bacillus mycoides	ATCC 6462	GCA_000832605.1	included
Bacillus mycoides	WSBC 10204	GCA_000775975.1	included
Bacillus mycoides	Gnyt1	GCA_002104575.1	included
Bacillus mycoides	KBAB4	GCA_000018825.1	included
Bacillus mycoides	DSM 2048	GCA_000003925.1	included
Bacillus mycoides	NBRC 101238	GCA_000513155.1	included
Bacillus mycoides	S3E15	GCA_002118195.1	included
Bacillus mycoides	EC18	GCA_002118185.1	included
Bacillus mycoides	GOE2	GCA_001757825.1	included
Bacillus mycoides	FSL H7-687	GCA_000517985.1	included
Bacillus mycoides	S2E19	GCA_002118175.1	included
Bacillus mycoides	FSL M7-0109	GCA_002014505.1	included
Bacillus mycoides	WSBC 10969	GCA_001044935.1	included
Bacillus mycoides	GM6LP	GCA_002909185.1	included
Bacillus mycoides	GOE12	GCA_001757875.1	included
Bacillus mycoides	INRA 5	GCA_900094345.1	included
Bacillus mycoides	AFS075998	GCA_002568935.1	included
Bacillus mycoides	GOE11	GCA_001757905.1	included
Bacillus mycoides	AFS084669	GCA_002569385.1	included
Bacillus mycoides	GOE6	GCA_001757965.1	included
Bacillus mycoides	GOE3	GCA_001757915.1	included
Bacillus mycoides	GOE8	GCA_001757835.1	included
Bacillus mycoides	FSL H8-0492	GCA_002014655.1	included
Bacillus mycoides	INRA_SL	GCA_900095005.1	included
Bacillus mycoides	GM5LP	GCA_002909205.1	included
Bacillus mycoides	GOE1	GCA_001757785.1	included
Bacillus mycoides	GOE7	GCA_001757985.1	included
Bacillus mycoides	SDA_NFFE664	GCA_900094695.1	included
Bacillus mycoides	FSL E2-0214	GCA_002014695.1	included
Bacillus mycoides	GOE10	GCA_001757995.1	included
Bacillus mycoides	GOE13	GCA_001758015.1	included
Bacillus mycoides	FSL R5-0708	GCA_002021835.1	included
Bacillus mycoides	GOE4	GCA_001757935.1	included
Bacillus mycoides	GOE9	GCA_001757845.1	included
Bacillus mycoides	ADRIA I21	GCA_900094995.1	included
Bacillus mycoides	B38V	GCA_000931375.1	included
Bacillus mycoides	B4117	GCA_001619505.1	included
Bacillus mycoides	AFS017891	GCA_002554935.1	included
Bacillus mycoides	FSL W7-1108	GCA_002014535.1	included
Bacillus mycoides	GOE5	GCA_001855755.1	included
Bacillus mycoides	FSL H7-0683	GCA_002014715.1	included
Bacillus mycoides	PE8-15	GCA_001541985.1	included
Bacillus mycoides	SDA_GO95	GCA_900094655.1	included
Bacillus mycoides	SB8	GCA_002118205.1	included
Bacillus mycoides	FSL M7-0669	GCA_002014545.1	included
Bacillus mycoides	M2E_15	GCA_001484805.1	included
Bacillus mycoides	JAS 83/3	GCA_000732525.1	included
Bacillus mycoides	SB13	GCA_002118255.1	included
Bacillus pseudomycoides	DSM 12442	GCA_000161455.1	included
Bacillus pseudomycoides	AFS080834	GCA_002569565.1	included
Bacillus pseudomycoides	AFS090208	GCA_002552715.1	included
Bacillus pseudomycoides	AFS009013	GCA_002555685.1	included
Bacillus pseudomycoides	AFS070925	GCA_002570325.1	included
Bacillus pseudomycoides	AFS039118	GCA_002583735.1	included
Bacillus pseudomycoides	AFS018356	GCA_002555415.1	included
Bacillus pseudomycoides	AFS003288	GCA_002556385.1	included
Bacillus pseudomycoides	AFS099456	GCA_002550095.1	included
Bacillus pseudomycoides	AFS009643	GCA_002555675.1	included
Bacillus pseudomycoides	AFS048537	GCA_002581465.1	included
Bacillus pseudomycoides	AFS062925	GCA_002572375.1	included
Bacillus pseudomycoides	AFS081374	GCA_002568765.1	included
Bacillus pseudomycoides	AFS022598	GCA_002557465.1	included
Bacillus pseudomycoides	AFS062349	GCA_002572385.1	included
Bacillus pseudomycoides	AFS098856	GCA_002550145.1	included
Bacillus pseudomycoides	AFS003503	GCA_002556045.1	included
Bacillus pseudomycoides	AFS087909	GCA_002568645.1	included
Bacillus pseudomycoides	AFS062254	GCA_002571845.1	included
Bacillus pseudomycoides	AFS050088	GCA_002581285.1	included
Bacillus pseudomycoides	AFS095135	GCA_002553115.1	included
Bacillus pseudomycoides	FSL K6-0042	GCA_002158195.1	included
Bacillus pseudomycoides	AFS048805	GCA_002580615.1	included
Bacillus pseudomycoides	AFS008599	GCA_002555725.1	included
Bacillus pseudomycoides	AFS022719	GCA_002557385.1	included
Bacillus pseudomycoides	AFS013396	GCA_002555145.1	included
Bacillus pseudomycoides	AFS000230	GCA_002556235.1	included
Bacillus pseudomycoides	AFS024482	GCA_002557245.1	included
Bacillus pseudomycoides	FSL H8-0534	GCA_002014615.1	included
Bacillus pseudomycoides	AFS064122	GCA_002572065.1	included
Bacillus pseudomycoides	AFS028766	GCA_002557835.1	included
Bacillus pseudomycoides	AFS074367	GCA_002569945.1	included
Bacillus pseudomycoides	AFS077577	GCA_002569205.1	included
Bacillus pseudomycoides	AFS054473	GCA_002579475.1	included
Bacillus pseudomycoides	AFS058668	GCA_002572215.1	included
Bacillus pseudomycoides	AFS018958	GCA_002554885.1	included
Bacillus pseudomycoides	AFS092115	GCA_002553275.1	included
Bacillus pseudomycoides	AFS040883	GCA_002582085.1	included
Bacillus pseudomycoides	AFS098564	GCA_002551795.1	included
Bacillus pseudomycoides	AFS060037	GCA_002572465.1	included
Bacillus pseudomycoides	AFS095604	GCA_002550445.1	included
Bacillus pseudomycoides	AFS037117	GCA_002583865.1	included
Bacillus pseudomycoides	AFS047869	GCA_002580745.1	included
Bacillus pseudomycoides	AFS008320	GCA_002555785.1	included
Bacillus pseudomycoides	AFS011189	GCA_002555245.1	included
Bacillus pseudomycoides	AFS088215	GCA_002568655.1	included
Bacillus pseudomycoides	AFS074519	GCA_002569925.1	included
Bacillus pseudomycoides	AFS042788	GCA_002581835.1	included
Bacillus pseudomycoides	AFS058374	GCA_002572495.1	included
Bacillus pseudomycoides	AFS069374	GCA_002571545.1	included
Bacillus pseudomycoides	AFS004741	GCA_002556345.1	included
Bacillus pseudomycoides	AFS077796	GCA_002569225.1	included
Bacillus pseudomycoides	AFS080276	GCA_002569605.1	included
Bacillus pseudomycoides	AFS063129	GCA_002572075.1	included
Bacillus pseudomycoides	AFS098141	GCA_002550255.1	included
Bacillus pseudomycoides	AFS074290	GCA_002569985.1	included
Bacillus pseudomycoides	AFS017092	GCA_002555005.1	included
Bacillus pseudomycoides	AFS074688	GCA_002569875.1	included
Bacillus pseudomycoides	AFS056801	GCA_002579115.1	included
Bacillus pseudomycoides	AFS065668	GCA_002571985.1	included
Bacillus pseudomycoides	AFS032644	GCA_002589635.1	included
Bacillus pseudomycoides	AFS001949	GCA_002556505.1	included
Bacillus pseudomycoides	AFS045932	GCA_002580755.1	included
Bacillus pseudomycoides	AFS026857	GCA_002556975.1	included
Bacillus pseudomycoides	AFS069829	GCA_002571515.1	included
Bacillus pseudomycoides	AFS012367	GCA_002555275.1	included
Bacillus pseudomycoides	AFS054612	GCA_002579385.1	included
Bacillus pseudomycoides	AFS086794	GCA_002569075.1	included
Bacillus pseudomycoides	AFS022225	GCA_002557535.1	included
Bacillus pseudomycoides	AFS076343	GCA_002569755.1	included
Bacillus pseudomycoides	AFS093408	GCA_002550685.1	included
Bacillus pseudomycoides	AFS022050	GCA_002557585.1	included
Bacillus pseudomycoides	AFS088632	GCA_002569005.1	included
Bacillus pseudomycoides	AFS040503	GCA_002582195.1	included
Bacillus pseudomycoides	AFS040159	GCA_002582165.1	included
Bacillus pseudomycoides	AFS018975	GCA_002554825.1	included
Bacillus pseudomycoides	AFS080374	GCA_002569585.1	included
Bacillus pseudomycoides	AFS053905	GCA_002579785.1	included
Bacillus pseudomycoides	AFS056690	GCA_002579165.1	included
Bacillus pseudomycoides	AFS009709	GCA_002555615.1	included
Bacillus pseudomycoides	AFS009893	GCA_002555545.1	included
Bacillus pseudomycoides	AFS024178	GCA_002557285.1	included
Bacillus pseudomycoides	AFS005149	GCA_002555995.1	included
Bacillus pseudomycoides	AFS095077	GCA_002552375.1	included
Bacillus pseudomycoides	AFS079122	GCA_002569705.1	included
Bacillus pseudomycoides	AFS084126	GCA_002568705.1	included
Bacillus pseudomycoides	AFS089336	GCA_002551555.1	included
Bacillus pseudomycoides	AFS049531	GCA_002581425.1	included
Bacillus pseudomycoides	AFS092470	GCA_002552575.1	included
Bacillus pseudomycoides	AFS068816	GCA_002571595.1	included
Bacillus pseudomycoides	AFS035137	GCA_002589505.1	included
Bacillus pseudomycoides	AFS026185	GCA_002557065.1	included
Bacillus pseudomycoides	AFS099912	GCA_002552815.1	included
Bacillus pseudomycoides	AFS065710	GCA_002572305.1	included
Bacillus pseudomycoides	AFS055788	GCA_002579375.1	included
Bacillus pseudomycoides	AFS037265	GCA_002582485.1	included
Bacillus pseudomycoides	AFS000475	GCA_002556205.1	included
Bacillus pseudomycoides	AFS052781	GCA_002579975.1	included
Bacillus pseudomycoides	AFS032210	GCA_002588885.1	included
Bacillus pseudomycoides	AFS022493	GCA_002557395.1	included
Bacillus pseudomycoides	AFS088703	GCA_002568975.1	included
Bacillus pumilus	SH-B9	GCA_001578205.1	included
Bacillus pumilus	NCTC10337	GCA_900186955.1	included
Bacillus pumilus	SAFR-032	GCA_000017885.4	included
Bacillus pumilus	PDSLzg-1	GCA_001704975.1	included
Bacillus pumilus	ATCC 7061	GCA_000172815.1	included
Bacillus pumilus	LNTW65	GCA_002998415.1	included
Bacillus pumilus	RI06-95	GCA_001183525.1	included
Bacillus pumilus	7P	GCA_000691485.2	included
Bacillus pumilus	2021-03-19	GCA_000714495.2	included
Bacillus pumilus	LDZX38	GCA_002998475.1	included
Bacillus pumilus	Bonn	GCA_001444515.1	included
Bacillus pumilus	CB01	GCA_001675655.1	included
Bacillus pumilus	NMSW10	GCA_002998335.1	included
Bacillus pumilus	LLTC96	GCA_002998365.1	included
Bacillus pumilus	LNXM70	GCA_002998395.1	included
Bacillus pumilus	B4127	GCA_000828345.1	included
Bacillus pumilus	PE09-72	GCA_002174275.1	included
Bacillus safensis	U14-5	GCA_001938665.1	included
Bacillus safensis	KCTC 12796BP	GCA_001895885.1	included
Bacillus safensis	U17-1	GCA_001938705.1	included
Bacillus safensis	BRM1	GCA_002077215.1	included
Bacillus safensis	U41	GCA_001938685.1	included
Bacillus safensis	FO-36b	GCA_000691165.1	included
Bacillus safensis	JPL_MERTA8-2	GCA_000972825.1	included
Bacillus safensis	GBSW22	GCA_002998315.1	included
Bacillus safensis	Ingolstadt	GCA_002250435.1	included
Bacillus safensis	MROC1	GCA_001677975.1	included
Bacillus safensis	BcP62	GCA_002151195.1	included
Bacillus safensis	AFS067952	GCA_002571925.1	included
Bacillus safensis	13L_LOBSAL	GCA_002744235.1	included
Bacillus safensis	7783	GCA_002276315.1	included
Bacillus safensis	CFA06	GCA_000715185.1	included
Bacillus safensis	Bcs96	GCA_002155005.1	included
Bacillus safensis	RIT372	GCA_000935315.1	included
Bacillus subtilis	168	GCA_000009045.1	included
Bacillus subtilis	168	GCA_000789275.1	included
Bacillus subtilis	6051-HGW	GCA_000344745.1	included
Bacillus subtilis	NCIB 3610	GCA_002055965.1	included
Bacillus subtilis	TU-B-10	GCA_000227465.1	included
[truncated: 28,695 more rows]
