# Supplementary material for: Gene flow and introgression are pervasive forces shaping the evolution of bacterial species
Source: Genome Biol. 2022 Nov 10;23:239. doi: 10.1186/s13059-022-02809-5 (PMC9650840; doi:10.1186/s13059-022-02809-5)
Supplement: Supplementary file 6 — Additional file 6: Dataset S2. List of the candidate species genomes. [file 13059_2022_2809_MOESM6_ESM.xlsx]

## Sheet: Candidate species genomes
Candidate Species name	Strain	Genomes accession	Assembly level	Analyses
Achromobacter aegrifaciens	270	GCA_003939885.1	Scaffold	core genome not build
Achromobacter agilis	LMG 3411	GCA_900496965.1	Contig	core genome not build
Achromobacter aloeverae	AVA-1	GCA_004121055.1	Contig	core genome not build
Achromobacter arsenitoxydans	SY8	GCA_000236785.2	Contig	core genome not build
Achromobacter denitrificans	PheN1	GCA_003812265.1	Complete Genome	core genome not build
Achromobacter dolens	B10131OXA364	GCA_007655095.1	Scaffold	core genome not build
Achromobacter insolitus	DSM 23807	GCA_001971645.1	Complete Genome	core genome not build
Achromobacter insuavis	AXX-A	GCA_000219745.1	Scaffold	core genome not build
Achromobacter marplatensis	CECT 7342	GCA_003315095.1	Scaffold	core genome not build
Achromobacter mucicolens	KCJK8006	GCA_003053425.1	Contig	core genome not build
Achromobacter piechaudii	GCS2	GCA_001262515.1	Scaffold	core genome not build
Achromobacter pulmonis	ANB-1	GCA_002885955.2	Scaffold	core genome not build
Achromobacter ruhlandii	SCCH3:ACH 33-1365	GCA_002082135.1	Chromosome	core genome not build
Achromobacter spanius	DSM 23806	GCA_002812705.1	Complete Genome	core genome not build
Acidovorax anthurii	CFPB 3232	GCA_003269065.1	Scaffold	core genome not build
Acidovorax caeni	R-24608	GCA_900116825.1	Contig	core genome not build
Acidovorax carolinensis	NA3	GCA_002157145.1	Complete Genome	core genome not build
Acidovorax cattleyae	CAT98_1	GCA_003029845.1	Chromosome	core genome not build
Acidovorax cavernicola	1011MAR4D40.2	GCA_003581445.1	Contig	core genome not build
Acidovorax citrulli	AAC00-1	GCA_000015325.1	Complete Genome	core genome not build
Acidovorax delafieldii	DSM 64	GCA_007993815.1	Scaffold	core genome not build
Acidovorax ebreus	TPSY	GCA_000022305.1	Complete Genome	core genome not build
Acidovorax kalamii	KNDSW-TSA6	GCA_002245625.1	Scaffold	core genome not build
Acidovorax konjaci	DSM 7481	GCA_900112675.1	Scaffold	core genome not build
Acidovorax radicis	N35	GCF_000204195.1	Contig	core genome not build
Acidovorax soli	DSM 25157	GCA_900107605.1	Contig	core genome not build
Acidovorax temperans	DSM 7270	GCA_006716905.1	Contig	core genome not build
Acidovorax valerianellae	DSM 16619	GCA_900102625.1	Scaffold	core genome not build
Acidovorax wautersii	DSM 27981	GCA_900113035.1	Scaffold	core genome not build
Acinetobacter albensis	ANC 4874	GCA_900095025.1	Contig	complete
Acinetobacter apis	ANC 5114	GCA_900197575.1	Scaffold	complete
Acinetobacter baumannii	AB030	GCA_000746645.1	Complete Genome	complete
Acinetobacter baylyi	ADP1	GCA_000046845.1	Complete Genome	complete
Acinetobacter beijerinckii	CIP 110307	GCA_000369005.1	Scaffold	complete
Acinetobacter bereziniae	XH901	GCA_002813045.1	Complete Genome	complete
Acinetobacter bohemicus	ANC 3994	GCA_000367925.1	Scaffold	complete
Acinetobacter boissieri	ANC 4422	GCA_900096955.1	Contig	complete
Acinetobacter bouvetii	CIP 107468	GCA_000368865.1	Scaffold	complete
Acinetobacter brisouii	CIP 110357	GCA_000488275.1	Scaffold	complete
Acinetobacter calcoaceticus	Acinetobacter calcoaceticus str. 2117	GCA_900520355.1	Complete Genome	complete
Acinetobacter celticus	ANC 4603	GCA_001707755.1	Contig	complete
Acinetobacter colistiniresistens	NIPH 1859	GCA_000369765.1	Scaffold	complete
Acinetobacter courvalinii	CCUG 67960	GCA_008802255.1	Contig	complete
Acinetobacter cumulans	WCHAc060092	GCA_003024525.2	Complete Genome	complete
Acinetobacter defluvii	WCHA30	GCA_001704615.3	Complete Genome	complete
Acinetobacter equi	114	GCA_001307195.1	Complete Genome	complete
Acinetobacter gandensis	ANC 4275	GCA_001678755.1	Contig	complete
Acinetobacter genomosp.	A354	GCA_001990725.1	Scaffold	complete
Acinetobacter gerneri	CIP 107464	GCA_000368565.1	Scaffold	complete
Acinetobacter guillouiae	NBRC 110550	GCA_002370525.2	Complete Genome	complete
Acinetobacter gyllenbergii	NIPH 230	GCA_000488195.1	Scaffold	complete
Acinetobacter haemolyticus	TJS01	GCA_001932555.1	Complete Genome	complete
Acinetobacter halotolerans	JCM 31009	GCA_004208515.1	Contig	complete
Acinetobacter harbinensis	HITLi 7	GCA_000816495.1	Scaffold	complete
Acinetobacter idrijaensis	MII	GCA_000761495.1	Contig	complete
Acinetobacter indicus	SGAir0564	GCA_002953575.2	Complete Genome	complete
Acinetobacter johnsonii	LXL_C1	GCA_003335165.1	Complete Genome	complete
Acinetobacter junii	65	GCA_001941805.1	Complete Genome	complete
Acinetobacter kookii	ANC 4667	GCA_900096895.1	Scaffold	complete
Acinetobacter kyonggiensis	ANC 5109	GCA_900107285.1	Contig	complete
Acinetobacter lactucae	OTEC-02	GCA_002076935.1	Complete Genome	complete
Acinetobacter larvae	BRTC-1	GCA_001704115.1	Complete Genome	complete
Acinetobacter lwoffii	WJ10621	GCA_000219275.1	Chromosome	complete
Acinetobacter marinus	ANC 3699	GCA_900096915.1	Contig	complete
Acinetobacter nectaris	CIP 110549	GCA_000488215.1	Scaffold	complete
Acinetobacter nosocomialis	NCTC 8102	GCA_003143895.1	Complete Genome	complete
Acinetobacter oleivorans	DR1	GCA_000196795.1	Complete Genome	complete
Acinetobacter parvus	CIP 108168	GCA_000368025.1	Scaffold	complete
Acinetobacter piscicola	C1T1-2_a	GCA_004152775.1	Contig	complete
Acinetobacter pittii	PHEA-2	GCA_000191145.1	Complete Genome	complete
Acinetobacter populi	PBJ7	GCA_002174125.1	Contig	complete
Acinetobacter pragensis	ANC 4149	GCA_001605895.1	Contig	complete
Acinetobacter proteolyticus	ANC 3849	GCA_001753605.1	Contig	complete
Acinetobacter puyangensis	ANC 4466	GCA_900096995.1	Scaffold	complete
Acinetobacter qingfengensis	CCUG 69710T	GCA_008693185.1	Contig	complete
Acinetobacter radioresistens	NIPH 2130	GCA_000368885.1	Scaffold	complete
Acinetobacter rudis	CIP 110305	GCA_000413895.1	Scaffold	complete
Acinetobacter schindleri	SGAir0122	GCA_003072585.2	Complete Genome	complete
Acinetobacter seifertii	NIPH 973	GCA_000368065.1	Scaffold	complete
Acinetobacter soli	NIPH 2899	GCA_000368725.1	Scaffold	complete
Acinetobacter tandoii	SE63	GCA_006965565.1	Complete Genome	complete
Acinetobacter tjernbergiae	DSM 14971	GCA_000374425.1	Scaffold	complete
Acinetobacter towneri	CIP 107472	GCA_000368785.1	Scaffold	complete
Acinetobacter ursingii	M3	GCA_003966675.1	Complete Genome	complete
Acinetobacter variabilis	NIPH 2171	GCA_000369625.1	Scaffold	complete
Acinetobacter venetianus	VE-C3	GCF_000308235.1	Chromosome	complete
Acinetobacter wuhouensis	WCHA60	GCA_001696605.3	Complete Genome	complete
Actinomyces bouchesdurhonensis	Marseille-P2825	GCA_900128465.1	Scaffold	complete
Actinomyces bovis	NCTC11535	GCA_900444995.1	Contig	complete
Actinomyces bowdenii	OH5050	GCA_003860075.1	Contig	complete
Actinomyces coleocanis	DSM 15436	GCA_000159015.1	Scaffold	complete
Actinomyces culturomici	Marseille-P3575	GCA_900499005.1	Scaffold	complete
Actinomyces dentalis	DSM 19115	GCA_000429225.1	Scaffold	complete
Actinomyces denticolens	NCTC11490	GCA_900445045.1	Contig	complete
Actinomyces europaeus	ACS-120-V-Col10b	GCA_000411155.1	Scaffold	complete
Actinomyces gaoshouyii	pika_114	GCA_002076915.1	Complete Genome	complete
Actinomyces gerencseriae	DSM 6844	GCA_000429265.1	Scaffold	complete
Actinomyces glycerinitolerans	G10_assembly1	GCA_900098745.1	Scaffold	complete
Actinomyces graevenitzii	C83	GCA_000239695.1	Scaffold	complete
Actinomyces hominis	UMB0859	GCA_002871945.1	Scaffold	complete
Actinomyces hongkongensis	HKU8	GCA_001746855.1	Chromosome	complete
Actinomyces hordeovulneris	DSM 20732	GCA_001907235.1	Scaffold	complete
Actinomyces howellii	NCTC11636	GCA_900637165.1	Complete Genome	complete
Actinomyces ihuae	SD1	GCA_001457875.1	Contig	complete
Actinomyces israelii	NCTC12972	GCA_900637225.1	Complete Genome	complete
Actinomyces johnsonii	CCUG 34287T	GCA_008693165.1	Contig	complete
Actinomyces liubingyangii	VUL4_1	GCA_001907245.1	Scaffold	complete
Actinomyces marimammalium	DSM 15383	GCA_001936115.1	Scaffold	complete
Actinomyces marseillensis	Marseille-P2818	GCA_900155605.1	Scaffold	complete
Actinomyces massiliensis	4401292	GCA_000269805.1	Scaffold	complete
Actinomyces mediterranea	Marseille-P3257	GCA_900155595.1	Contig	complete
Actinomyces minihominis	Marseille-P3850	GCA_900187855.1	Contig	complete
Actinomyces naeslundii	ATCC 27039	GCA_002355915.1	Complete Genome	complete
Actinomyces nasicola	KPR-1	GCA_900107735.1	Contig	complete
Actinomyces neuii	BVS029A5	GCA_000296485.1	Scaffold	complete
Actinomyces oris	T14V	GCA_001553935.1	Complete Genome	complete
Actinomyces pacaensis	Marseille-P2985	GCA_900120245.1	Complete Genome	complete
Actinomyces polynesiensis	MS2	GCA_000820725.1	Contig	complete
Actinomyces provencensis	SN12	GCA_900155435.1	Scaffold	complete
Actinomyces radicidentis	CCUG 36733	GCA_001553565.1	Complete Genome	complete
Actinomyces ruminicola	KPR-7B	GCA_900103565.1	Scaffold	complete
Actinomyces slackii	NCTC11923	GCA_900637295.1	Complete Genome	complete
Actinomyces succiniciruminis	AM4	GCA_900002405.1	Contig	complete
Actinomyces tangfeifanii	VUL4_3	GCA_001856685.1	Complete Genome	complete
Actinomyces timonensis	7400942	GCA_000295095.1	Scaffold	complete
Actinomyces urinae	Marseille-P2225	GCA_900119695.1	Scaffold	complete
Actinomyces urogenitalis	UMB0319	GCA_002861525.1	Scaffold	complete
Actinomyces viscosus	NCTC10951	GCA_900637975.1	Complete Genome	complete
Actinomyces vulturis	VUL7	GCA_001687305.1	Scaffold	complete
Aeromonas allosaccharophila	TTU2014-159ASC	GCA_001446895.1	Contig	complete
Aeromonas aquatica	MX16A	GCA_001895965.1	Complete Genome	complete
Aeromonas australiensis	CECT 8023	GCA_000819725.1	Contig	complete
Aeromonas bestiarum	GA97-22	GCA_002906925.1	Contig	complete
Aeromonas bivalvium	ZJ19-2	GCA_003265465.1	Scaffold	complete
Aeromonas cavernicola	MDC 2508	GCA_002795305.1	Contig	complete
Aeromonas caviae	NCTC12244	GCA_900476005.1	Complete Genome	complete
Aeromonas dhakensis	KN-Mc-6U21	GCA_002285935.1	Complete Genome	complete
Aeromonas diversa	CECT 4254	GCA_000819805.1	Scaffold	complete
Aeromonas encheleia	NCTC12917	GCA_900637545.1	Complete Genome	complete
Aeromonas enteropelogenes	1999lcr	GCA_000687355.2	Contig	complete
Aeromonas eucrenophila	CECT 4224	GCA_000819865.1	Scaffold	complete
Aeromonas finlandiensis	4287D	GCA_000764645.1	Contig	complete
Aeromonas fluvialis	LMG 24681	GCA_000819885.1	Scaffold	complete
Aeromonas hydrophila	MX16A	GCA_001895965.1	Complete Genome	complete
Aeromonas hydrophila	ATCC 7966	GCA_000014805.1	Complete Genome	complete
Aeromonas jandaei	IMET J	GCA_002925765.1	Scaffold	complete
Aeromonas lacus	AE122	GCA_000764665.1	Contig	complete
Aeromonas lusitana	MDC 2473	GCA_002812985.1	Scaffold	complete
Aeromonas media	WS	GCA_000287215.3	Complete Genome	complete
Aeromonas molluscorum	848	GCA_000388115.1	Contig	complete
Aeromonas piscicola	AH-3	GCA_001684435.1	Contig	complete
Aeromonas popoffii	CIP 105493	GCA_000820025.1	Scaffold	complete
Aeromonas rivipollensis	KN-Mc-11N1	GCA_003015165.1	Complete Genome	complete
Aeromonas rivuli	DSM 22539	GCA_000820045.1	Scaffold	complete
Aeromonas salmonicida	34mel	GCA_002735225.1	Complete Genome	complete
Aeromonas sanarellii	LMG 24682	GCA_000820085.1	Scaffold	complete
Aeromonas schubertii	WL1483	GCA_001447335.1	Complete Genome	complete
Aeromonas simiae	CIP 107798	GCA_000820125.1	Scaffold	complete
Aeromonas sobria	CECT 4245	GCA_000820145.1	Scaffold	complete
Aeromonas taiwanensis	LMG 24683	GCA_000699185.1	Contig	complete
Aeromonas tecta	CECT 7082	GCF_000820185.1	Scaffold	complete
Aeromonas veronii	TH0426	GCA_001593245.1	Complete Genome	complete
Alteromonas abrolhosensis	PEL67E	GCA_001953635.1	Contig	complete
Alteromonas addita	R10SW13	GCA_001562195.1	Complete Genome	complete
Alteromonas aestuariivivens	KCTC 52655	GCA_003367475.1	Contig	complete
Alteromonas australica	H 17	GCA_000730385.1	Complete Genome	complete
Alteromonas confluentis	KCTC 42603	GCA_001757105.1	Scaffold	complete
Alteromonas facilis	P0213	GCA_002807665.1	Contig	complete
Alteromonas flava	P0211	GCA_002807685.1	Contig	complete
Alteromonas gracilis	9a2	GCA_002993325.1	Scaffold	complete
Alteromonas lipolytica	JW12	GCA_001758465.1	Scaffold	complete
Alteromonas macleodii	ATCC 27126	GCA_000172635.2	Complete Genome	complete
Alteromonas marina	AD001	GCA_000808575.1	Contig	complete
Alteromonas naphthalenivorans	SN2	GCA_000213655.1	Complete Genome	complete
Alteromonas oceani	S35	GCA_003731635.1	Scaffold	complete
Alteromonas pelagimontana	5.12	GCA_002499975.1	Contig	complete
Alteromonas stellipolaris	PQQ-42	GCA_001632765.1	Complete Genome	complete
Anaplasma centrale	Israel	GCA_000024505.1	Complete Genome	complete
Anaplasma marginale	Florida	GCA_000020305.1	Complete Genome	complete
Anaplasma ovis	Haibei	GCA_002214625.2	Complete Genome	complete
Bacillus abyssalis	DSM 25875	GCA_002019595.1	Scaffold	complete
Bacillus acanthi	L28	GCA_003073175.1	Scaffold	complete
Bacillus acidiceler	DSM 18954	GCA_002128425.1	Scaffold	complete
Bacillus acidicola	FJAT-2406	GCA_001636425.1	Scaffold	complete
Bacillus acidiproducens	DSM 23148	GCA_000374345.1	Scaffold	complete
Bacillus aerius	CH2-D42-30	GCA_003611925.1	Contig	complete
Bacillus aerophilus	232	GCA_004101925.1	Complete Genome	complete
Bacillus aidingensis	DSM 18341	GCA_000429685.1	Scaffold	complete
Bacillus akibai	JCM 9157	GCA_000513135.1	Contig	complete
Bacillus albus	PFYN01	GCA_003966295.1	Complete Genome	complete
Bacillus alcalophilus	AV1934	GCA_000292245.2	Contig	complete
Bacillus alkalinitrilicus	DSM 22532	GCA_002019605.1	Scaffold	complete
Bacillus alkalitelluris	DSM 16976	GCA_002019645.1	Scaffold	complete
Bacillus altitudinis	CHB19	GCA_004563755.2	Complete Genome	complete
Bacillus alveayuensis	24KAM51	GCA_000948175.1	Contig	complete
Bacillus amyloliquefaciens	DSM 7	GCA_000196735.1	Complete Genome	complete
Bacillus andreraoultii	SIT1	GCA_001244735.1	Scaffold	complete
Bacillus anthracis	Ames	GCA_000007845.1	Complete Genome	complete
Bacillus aquimaris	CH422a_13T	GCA_008180865.1	Contig	complete
Bacillus aryabhattai	T61	GCA_001025015.1	Scaffold	complete
Bacillus asahii	OM18	GCA_004006295.1	Complete Genome	complete
Bacillus atrophaeus	SRCM101359	GCA_002173495.1	Complete Genome	complete
Bacillus aurantiacus	DSM 18675	GCA_000429705.1	Scaffold	complete
Bacillus australimaris	NH7I_1	GCA_001307105.1	Contig	complete
Bacillus azotoformans	MEV2011	GCA_000708505.1	Contig	complete
Bacillus bacterium	MHSD28	GCA_006494425.1	Contig	complete
Bacillus badius	DSM 30822	GCA_000829555.1	Contig	complete
Bacillus bataviensis	2482	GCA_007828895.1	Scaffold	complete
Bacillus beveridgei	MLTeJB	GCA_001721685.1	Complete Genome	complete
Bacillus bingmayongensis	FJAT-13831	GCA_000299035.1	Scaffold	complete
Bacillus bogoriensis	ATCC BAA-922	GCA_000621445.1	Scaffold	complete
Bacillus bombysepticus	Wang	GCA_000831065.1	Complete Genome	complete
Bacillus boroniphilus	JCM 21738	GCA_000517385.1	Contig	complete
Bacillus butanolivorans	PHB-7a	GCA_003410415.1	Complete Genome	complete
Bacillus camelliae	7578-1	GCA_002844575.1	Contig	complete
Bacillus campisalis	SA2-6	GCA_000986785.1	Scaffold	complete
Bacillus canaveralius	M4.6	GCA_002860125.1	Contig	complete
Bacillus caseinilyticus	SP	GCA_900107275.1	Contig	complete
Bacillus cavernae	L5	GCA_003989135.1	Scaffold	complete
Bacillus cecembensis	DSM 21993	GCA_001439635.1	Scaffold	complete
Bacillus cellulosilyticus	DSM 2522	GCA_000177235.2	Complete Genome	complete
Bacillus cereus	ZB201708	GCA_004006495.1	Complete Genome	complete
Bacillus chagannorensis	DSM 18086	GCA_000429725.1	Scaffold	complete
Bacillus ciccensis	5L6	GCA_006704205.1	Complete Genome	complete
Bacillus cihuensis	FJAT-14515	GCA_000504145.1	Scaffold	complete
Bacillus circulans	PK3_138	GCA_003726115.1	Complete Genome	complete
Bacillus clausii	KSM-K16	GCA_000009825.1	Complete Genome	complete
Bacillus coagulans	S-lac	GCA_001039495.1	Complete Genome	complete
Bacillus coahuilensis	p1.1.43	GCA_001516895.1	Contig	complete
Bacillus cohnii	DSM 6307	GCA_002250055.1	Complete Genome	complete
Bacillus cucumis	V32-6	GCA_002860255.1	Contig	complete
Bacillus cytotoxicus	NVH 391-98	GCA_000017425.1	Complete Genome	complete
Bacillus dakarensis	Marseille-P3515	GCA_900156875.1	Scaffold	complete
Bacillus daliensis	CGMCC 1.10369	GCA_900103955.1	Scaffold	complete
Bacillus depressus	BZ1	GCA_008923245.1	Contig	complete
Bacillus deserti	V1-29	GCA_002863585.1	Contig	complete
Bacillus dielmoensis	FF4	GCA_000612665.1	Scaffold	complete
Bacillus drentensis	FJAT-10044	GCA_001636415.1	Scaffold	complete
Bacillus eiseniae	FJAT-2352	GCA_001636325.1	Scaffold	complete
Bacillus enclensis	SGD-1123	GCA_001456935.1	Scaffold	complete
Bacillus endophyticus	DSM 13796	GCA_900115845.1	Scaffold	complete
Bacillus endozanthoxylicus	MER_TA_151	GCA_008710145.1	Contig	complete
Bacillus farraginis	DSM 16013	GCA_001439965.1	Scaffold	complete
Bacillus filamentosus	HL2HP6	GCA_002946475.1	Chromosome	complete
Bacillus firmus	NCTC10335	GCA_900445365.1	Contig	complete
Bacillus flexus	KLBMP 4941	GCA_002024265.1	Complete Genome	complete
Bacillus fordii	DSM 16014	GCA_000374565.1	Scaffold	complete
Bacillus fortis	DSM 16012	GCA_003605365.2	Contig	complete
Bacillus freudenreichii	NCTC4823	GCA_900636945.1	Complete Genome	complete
Bacillus fumarioli	NBRC 102428	GCA_001591485.1	Contig	complete
Bacillus gaemokensis	KCTC 13318	GCA_001590835.1	Scaffold	complete
Bacillus galactosidilyticus	G25-74	GCA_001645705.1	Scaffold	complete
Bacillus gibsonii	FJAT-10019	GCA_001719185.1	Complete Genome	complete
Bacillus ginsengihumi	J57	GCA_000526655.1	Contig	complete
Bacillus glennii	V44-8	GCA_003429105.1	Contig	complete
Bacillus glycinifermentans	BGLY	GCA_900093775.1	Complete Genome	complete
Bacillus gobiensis	FJAT-4402	GCA_001278705.1	Chromosome	complete
Bacillus gottheilii	FJAT-2394	GCA_001636345.1	Scaffold	complete
Bacillus halmapalus	DSM 8723	GCA_002019665.1	Scaffold	complete
Bacillus halodurans	LB-1	GCA_005671335.1	Complete Genome	complete
Bacillus halosaccharovorans	DSM 25387	GCA_002019635.1	Scaffold	complete
Bacillus halotolerans	ZB201702	GCA_004006435.1	Complete Genome	complete
Bacillus haynesii	NRRL B-41327	GCA_001969855.1	Scaffold	complete
Bacillus hemicellulosilyticus	JCM 9152	GCA_000513115.1	Contig	complete
Bacillus hisashii	C4	GCA_002270345.1	Contig	complete
Bacillus horikoshii	20a	GCA_002157855.1	Complete Genome	complete
Bacillus horneckiae	FJAT-2351	GCA_001636335.1	Scaffold	complete
Bacillus humi	DSM 16318	GCA_001439915.1	Scaffold	complete
Bacillus hwajinpoensis	Y2	GCA_005144865.1	Contig	complete
Bacillus indicus	LMG 22858	GCA_000708755.2	Contig	complete
Bacillus infantis	NRRL B-14911	GCA_000473245.1	Complete Genome	complete
Bacillus intestinalis	T30	GCA_000959025.1	Complete Genome	complete
Bacillus jeddahensis	JCE	GCA_000612625.1	Contig	complete
Bacillus kochii	BDGP4	GCA_002276165.1	Complete Genome	complete
Bacillus koreensis	DSM 16467	GCA_001274935.1	Contig	complete
Bacillus korlensis	NBRC 107688	GCA_001591645.1	Contig	complete
Bacillus kribbensis	DSM 17871	GCA_000430765.1	Scaffold	complete
Bacillus krulwichiae	AM31D	GCA_002109385.1	Complete Genome	complete
Bacillus kwashiorkori	SIT6	GCA_001375515.1	Contig	complete
Bacillus kyonggiensis	NB22	GCA_005116465.1	Contig	complete
Bacillus lehensis	G1	GCA_000706725.1	Complete Genome	complete
Bacillus lentus	NCTC4824	GCA_900478165.1	Complete Genome	complete
Bacillus licheniformis	ATCC 14580; DSM 13	GCA_000011645.1	Complete Genome	complete
Bacillus ligniniphilus	L1	GCA_000334155.1	Contig	complete
Bacillus litoralis	C44	GCA_001654695.1	Contig	complete
Bacillus loiseleuriae	FJAT-27997	GCA_001183985.1	Scaffold	complete
Bacillus lonarensis	25nlg	GCA_900096965.1	Scaffold	complete
Bacillus luciferensis	CH01	GCA_001712755.1	Contig	complete
Bacillus luti	CH155b_5T	GCA_008923665.1	Scaffold	complete
Bacillus manliponensis	JCM 15802	GCA_000712595.1	Contig	complete
Bacillus mannanilyticus	JCM 10596	GCA_000615945.1	Contig	complete
Bacillus marasmi	Marseille-P3556	GCA_902168435.1	Scaffold	complete
Bacillus marinisedimentorum	NC2-31	GCA_001644195.2	Contig	complete
Bacillus marisflavi	JCM 11544	GCA_001274775.1	Scaffold	complete
Bacillus marmarensis	DSM 21297	GCA_000474275.2	Contig	complete
Bacillus massiliglaciei	Marseille-P2600	GCA_900098925.1	Scaffold	complete
Bacillus massilioanorexius	AP8	GCA_000321185.1	Contig	complete
Bacillus massiliogabonensis	Marseille-P2639	GCA_900199725.1	Scaffold	complete
Bacillus massiliogorillae	G2	GCA_000380245.2	Scaffold	complete
Bacillus massilionigeriensis	Marseille-P2384	GCA_900117315.1	Scaffold	complete
Bacillus massiliosenegalensis	JC6	GCA_000311725.1	Scaffold	complete
Bacillus mediterraneensis	Marseille-P2366	GCA_900111815.1	Scaffold	complete
Bacillus megaterium	DSM 319	GCA_000025805.1	Complete Genome	complete
Bacillus mesonae	H20-5	GCA_003999735.1	Complete Genome	complete
Bacillus mesophilum	IITR-54	GCA_008923265.1	Contig	complete
Bacillus methanolicus	MGA3	GCA_000724485.1	Complete Genome	complete
Bacillus mobilis	ML-A2C4	GCA_003612955.1	Complete Genome	complete
Bacillus mojavensis	RO-H-1	GCA_000245335.1	Scaffold	complete
Bacillus muralis	G25-68	GCA_001645685.2	Complete Genome	complete
Bacillus mycoides	WSBC 10204	GCA_000775975.1	Complete Genome	complete
Bacillus nakamurai	NRRL B-41092	GCA_001584345.1	Contig	complete
Bacillus nanhaiisediminis	CGMCC 1.10116	GCA_007830185.1	Scaffold	complete
Bacillus ndiopicus	FF3	GCA_000612805.1	Scaffold	complete
Bacillus nealsonii	FO-92	GCA_002835805.1	Contig	complete
Bacillus niacini	NBRC 15566	GCA_001591505.1	Contig	complete
Bacillus niameyensis	SIT3	GCA_001375535.1	Scaffold	complete
Bacillus nitratireducens	4049	GCA_001884135.1	Contig	complete
Bacillus notoginsengisoli	JCM 30743	GCA_003515685.1	Contig	complete
Bacillus novalis	FJAT-14227	GCA_001636395.1	Scaffold	complete
Bacillus obstructivus	VT-16-70	GCA_001887185.1	Scaffold	complete
Bacillus oceanisediminis	2691	GCA_000294775.2	Complete Genome	complete
Bacillus okhensis	Kh10-101	GCA_000787375.1	Contig	complete
Bacillus okuhidensis	DSM 13666	GCA_001274915.1	Scaffold	complete
Bacillus oleivorans	JC228	GCA_900207585.1	Scaffold	complete
Bacillus oleronius	DSM 9356	GCA_002009555.1	Scaffold	complete
Bacillus onubensis	0911MAR22V3	GCA_002734215.1	Scaffold	complete
Bacillus oryziterrae	ZYK	GCA_000331575.1	Scaffold	complete
Bacillus oshimensis	DSM 18940	GCA_002019765.1	Scaffold	complete
Bacillus pacificus	SN4-1	GCA_006349595.1	Contig	complete
Bacillus panaciterrae	DSM 19096	GCA_000430785.1	Scaffold	complete
Bacillus paralicheniformis	ATCC 9945a	GCA_000408885.1	Complete Genome	complete
Bacillus paramycoides	NH24A2	GCA_001884235.1	Contig	complete
Bacillus paranthracis	PR1	GCA_005848985.1	Complete Genome	complete
Bacillus patagoniensis	DSM 16117	GCA_002019705.1	Scaffold	complete
Bacillus persicus	B48,IBRC-M 10115,DSM 25386,CECT 8001	GCA_900109925.1	Scaffold	complete
Bacillus plakortidis	DSM 19153	GCA_001420645.1	Scaffold	complete
Bacillus populi	FJAT-45347	GCF_002352765.1	Scaffold	complete
Bacillus proteolyticus	TD42	GCA_001884065.1	Contig	complete
Bacillus pseudalcaliphilus	DSM 8725	GCA_001038565.1	Scaffold	complete
Bacillus pseudofirmus	OF4	GCA_000005825.2	Complete Genome	complete
Bacillus pseudomycoides	DSM 12442	GCA_000161455.1	Chromosome	complete
Bacillus psychrosaccharolyticus	ATCC 23296	GCF_000305495.1	Contig	complete
Bacillus pumilus	NCTC10337	GCA_900186955.1	Complete Genome	complete
Bacillus rhizosphaerae	SC-N012,DSM 21911,NCCB 100267	GCA_900142675.1	Scaffold	complete
Bacillus rubiinfantis	-	GCA_000752035.1	Contig	complete
Bacillus safensis	PgKB20	GCA_008244765.1	Complete Genome	complete
Bacillus saganii	V47-23a	GCA_003429095.1	Contig	complete
Bacillus salacetis	SKP7-4	GCA_003581585.1	Contig	complete
Bacillus salarius	IM0101	GCA_003945585.1	Contig	complete
Bacillus salsus	IBRC-M10078	GCA_900104555.1	Scaffold	complete
Bacillus selenatarsenatis	SF-1	GCA_000813125.1	Contig	complete
Bacillus shacheensis	HNA-14	GCA_001484965.1	Scaffold	complete
Bacillus shackletonii	LMG 18435	GCA_001420715.1	Scaffold	complete
Bacillus siamensis	SCSIO 05746	GCA_002850535.1	Complete Genome	complete
Bacillus simplex	DSM 1321	GCA_002243645.1	Complete Genome	complete
Bacillus sinesaloumensis	Marseille-P3516	GCA_900156865.1	Scaffold	complete
Bacillus siralis	171544	GCA_005502275.1	Contig	complete
Bacillus smithii	DSM 4216	GCA_001050115.1	Complete Genome	complete
Bacillus solani	FJAT-18043	GCA_001420595.1	Scaffold	complete
Bacillus soli	DSM 15604	GCA_002335815.1	Scaffold	complete
Bacillus solimangrovi	GH2-4	GCA_001742425.1	Scaffold	complete
Bacillus solisilvae	NEAU-cbsb5	GCA_002128405.1	Contig	complete
Bacillus sonorensis	SRCM101395	GCA_002202015.1	Complete Genome	complete
Bacillus sporothermodurans	SAD	GCA_003055045.1	Scaffold	complete
Bacillus stratosphericus	LAMA 585	GCA_000353245.1	Contig	complete
Bacillus subterraneus	DSM 13966	GCA_003937825.1	Contig	complete
Bacillus subtilis	FJAT-14262a	GCA_001278955.1	Scaffold	complete
Bacillus subtilis	168	GCA_000009045.1	Complete Genome	complete
Bacillus swezeyi	21	GCA_008682385.1	Contig	complete
Bacillus taeanensis	BH030017	GCA_003318295.1	Contig	complete
Bacillus terrae	LMG 29736	GCA_003605405.2	Scaffold	complete
Bacillus testis	SIT10	GCA_001243895.1	Scaffold	complete
Bacillus thermoamylovorans	SSBM	GCA_003096215.1	Complete Genome	complete
Bacillus thermocopriae	DUT50_236	GCA_004116995.1	Complete Genome	complete
Bacillus thermozeamaize	ZCTH02-B2	GCA_002159075.1	Contig	complete
Bacillus thuringiensis	GA-A07	GCA_009224065.1	Complete Genome	complete
Bacillus thuringiensis	BGSC 4BY1	GCA_002147985.1	Contig	complete
Bacillus timonensis	MM10403188	GCA_000285535.1	Scaffold	complete
Bacillus toyonensis	BCT-7112	GCA_000496285.1	Complete Genome	complete
Bacillus tropicus	LM1212-W3	GCA_006457285.1	Complete Genome	complete
Bacillus trypoxylicola	KCTC 13244	GCA_001590785.1	Scaffold	complete
Bacillus tuaregi	Marseille-P2489	GCA_900104575.1	Scaffold	complete
Bacillus urumqiensis	BZ-SZ-XJ18	GCA_002993335.1	Scaffold	complete
Bacillus vallismortis	DSM 11031	GCA_004116955.1	Complete Genome	complete
Bacillus velezensis	CBMB205	GCA_002117165.1	Complete Genome	complete
Bacillus vietnamensis	HD-02	GCA_000723905.1	Contig	complete
Bacillus vireti	DSM 15602	GCA_001026695.1	Scaffold	complete
Bacillus wakoensis	JCM 9140	GCA_000513095.1	Contig	complete
Bacillus weihaiensis	Alg07	GCA_001889165.1	Complete Genome	complete
Bacillus wiedmannii	MM3	GCA_000160955.1	Chromosome	complete
Bacillus wudalianchiensis	FJAT-27215	GCA_001685015.1	Contig	complete
Bacillus xiamenensis	VV3	GCA_001857925.1	Complete Genome	complete
Bacillus zeae	JJ-247	GCA_003570705.1	Contig	complete
Bacillus zhangzhouensis	DW5-4	GCA_000715205.1	Contig	complete
Bacteroides acidifaciens	NM70_E10	GCA_004794095.1	Contig	complete
Bacteroides barnesiae	DSM 18169	GCA_000374585.1	Scaffold	complete
Bacteroides bouchesdurhonensis	Marseille-P2653	GCA_900155865.1	Scaffold	complete
Bacteroides caccae	ATCC 43185	GCA_002222615.2	Complete Genome	complete
Bacteroides caecimuri	NM63_1-25	GCA_004793675.1	Contig	complete
Bacteroides caecimuris	I48	GCA_001688725.2	Complete Genome	complete
Bacteroides cellulosilyticus	WH2	GCA_001318345.1	Complete Genome	complete
Bacteroides clarus	YIT 12056	GCA_900129655.1	Contig	complete
Bacteroides congonensis	Marseille-P3132	GCA_900130125.1	Contig	complete
Bacteroides coprocola	DSM 17136	GCA_000154845.1	Scaffold	complete
Bacteroides coprophilus	DSM 18228	GCA_000157915.1	Scaffold	complete
Bacteroides coprosuis	DSM 18011	GCA_000212915.1	Chromosome	complete
Bacteroides cutis	MGYG-HGUT-02300	GCA_902385525.1	Scaffold	complete
Bacteroides dorei	MGYG-HGUT-02478	GCA_902387545.1	Complete Genome	complete
Bacteroides eggerthii	NCTC11155	GCA_900445565.1	Contig	complete
Bacteroides faecichinchillae	DSM 26883	GCA_900129065.1	Contig	complete
Bacteroides faecis	MAJ27	GCF_000226135.1	Contig	complete
Bacteroides finegoldii	CL09T03C10	GCA_000304195.1	Scaffold	complete
Bacteroides fluxus	YIT 12057	GCA_000195635.1	Scaffold	complete
Bacteroides fragilis	DCMOUH0085B	GCA_000724815.2	Complete Genome	complete
Bacteroides gallinarum	DSM 18171	GCA_000374365.1	Scaffold	complete
Bacteroides graminisolvens	DSM 19988	GCA_000428125.1	Scaffold	complete
Bacteroides helcogenes	P 36-108	GCA_000186225.1	Complete Genome	complete
Bacteroides heparinolyticus	F0111	GCA_002998535.1	Complete Genome	complete
Bacteroides ihuae	Marseille-P2824	GCA_900104585.1	Contig	complete
Bacteroides ilei	Marseille-P3208	GCA_900128495.1	Scaffold	complete
Bacteroides intestinalis	APC919/174	GCA_003363675.2	Complete Genome	complete
Bacteroides koreensis	JCM 31393	GCA_007341375.1	Contig	complete
Bacteroides kribbi	JCM 31391	GCA_007341395.1	Contig	complete
Bacteroides luti	DSM 26991	GCA_900128905.1	Scaffold	complete
Bacteroides massiliensis	DSM 17679	GCA_000382445.1	Scaffold	complete
Bacteroides mediterraneensis	Marseille-P2644	GCA_900128455.1	Scaffold	complete
Bacteroides ndongoniae	Marseille-P3108	GCA_900108345.1	Contig	complete
Bacteroides neonati	MS4	GCA_000499785.1	Scaffold	complete
Bacteroides nordii	CL02T12C05	GCA_000273175.1	Scaffold	complete
Bacteroides oleiciplenus	YIT 12058	GCA_000315485.1	Scaffold	complete
Bacteroides ovatus	ATCC 8483	GCA_001314995.1	Complete Genome	complete
Bacteroides paurosaccharolyticus	JCM 15092	GCA_000613805.1	Contig	complete
Bacteroides pectinophilus	-	GCA_000434155.1	Scaffold	complete
Bacteroides plebeius	DSM 17135	GCA_000187895.1	Scaffold	complete
Bacteroides propionicifaciens	DSM 19291	GCA_000375405.1	Contig	complete
Bacteroides pyogenes	NCTC11853	GCA_900445575.1	Contig	complete
Bacteroides reticulotermitis	JCM 10512	GCA_000517545.1	Contig	complete
Bacteroides rodentium	JCM 16496	GCA_000614125.1	Contig	complete
Bacteroides salanitronis	DSM 18170	GCA_000190575.1	Complete Genome	complete
Bacteroides salyersiae	DSM 18765	GCA_000381365.1	Scaffold	complete
Bacteroides sartorii	dnLKV3	GCA_000403195.2	Scaffold	complete
Bacteroides stercorirosoris	DSM 26884	GCA_900142015.1	Contig	complete
Bacteroides stercoris	CC31F	GCA_000413395.1	Scaffold	complete
Bacteroides thetaiotaomicron	7330	GCA_001314975.1	Complete Genome	complete
Bacteroides timonensis	AP1	GCA_000513195.1	Contig	complete
Bacteroides togonis	Marseille-P3166	GCA_900130135.1	Scaffold	complete
Bacteroides uniformis	NBRC 113350	GCA_006742345.1	Complete Genome	complete
Bacteroides vulgatus	ATCC 8482	GCA_000012825.1	Complete Genome	complete
Bacteroides xylanisolvens	XB1A	GCA_000210075.1	Chromosome	complete
Bacteroides xylanolyticus	DSM 3808	GCA_002934545.1	Contig	complete
Bacteroides zoogleoformans	ATCC 33285	GCA_002998435.1	Complete Genome	complete
Bartonella alsatica	IBS 382	GCA_000280015.1	Scaffold	complete
Bartonella ancashensis	20	GCA_001281405.1	Complete Genome	complete
Bartonella apis	BBC0122	GCA_002007565.1	Complete Genome	complete
Bartonella australis	Aust/NH1	GCA_000341355.1	Complete Genome	complete
Bartonella bacilliformis	KC583; ATCC 35685	GCA_000015445.1	Complete Genome	complete
Bartonella birtlesii	IBS 325	GCA_000273375.1	Chromosome	complete
Bartonella bovis	91-4	GCA_000384965.1	Chromosome	complete
Bartonella clarridgeiae	73	GCA_000253015.1	Complete Genome	complete
Bartonella doshiae	NCTC12862	GCA_900445535.1	Contig	complete
Bartonella elizabethae	NCTC12898	GCA_900638615.1	Complete Genome	complete
Bartonella florencae	R4	GCA_000312525.1	Scaffold	complete
Bartonella grahamii	as4aup	GCA_000022725.1	Complete Genome	complete
Bartonella koehlerae	C-29	GCA_000706625.1	Scaffold	complete
Bartonella massiliensis	OS09	GCA_902150025.1	Contig	complete
Bartonella mastomydis	8	GCA_900185775.1	Scaffold	complete
Bartonella melophagi	K-2C	GCA_000278255.1	Scaffold	complete
Bartonella queenslandensis	AUST/NH15	GCA_000312585.1	Scaffold	complete
Bartonella quintana	Toulouse	GCA_000046685.1	Complete Genome	complete
Bartonella rattimassiliensis	15908	GCA_000278215.1	Scaffold	complete
Bartonella rattaustraliani	AUST/NH4	GCA_000312565.1	Contig	complete
Bartonella rochalimae	ATCC BAA-1498	GCA_000706645.1	Scaffold	complete
Bartonella schoenbuchensis	R1	GCA_002022685.1	Chromosome	complete
Bartonella senegalensis	OS02	GCA_000312545.1	Scaffold	complete
Bartonella tamiae	Th307	GCA_000279995.1	Scaffold	complete
Bartonella taylorii	8TBB	GCA_000278295.1	Scaffold	complete
Bartonella tribocorum	type strain:506 = CIP 105476	GCA_000196435.1	Complete Genome	complete
Bartonella vinsonii	Winnie	GCA_000341385.1	Complete Genome	complete
Bartonella washoeensis	Sb944nv	GCA_000278135.1	Scaffold	complete
Bifidobacterium actinocoloniiforme	DSM 22766	GCA_001263395.1	Complete Genome	complete
Bifidobacterium adolescentis	ATCC 15703	GCA_000010425.1	Complete Genome	complete
Bifidobacterium aemilianum	XV10	GCA_003315635.1	Contig	complete
Bifidobacterium aesculapii	DSM 26737	GCA_001417815.1	Contig	complete
Bifidobacterium angulatum	JCM 7096	GCA_001025155.1	Complete Genome	complete
Bifidobacterium animalis	ATCC 25527	GCA_000260715.1	Complete Genome	complete
Bifidobacterium anseris	Goo31D	GCA_002860345.1	Contig	complete
Bifidobacterium aquikefiri	LMG 28769	GCA_002259795.1	Contig	complete
Bifidobacterium asteroides	PRL2011	GCA_000304215.1	Complete Genome	complete
Bifidobacterium biavatii	DSM 23969	GCA_000741165.1	Contig	complete
Bifidobacterium bifidum	PRL2010	GCA_000165905.1	Complete Genome	complete
Bifidobacterium bohemicum	DSM 22767	GCA_000741525.1	Contig	complete
Bifidobacterium bombi	DSM 19703	GCA_000737845.1	Contig	complete
Bifidobacterium boum	LMG 10736	GCA_000741535.1	Contig	complete
Bifidobacterium breve	JCM 1192	GCA_001025175.1	Complete Genome	complete
Bifidobacterium callitrichidarum	TRI 5	GCA_003129905.1	Scaffold	complete
Bifidobacterium callitrichos	RST27	GCA_008698085.1	Scaffold	complete
Bifidobacterium catenulatum	JCM 15439	GCA_001042615.1	Complete Genome	complete
Bifidobacterium catulorum	MRM 8.19	GCA_003129925.1	Scaffold	complete
Bifidobacterium choerinum	FMB-1	GCA_002761235.1	Complete Genome	complete
Bifidobacterium commune	R-52791	GCA_900094885.1	Scaffold	complete
Bifidobacterium coryneforme	LMG18911	GCA_000737865.1	Complete Genome	complete
Bifidobacterium criceti	Ham19E	GCA_002286935.1	Contig	complete
Bifidobacterium crudilactis	LMG 23609	GCA_000738005.1	Contig	complete
Bifidobacterium cuniculi	LMG 10738	GCA_000741575.1	Contig	complete
Bifidobacterium dentium	JCM 1195	GCA_001042595.1	Complete Genome	complete
Bifidobacterium eulemuris	DSM 100216	GCA_002259685.1	Contig	complete
Bifidobacterium felsineum	TRE H	GCA_002802915.1	Scaffold	complete
Bifidobacterium gallicum	LMG 11596	GCA_000741205.1	Contig	complete
Bifidobacterium gallinarum	CACC 514	GCA_004135085.1	Complete Genome	complete
Bifidobacterium hapali	DSM 100202	GCA_002259755.1	Contig	complete
Bifidobacterium imperatoris	Tam1G	GCA_002860405.1	Contig	complete
Bifidobacterium indicum	LMG 11587	GCA_000706765.1	Complete Genome	complete
Bifidobacterium italicum	Rab10A	GCA_002286915.1	Contig	complete
Bifidobacterium jacchi	MRM 9.3	GCA_009078285.1	Scaffold	complete
Bifidobacterium kashiwanohense	PV20-2	GCA_000800455.1	Complete Genome	complete
Bifidobacterium lemurum	DSM 28807	GCA_002259665.1	Contig	complete
Bifidobacterium longum	ATCC 15697	GCA_000020425.1	Complete Genome	complete
Bifidobacterium magnum	LMG 11591	GCA_000741255.1	Contig	complete
Bifidobacterium margollesii	Uis1B	GCA_002860355.1	Contig	complete
Bifidobacterium merycicum	DSM 6492	GCA_900129045.1	Contig	complete
Bifidobacterium minimum	LMG 11592	GCA_000741645.1	Contig	complete
Bifidobacterium mongoliense	BMONG18	GCA_003788965.1	Contig	complete
Bifidobacterium moukalabense	DSM 27321	GCA_000522505.1	Contig	complete
Bifidobacterium myosotis	DSM 100196	GCA_002259745.1	Contig	complete
Bifidobacterium parmae	Uis4E	GCA_002860365.1	Contig	complete
Bifidobacterium primatium	TRE 1	GCA_002802875.1	Scaffold	complete
Bifidobacterium pseudocatenulatum	JCM 1200	GCA_001025215.1	Complete Genome	complete
Bifidobacterium pseudolongum	PV8-2	GCA_000800475.2	Complete Genome	complete
Bifidobacterium psychraerophilum	DSM 22366	GCA_002813205.1	Contig	complete
Bifidobacterium pullorum	LMG 21816	GCF_000741355.1	Contig	complete
Bifidobacterium reuteri	DSM 23975	GCA_000741695.1	Contig	complete
Bifidobacterium rousetti	RST9	GCA_008698235.1	Scaffold	complete
Bifidobacterium ruminantium	LMG 21811	GCA_000741365.1	Contig	complete
Bifidobacterium saeculare	LMG 14934	GCA_000741375.1	Contig	complete
Bifidobacterium saguini	DSM 23967	GCA_000741715.1	Contig	complete
Bifidobacterium scaligerum	TRE D	GCA_002802865.1	Scaffold	complete
Bifidobacterium scardovii	JCM 12489	GCA_001042635.1	Complete Genome	complete
Bifidobacterium simiarum	TRI 7	GCA_002802905.1	Contig	complete
Bifidobacterium stellenboschense	DSM 23968	GCA_000741785.1	Contig	complete
Bifidobacterium stercoris	DSM 24849	GCA_000741415.1	Contig	complete
Bifidobacterium subtile	LMG 11597	GCA_000741775.1	Contig	complete
Bifidobacterium thermacidophilum	LMG 21689	GCA_000741445.1	Contig	complete
Bifidobacterium thermophilum	RBL67	GCA_000347695.1	Complete Genome	complete
Bifidobacterium tissieri	DSM 100201	GCA_002259645.1	Contig	complete
Bifidobacterium tsurumiense	JCM 13495	GCA_000741765.1	Contig	complete
Bifidobacterium vansinderenii	Tam10B	GCA_002234915.1	Contig	complete
Bifidobacterium vespertilionis	RST16	GCA_008698145.1	Scaffold	complete
Bifidobacterium xylocopae	XV2	GCA_003315615.1	Contig	complete
Bordetella ansorpii	H050680373	GCA_900078705.1	Contig	complete
Bordetella avium	197N	GCA_000070465.1	Complete Genome	complete
Bordetella bronchialis	AU3182	GCA_001676705.1	Complete Genome	complete
Bordetella bronchiseptica	253	GCA_000318015.1	Complete Genome	complete
Bordetella flabilis	AU10664	GCA_001676725.1	Complete Genome	complete
Bordetella genomosp.	AU7206	GCA_002119665.1	Complete Genome	complete
Bordetella hinzii	F582	GCA_001078275.1	Complete Genome	complete
Bordetella holmesii	ATCC 51541	GCA_000612485.1	Complete Genome	complete
Bordetella parapertussis	Bpp01	GCA_004323615.1	Complete Genome	complete
Bordetella pertussis	Tohama I	GCA_000195715.1	Complete Genome	complete
Bordetella petrii	DSM 12804	GCA_000067205.1	Complete Genome	complete
Bordetella pseudohinzii	HI4681	GCA_001698185.1	Complete Genome	complete
Bordetella trematum	F581	GCA_003991115.1	Complete Genome	complete
Borrelia anserina	Es	GCA_001936255.1	Complete Genome	complete
Borrelia coriaceae	ATCC 43381	GCA_000518125.1	Scaffold	complete
Borrelia crocidurae	2021-03-02	GCA_000825665.2	Scaffold	complete
Borrelia duttonii	Ly	GCA_000019685.1	Complete Genome	complete
Borrelia hermsii	CC1	GCA_000956315.1	Complete Genome	complete
Borrelia hispanica	CRI	GCA_000500065.1	Contig	complete
Borrelia mayonii	MN14-1539	GCA_001936295.1	Complete Genome	complete
Borrelia miyamotoi	CT14D4	GCA_000807295.1	Complete Genome	complete
Borrelia parkeri	HR1	GCA_000512145.2	Complete Genome	complete
Borrelia persica	No12	GCA_000500045.1	Contig	complete
Borrelia recurrentis	A1	GCA_000019705.1	Complete Genome	complete
Borrelia turcica	IST7	GCA_003606285.1	Complete Genome	complete
Borrelia turicatae	BTE5EL	GCA_003568645.1	Complete Genome	complete
Brucella abortus	2308	GCA_000742195.1	Scaffold	complete
Brucella canis	-	GCA_000018525.1	Complete Genome	complete
Brucella ceti	TE10759-12	GCA_000590795.1	Complete Genome	complete
Brucella inopinata	BO1	GCA_000182725.1	Contig	complete
Brucella melitensis	CIT43	GCA_003516085.1	Complete Genome	complete
Brucella microti	CCM 4915	GCA_000022745.1	Complete Genome	complete
Brucella neotomae	5K33	GCA_000742255.1	Scaffold	complete
Brucella ovis	ATCC 25840	GCA_000016845.1	Complete Genome	complete
Brucella pinnipedialis	6/566	GCA_000740275.1	Complete Genome	complete
Brucella suis	Thompsen	GCA_000742055.1	Scaffold	complete
Brucella vulpis	F60	GCA_900000005.1	Complete Genome	complete
Burkholderia ambifaria	AMMD	GCA_000959545.1	Complete Genome	complete
Burkholderia anthina	AZ-4-2-10-S1-D7	GCA_001547525.1	Chromosome	complete
Burkholderia catarinensis	89	GCA_001883705.1	Contig	complete
Burkholderia cenocepacia	VC7848	GCA_001999785.1	Complete Genome	complete
Burkholderia cepacia	LO6	GCA_000974835.2	Complete Genome	complete
Burkholderia contaminans	MS14	GCA_001029145.1	Complete Genome	complete
Burkholderia dabaoshanensis	GIMN1.004	GCA_002879885.1	Contig	complete
Burkholderia diffusa	RF2-non-BP9	GCA_001718315.1	Complete Genome	complete
Burkholderia dolosa	FDAARGOS_562	GCA_003813045.1	Complete Genome	complete
Burkholderia gladioli	FDAARGOS_389	GCA_002393425.1	Complete Genome	complete
Burkholderia glumae	ATCC 33617	GCA_000960995.1	Complete Genome	complete
Burkholderia humptydooensis	MSMB122	GCA_001462435.1	Chromosome	complete
Burkholderia insecticola	RPE64	GCA_000402035.1	Complete Genome	complete
Burkholderia lata	383	GCA_000012945.1	Complete Genome	complete
Burkholderia latens	AU17928	GCA_001718795.1	Complete Genome	complete
Burkholderia mallei	China5	GCA_000757315.2	Contig	complete
Burkholderia metallica	FL-6-5-30-S1-D7	GCA_001718555.1	Complete Genome	complete
Burkholderia multivorans	ATCC BAA-247	GCA_000959525.1	Complete Genome	complete
Burkholderia novacaledonica	LMG 28615T	GCA_900258035.1	Contig	complete
Burkholderia oklahomensis	C6786	GCA_000959365.1	Complete Genome	complete
Burkholderia paludis	MSh1	GCA_000732615.1	Contig	complete
Burkholderia plantarii	PG1	GCA_000835205.1	Complete Genome	complete
Burkholderia pseudomallei	MSHR640	GCA_000774885.1	Scaffold	complete
Burkholderia pseudomultivorans	SUB-INT23-BP2	GCA_001718415.1	Complete Genome	complete
Burkholderia puraquae	CAMPA 1040	GCA_002099195.1	Contig	complete
Burkholderia pyrrocinia	mHSR5	GCA_003330765.1	Complete Genome	complete
Burkholderia reimsis	BE51	GCA_003294055.1	Contig	complete
Burkholderia seminalis	FL-5-4-10-S1-D7	GCA_001718535.1	Complete Genome	complete
Burkholderia singularis	TSV85	GCA_001523725.1	Contig	complete
Burkholderia stabilis	ATCC BAA-67	GCA_001742165.1	Complete Genome	complete
Burkholderia stagnalis	MSMB735WGS	GCA_001718955.1	Complete Genome	complete
Burkholderia territorii	RF8-non-BP5	GCA_001718335.1	Complete Genome	complete
Burkholderia thailandensis	E264	GCA_003568605.1	Complete Genome	complete
Burkholderia ubonensis	MSMB22	GCA_000959245.1	Complete Genome	complete
Burkholderia vietnamiensis	AU1233	GCA_001718775.1	Complete Genome	complete
Campylobacter avium	LMG 24591	GCA_002238335.1	Complete Genome	complete
Campylobacter blaseri	17S00004-5	GCA_003015205.1	Scaffold	complete
Campylobacter coli	aerotolerant OR12	GCA_002024185.1	Complete Genome	complete
Campylobacter concisus	ATCC 33237	GCA_001298465.1	Complete Genome	complete
Campylobacter cuniculorum	LMG 24588	GCA_002104335.1	Complete Genome	complete
Campylobacter curvus	525.92	GCA_000017465.2	Complete Genome	complete
Campylobacter fetus	NCTC10842	GCA_900475935.1	Complete Genome	complete
Campylobacter geochelonis	RC11	GCA_900065885.1	Scaffold	complete
Campylobacter gracilis	ATCC 33236	GCA_001190745.1	Complete Genome	complete
Campylobacter helveticus	2013D-9613	GCA_004345065.1	Complete Genome	complete
Campylobacter hepaticus	HV10	GCA_001687475.2	Complete Genome	complete
Campylobacter hominis	ATCC BAA-381	GCA_000017585.1	Complete Genome	complete
Campylobacter hyointestinalis	LMG 9260	GCA_001643955.1	Complete Genome	complete
Campylobacter iguaniorum	2463D	GCA_001483985.1	Complete Genome	complete
Campylobacter insulaenigrae	NCTC 12927	GCA_000816185.1	Complete Genome	complete
Campylobacter jejuni	NCTC 11168	GCA_000009085.1	Complete Genome	complete
Campylobacter lanienae	NCTC 13004	GCA_002139935.1	Complete Genome	complete
Campylobacter lari	NCTC 11845	GCA_000816365.1	Complete Genome	complete
Campylobacter mucosalis	DSM 21682	GCA_000705255.1	Contig	complete
Campylobacter ornithocola	WBE38	GCA_001705345.1	Contig	complete
Campylobacter peloridis	LMG 23910	GCA_000816785.1	Complete Genome	complete
Campylobacter pinnipediorum	RM17260	GCA_002021925.1	Complete Genome	complete
Campylobacter rectus	RM3267	GCA_000174175.1	Contig	complete
Campylobacter sputorum	CCUG 20703	GCA_002220735.1	Complete Genome	complete
Campylobacter subantarcticus	LMG 24377	GCA_000816305.1	Complete Genome	complete
Campylobacter troglodytis	MIT 05-9149A	GCA_006864425.1	Contig	complete
Campylobacter upsaliensis	NCTC11541	GCA_900637395.1	Complete Genome	complete
Campylobacter ureolyticus	RIGS 9880	GCA_001190755.1	Complete Genome	complete
Campylobacter volucris	LMG 24379	GCA_000816345.1	Complete Genome	complete
Chlamydia abortus	GIMC 2006:CabB577	GCA_002895085.1	Complete Genome	complete
Chlamydia avium	10DC88	GCA_000583875.1	Complete Genome	complete
Chlamydia caviae	GPIC	GCA_000007605.1	Complete Genome	complete
Chlamydia felis	Fe/C-56	GCA_000009945.1	Complete Genome	complete
Chlamydia gallinacea	08-1274/3	GCA_000471025.2	Complete Genome	complete
Chlamydia ibidis	10-1398/6	GCA_000454725.1	Contig	complete
Chlamydia muridarum	Nigg	GCA_002997955.1	Complete Genome	complete
Chlamydia pecorum	E58	GCA_000204135.1	Complete Genome	complete
Chlamydia pneumoniae	CWL029	GCA_000008745.1	Complete Genome	complete
Chlamydia psittaci	01DC11	GCA_000270405.1	Complete Genome	complete
Chlamydia suis	MD56	GCA_000493885.1	Scaffold	complete
Chlamydia trachomatis	D/UW-3/CX	GCA_000008725.1	Complete Genome	complete
Citrobacter amalonaticus	FDAARGOS_122	GCA_001559075.2	Complete Genome	complete
Citrobacter braakii	FDAARGOS_253	GCA_002073755.2	Complete Genome	complete
Citrobacter europaeus	67A	GCA_003795375.1	Scaffold	complete
Citrobacter farmeri	AUSMDU00008141	GCA_002249995.1	Complete Genome	complete
Citrobacter freundii	FDAARGOS_73	GCA_000783755.2	Complete Genome	complete
Citrobacter gillenii	MBT-C3	GCA_003429605.1	Scaffold	complete
Citrobacter koseri	NCTC11075	GCA_900635885.1	Complete Genome	complete
Citrobacter murliniae	P080C CL	GCA_004801125.1	Scaffold	complete
Citrobacter pasteurii	UMH17	GCA_003665575.1	Complete Genome	complete
Citrobacter portucalensis	P10159	GCA_001281005.1	Complete Genome	complete
Citrobacter rodentium	ICC168	GCA_000027085.1	Complete Genome	complete
Citrobacter werkmanii	UMH18	GCA_003665555.1	Complete Genome	complete
Citrobacter youngae	NCTC13709	GCA_900638065.1	Complete Genome	complete
Clostridium aceticum	DSM 1496	GCA_001042715.1	Complete Genome	complete
Clostridium acetireducens	DSM 10703	GCA_001758365.1	Contig	complete
Clostridium acetobutylicum	ATCC 824	GCA_000008765.1	Complete Genome	complete
Clostridium acidisoli	DSM 12555	GCA_900176305.1	Contig	complete
Clostridium akagii	DSM 12554	GCA_000686725.1	Scaffold	complete
Clostridium algidicarnis	B3	GCA_000703125.1	Contig	complete
Clostridium amazonitimonense	-	GCA_000753355.2	Scaffold	complete
Clostridium amylolyticum	DSM 21864	GCA_900142075.1	Scaffold	complete
Clostridium arbusti	SL206	GCF_000246895.1	Contig	complete
Clostridium argentinense	89G	GCA_002074155.1	Complete Genome	complete
Clostridium aurantibutyricum	DSM 793	GCA_002006235.1	Contig	complete
Clostridium autoethanogenum	DSM 10061	GCA_000484505.1	Complete Genome	complete
Clostridium baratii	Sullivan	GCA_000789395.1	Complete Genome	complete
Clostridium bartlettii	-	GCA_000433835.1	Scaffold	complete
Clostridium beijerinckii	NCIMB 14988	GCA_000833105.2	Complete Genome	complete
Clostridium bolteae	-	GCA_000431175.1	Scaffold	complete
Clostridium bornimense	type strain: M2/40	GCA_000577895.1	Complete Genome	complete
Clostridium botulinum	38028-CD	GCA_001264545.1	Scaffold	complete
Clostridium botulinum	Hall	GCA_000017045.1	Complete Genome	complete
Clostridium butyricum	KNU-L09	GCA_001456065.2	Complete Genome	complete
Clostridium cadaveris	AGR2141	GCA_000424205.1	Scaffold	complete
Clostridium carboxidivorans	P7	GCA_001038625.1	Complete Genome	complete
Clostridium carnis	NCTC10913	GCA_900618095.1	Contig	complete
Clostridium cavendishii	DSM 21758	GCA_900141845.1	Scaffold	complete
Clostridium celatum	DSM 1785	GCA_000320405.1	Scaffold	complete
Clostridium cellulovorans	743B	GCA_000145275.1	Complete Genome	complete
Clostridium chauvoei	JF4335	GCA_900168365.1	Complete Genome	complete
Clostridium chromiireducens	C1	GCA_003575225.1	Scaffold	complete
Clostridium clostridioforme	-	GCA_000438215.1	Scaffold	complete
Clostridium cochlearium	NCTC13027	GCA_900187165.1	Complete Genome	complete
Clostridium colicanis	DSM 13634	GCA_001593985.1	Contig	complete
Clostridium collagenovorans	DSM 3089	GCA_900130005.1	Scaffold	complete
Clostridium combesii	DSM 20696	GCA_002749945.1	Scaffold	complete
Clostridium coskatii	PS02	GCA_001636835.1	Contig	complete
Clostridium culturomicum	Marseille-P3545	GCA_902143515.1	Contig	complete
Clostridium cylindrosporum	DSM 605	GCA_001047375.1	Contig	complete
Clostridium diolis	DSM 15410	GCA_008705175.1	Complete Genome	complete
Clostridium disporicum	2789STDY5834856	GCA_001405015.1	Scaffold	complete
Clostridium drakei	SL1	GCA_003096175.1	Complete Genome	complete
Clostridium estertheticum	DSM 8809	GCA_001877035.1	Complete Genome	complete
Clostridium fallax	NCTC8380	GCA_900461065.1	Contig	complete
Clostridium felsineum	DSM 794	GCA_002006355.1	Contig	complete
Clostridium formicaceticum	ATCC 27076	GCA_001854185.1	Complete Genome	complete
Clostridium frigidicarnis	DSM 12271	GCA_900111985.1	Scaffold	complete
Clostridium gasigenes	DSM 12272	GCA_900104115.1	Scaffold	complete
Clostridium grantii	DSM 8605	GCA_900129965.1	Scaffold	complete
Clostridium haemolyticum	NCTC 9693	GCA_000724225.2	Contig	complete
Clostridium hathewayi	-	GCA_000433395.1	Scaffold	complete
Clostridium homopropionicum	DSM 5847	GCA_900113195.1	Scaffold	complete
Clostridium hydrogeniformans	DSM 21757	GCA_000686705.1	Scaffold	complete
Clostridium ihumii	AP5	GCA_000612845.1	Contig	complete
Clostridium intestinale	URNW	GCA_000469625.2	Scaffold	complete
Clostridium isatidis	DSM 15098	GCA_002285495.1	Complete Genome	complete
Clostridium jeddahense	JCD	GCA_000577335.1	Contig	complete
Clostridium kluyveri	DSM 555	GCA_000016505.1	Complete Genome	complete
Clostridium leptum	-	GCA_000431955.1	Scaffold	complete
Clostridium liquoris	DSM 100320	GCA_002995785.1	Contig	complete
Clostridium ljungdahlii	DSM 13528	GCA_000143685.1	Complete Genome	complete
Clostridium lundense	DSM 17049	GCA_000619945.1	Scaffold	complete
Clostridium luticellarii	DSM 29923	GCA_002995845.1	Contig	complete
Clostridium magnum	DSM 2767	GCA_001623875.1	Contig	complete
Clostridium massiliodielmoense	MT26	GCA_900176615.1	Contig	complete
Clostridium mediterraneense	Marseille-P2434	GCA_900091705.1	Scaffold	complete
Clostridium merdae	Marseille-P2953	GCA_900176635.1	Contig	complete
Clostridium minihomine	Marseille-P4642	GCA_900240385.1	Contig	complete
Clostridium neonatale	LCDC99A005	GCA_002553615.1	Scaffold	complete
Clostridium nexile	-	GCA_000431655.1	Scaffold	complete
Clostridium niameyense	mt5	GCA_001243045.1	Scaffold	complete
Clostridium nigeriense	Marseille-P2414	GCA_900086595.1	Scaffold	complete
Clostridium novyi	NT	GCA_000014125.1	Complete Genome	complete
Clostridium oryzae	DSM 28571	GCA_002029235.1	Contig	complete
Clostridium paraputrificum	NCTC11833	GCA_900447045.1	Contig	complete
Clostridium pasteurianum	DSM 525	GCA_000807255.1	Complete Genome	complete
Clostridium peptidivorans	src2	GCA_900205925.1	Contig	complete
Clostridium perfringens	ATCC 13124	GCA_000013285.1	Complete Genome	complete
Clostridium phoceensis	GD3	GCA_001244495.1	Scaffold	complete
Clostridium polynesiense	MS1	GCA_000820705.1	Contig	complete
Clostridium puniceum	DSM 2619	GCA_002006345.1	Contig	complete
Clostridium putrefaciens	NCTC9836	GCA_900461105.1	Contig	complete
Clostridium ragsdalei	P11	GCA_001675165.1	Contig	complete
Clostridium roseum	DSM 7320	GCA_002006215.1	Contig	complete
Clostridium saccharobutylicum	DSM 13864	GCA_000473995.1	Complete Genome	complete
Clostridium saccharoperbutylacetonicum	N1-4(HMT)	GCA_000340885.1	Complete Genome	complete
Clostridium sartagoforme	NM50_B9-20	GCA_004794105.1	Contig	complete
Clostridium saudiense	JCC	GCA_000577815.1	Contig	complete
Clostridium scatologenes	ATCC 25775	GCA_000968375.1	Complete Genome	complete
Clostridium senegalense	type strain: JC122	GCA_000285575.1	Scaffold	complete
Clostridium septicum	VAT12	GCA_004101825.1	Complete Genome	complete
Clostridium sporogenes	DSM 795	GCA_001020205.1	Complete Genome	complete
Clostridium sulfidigenes	113A	GCA_000732635.1	Contig	complete
Clostridium taeniosporum	1/k	GCA_001735765.2	Complete Genome	complete
Clostridium tagluense	A121	GCA_003865095.1	Scaffold	complete
Clostridium tarantellae	DSM 3997	GCA_009295725.1	Contig	complete
Clostridium tepidiprofundi	DSM 19306	GCA_001594005.1	Contig	complete
Clostridium tepidum	PE	GCA_002008265.1	Contig	complete
Clostridium tertium	MGYG-HGUT-01328	GCA_902373955.1	Scaffold	complete
Clostridium tetani	Mfbjulcb2	GCA_003013635.1	Complete Genome	complete
Clostridium tetanomorphum	NCTC500	GCA_900461245.1	Contig	complete
Clostridium thermobutyricum	209318	GCA_000371465.1	Scaffold	complete
Clostridium thermopalmarium	DSM 5974	GCA_003097175.1	Scaffold	complete
Clostridium thiosulfatireducens	src6	GCA_900205955.1	Scaffold	complete
Clostridium tunisiense	TJ	GCA_000300195.1	Contig	complete
Clostridium tyrobutyricum	Cirm BIA 2237	GCA_004924375.1	Chromosome	complete
Clostridium uliginosum	DSM 12992	GCA_900112485.1	Scaffold	complete
Clostridium ventriculi	NCTC12966	GCA_900456775.1	Contig	complete
Clostridium vincentii	DSM 10228	GCA_002995745.1	Contig	complete
Corynebacterium accolens	ATCC 49726	GCA_000146485.1	Scaffold	complete
Corynebacterium afermentans	LCDC880199	GCA_001639025.1	Contig	complete
Corynebacterium ammoniagenes	DSM 20306 = 9.6	GCA_001941425.1	Complete Genome	complete
Corynebacterium amycolatum	NCTC7243	GCA_900461385.1	Contig	complete
Corynebacterium appendicis	DSM 44531	GCA_900156665.1	Contig	complete
Corynebacterium aquilae	S-613	GCA_001941445.1	Complete Genome	complete
Corynebacterium argentoratense	DSM 44202	GCA_000590555.1	Complete Genome	complete
Corynebacterium atypicum	R2070	GCA_000732945.1	Complete Genome	complete
Corynebacterium aurimucosum	DSM 44827; ATCC 700975	GCA_000022905.1	Complete Genome	complete
Corynebacterium auriscanis	CIP 106629	GCA_000767255.1	Contig	complete
Corynebacterium belfantii	4499	GCA_002202975.1	Contig	complete
Corynebacterium bouchesdurhonense	SN14	GCA_900078305.2	Scaffold	complete
Corynebacterium bovis	4826	GCA_003932295.1	Contig	complete
Corynebacterium callunae	DSM 20147	GCA_000344785.1	Complete Genome	complete
Corynebacterium camporealensis	DSM 44610	GCA_000980815.1	Complete Genome	complete
Corynebacterium canis	CCUG 58627	GCA_007859215.1	Contig	complete
Corynebacterium capitovis	DSM 44611	GCA_000372085.1	Contig	complete
Corynebacterium casei	LMG S-19264	GCA_000550785.1	Complete Genome	complete
Corynebacterium caspium	DSM 44850	GCA_000379705.1	Scaffold	complete
Corynebacterium choanis	200CH	GCA_003813965.1	Complete Genome	complete
Corynebacterium ciconiae	DSM 44920	GCA_000372385.1	Contig	complete
Corynebacterium coyleae	DSM 44184	GCA_900105505.1	Contig	complete
Corynebacterium crenatum	MT	GCA_000380545.1	Contig	complete
Corynebacterium crudilactis	JZ16	GCA_001643015.1	Complete Genome	complete
Corynebacterium cystitidis	NCTC11863	GCA_900187295.1	Complete Genome	complete
Corynebacterium deserti	GIMN1.010	GCA_001277995.1	Complete Genome	complete
Corynebacterium diphtheriae	NCTC11397	GCA_001457455.1	Complete Genome	complete
Corynebacterium doosanense	CAU 212	GCA_000767055.1	Complete Genome	complete
Corynebacterium durum	F0235	GCA_000318135.1	Scaffold	complete
Corynebacterium efficiens	YS-314	GCA_000011305.1	Complete Genome	complete
Corynebacterium endometrii	LMM-1653	GCA_004795735.1	Complete Genome	complete
Corynebacterium epidermidicanis	DSM 45586	GCA_001021025.1	Complete Genome	complete
Corynebacterium falsenii	BL 8171	GCA_000525655.1	Complete Genome	complete
Corynebacterium flavescens	OJ8	GCA_001941465.1	Complete Genome	complete
Corynebacterium fournierii	Marseille-P2948	GCA_900176865.1	Scaffold	complete
Corynebacterium frankenforstense	ST18	GCA_001941485.1	Complete Genome	complete
Corynebacterium freiburgense	DSM 45254	GCA_000428805.1	Scaffold	complete
Corynebacterium freneyi	DNF00450	GCA_000758965.1	Contig	complete
Corynebacterium genitalium	ATCC 33030	GCA_000143825.1	Chromosome	complete
Corynebacterium geronticis	W8	GCA_003813985.1	Complete Genome	complete
Corynebacterium glaucum	DSM 30827	GCA_002287505.1	Complete Genome	complete
Corynebacterium glucuronolyticum	DSM 44120	GCA_900176155.1	Scaffold	complete
Corynebacterium glutamicum	ATCC 13032	GCA_000011325.1	Complete Genome	complete
Corynebacterium glyciniphilum	AJ 3170	GCA_000626675.1	Complete Genome	complete
Corynebacterium godavarianum	LMG 29598	GCA_007559235.1	Contig	complete
Corynebacterium gottingense	DSM 103494	GCA_003693265.1	Contig	complete
Corynebacterium hadale	NML99-0020	GCA_002285125.1	Contig	complete
Corynebacterium halotolerans	YIM 70093 = DSM 44683	GCA_000341345.1	Complete Genome	complete
Corynebacterium heidelbergense	DSM 104638	GCA_003285565.1	Contig	complete
Corynebacterium humireducens	DSM 45392	GCA_000819445.1	Complete Genome	complete
Corynebacterium ihumii	GD7	GCA_000403725.1	Scaffold	complete
Corynebacterium imitans	DSM 44264	GCA_000739455.1	Complete Genome	complete
Corynebacterium jeddahense	JCB	GCA_000577555.1	Contig	complete
Corynebacterium jeikeium	FDAARGOS_328	GCA_002209185.2	Complete Genome	complete
Corynebacterium kefirresidentii	SB	GCA_002154655.1	Contig	complete
Corynebacterium kroppenstedtii	DSM 44385	GCA_000023145.1	Complete Genome	complete
Corynebacterium kutscheri	DSM 20755	GCA_000980835.1	Complete Genome	complete
Corynebacterium lactis	RW2-5	GCA_001274895.1	Complete Genome	complete
Corynebacterium lipophiloflavum	DSM 44291	GCA_000159635.1	Scaffold	complete
Corynebacterium lowii	NML 130206	GCA_001412085.1	Contig	complete
Corynebacterium lubricantis	DSM 45231	GCA_000379425.1	Scaffold	complete
Corynebacterium macginleyi	NML 120205	GCA_003688955.1	Contig	complete
Corynebacterium marinum	DSM 44953	GCA_000835165.1	Complete Genome	complete
Corynebacterium maris	DSM 45190	GCA_000442645.1	Complete Genome	complete
Corynebacterium massiliense	DSM 45435	GCA_000420605.1	Scaffold	complete
Corynebacterium mastitidis	DSM 44356	GCA_000375365.1	Contig	complete
Corynebacterium matruchotii	NCTC10206	GCA_900638255.1	Complete Genome	complete
Corynebacterium minutissimum	NCTC10288	GCA_900478045.1	Complete Genome	complete
Corynebacterium mustelae	DSM 45274	GCA_001020985.1	Complete Genome	complete
Corynebacterium mycetoides	DSM 20632	GCA_900103625.1	Chromosome	complete
Corynebacterium nuruki	S6-4	GCA_007970465.1	Complete Genome	complete
Corynebacterium oculi	NML 130210	GCA_001412105.1	Contig	complete
Corynebacterium otitidis	ATCC 51513	GCA_000296405.1	Scaffold	complete
Corynebacterium pelargi	136/3	GCA_004114895.1	Complete Genome	complete
Corynebacterium phocae	M408/89/1	GCA_001941565.1	Complete Genome	complete
Corynebacterium phoceense	MC1	GCA_900092335.1	Scaffold	complete
Corynebacterium pilosum	NCTC11862	GCA_900447205.1	Contig	complete
Corynebacterium pollutisoli	VDS	GCA_900177745.1	Scaffold	complete
Corynebacterium propinquum	MGYG-HGUT-00081	GCA_902362995.1	Scaffold	complete
Corynebacterium provencense	17KM38	GCA_003209395.1	Complete Genome	complete
Corynebacterium pseudodiphtheriticum	DSM 44287	GCA_000688415.1	Contig	complete
Corynebacterium pseudogenitalium	ATCC 33035	GCA_000156615.2	Scaffold	complete
Corynebacterium pseudopelargi	812CH	GCA_003814005.1	Complete Genome	complete
Corynebacterium pseudotuberculosis	C231	GCA_000144675.1	Complete Genome	complete
Corynebacterium pyruviciproducens	ATCC BAA-1742	GCA_000411375.1	Scaffold	complete
Corynebacterium renale	NCTC7448	GCA_900478035.1	Complete Genome	complete
Corynebacterium resistens	DSM 45100	GCA_000177535.2	Complete Genome	complete
Corynebacterium riegelii	PUDD_83A45	GCA_001263755.1	Chromosome	complete
Corynebacterium segmentosum	NCTC934	GCA_900637825.1	Complete Genome	complete
Corynebacterium senegalense	Marseille-P4329	GCA_900411315.1	Scaffold	complete
Corynebacterium simulans	PES1	GCA_001586215.1	Complete Genome	complete
Corynebacterium singulare	IBS B52218	GCA_000833575.1	Complete Genome	complete
Corynebacterium sphenisci	DSM 44792	GCA_001941505.1	Complete Genome	complete
Corynebacterium spheniscorum	J11, PG 39	GCA_900113445.1	Scaffold	complete
Corynebacterium sputi	DSM 45148	GCA_000427865.1	Scaffold	complete
Corynebacterium stationis	LMG 21670	GCA_002024345.1	Complete Genome	complete
Corynebacterium striatum	216	GCA_002804085.1	Complete Genome	complete
Corynebacterium tapiri	LMG 28165	GCA_006334925.1	Contig	complete
Corynebacterium terpenotabidum	Y-11	GCA_000418365.1	Complete Genome	complete
Corynebacterium testudinoris	DSM 44614	GCA_001021045.1	Complete Genome	complete
Corynebacterium timonense	DSM 45434	GCA_900105305.1	Chromosome	complete
Corynebacterium tuberculostearicum	SK141	GCA_000175635.1	Contig	complete
Corynebacterium tuscaniense	UMB0792	GCA_002884935.1	Scaffold	complete
Corynebacterium ulcerans	NCTC7910	GCA_900187135.1	Complete Genome	complete
Corynebacterium ulceribovis	DSM 45146	GCA_000372445.1	Contig	complete
Corynebacterium urealyticum	DSM 7109	GCA_000069945.1	Complete Genome	complete
Corynebacterium ureicelerivorans	IMMIB RIV-2301	GCA_000747315.1	Complete Genome	complete
Corynebacterium urinapleomorphum	Marseille-P2799	GCA_900155535.1	Scaffold	complete
Corynebacterium uterequi	DSM 45634	GCA_001021065.1	Complete Genome	complete
Corynebacterium variabile	DSM 44702	GCA_000179395.2	Complete Genome	complete
Corynebacterium vitaeruminis	DSM 20294	GCA_000550805.1	Complete Genome	complete
Corynebacterium xerosis	GS 1	GCA_003641245.1	Complete Genome	complete
Cronobacter condimenti	LMG 26250	GCA_001277255.1	Complete Genome	complete
Cronobacter dublinensis	LMG 23823	GCA_001277235.1	Complete Genome	complete
Cronobacter malonaticus	LMG 23826	GCA_001277215.2	Complete Genome	complete
Cronobacter muytjensii	ATCC 51329	GCA_001277195.1	Complete Genome	complete
Cronobacter turicensis	-	GCA_000027065.2	Complete Genome	complete
Cronobacter universalis	NCTC 9529	GCA_001277175.1	Complete Genome	complete
Elizabethkingia anophelis	NUHP1	GCA_000495935.2	Complete Genome	complete
Elizabethkingia bruuniana	G0146	GCA_002024805.1	Complete Genome	complete
Elizabethkingia meningoseptica	NCTC10016	GCA_900475375.1	Complete Genome	complete
Elizabethkingia miricola	EM798-26	GCA_002557775.1	Complete Genome	complete
Elizabethkingia occulta	G4070	GCA_002023715.1	Contig	complete
Elizabethkingia ursingii	G4123	GCA_002022125.1	Complete Genome	complete
Enterobacter asburiae	CAV1043	GCA_003940765.1	Complete Genome	complete
Enterobacter cancerogenus	CR-Eb1	GCA_002850575.1	Complete Genome	complete
Enterobacter chengduensis	WCHECl-C4 = WCHECh050004	GCA_001984825.2	Complete Genome	complete
Enterobacter chengduensis	GN04826	GCA_001631105.1	Contig	complete
Enterobacter chuandaensis	90028	GCA_003594915.1	Contig	complete
Enterobacter cloacae	e1454	GCA_900075725.1	Scaffold	complete
Enterobacter cloacae	FDAARGOS_77	GCA_000783675.2	Complete Genome	complete
Enterobacter genomosp.	GN06232	GCA_001631805.1	Contig	complete
Enterobacter hormaechei	DSM 16691	GCA_001729725.1	Complete Genome	complete
Enterobacter huaxiensis	WCHEHu045002	GCA_003944645.1	Contig	complete
Enterobacter kobei	ENHKU01	GCA_000286275.1	Complete Genome	complete
Enterobacter kobei	MNCRE12	GCA_000952375.1	Scaffold	complete
Enterobacter ludwigii	P101	GCA_000512375.1	Complete Genome	complete
Enterobacter mori	LMG 25706	GCA_000211415.1	Scaffold	complete
Enterobacter roggenkampii	BP10374	GCA_004684365.1	Complete Genome	complete
Enterobacter sichuanensis	35699	GCA_000958085.1	Contig	complete
Enterobacter soli	LF7a	GCA_000224675.1	Complete Genome	complete
Enterobacter tabaci	CCUG 72520	GCA_003606205.1	Contig	complete
Enterococcus aquimarinus	DSM 17690	GCA_001885765.1	Contig	complete
Enterococcus asini	ATCC 700915	GCA_000407365.1	Contig	complete
Enterococcus avium	FDAARGOS_184	GCA_003711125.1	Complete Genome	complete
Enterococcus caccae	ATCC BAA-1240	GCA_000394055.1	Scaffold	complete
Enterococcus canintestini	49	GCA_002269685.1	Scaffold	complete
Enterococcus canis	NBRC 100695	GCA_001544375.1	Contig	complete
Enterococcus casseliflavus	EC20	GCA_000157355.2	Complete Genome	complete
Enterococcus cecorum	SA3	GCA_001318405.1	Chromosome	complete
Enterococcus columbae	ATCC 51263	GCA_000406925.1	Scaffold	complete
Enterococcus crotali	TR	GCA_000633635.1	Contig	complete
Enterococcus devriesei	DSM 22802	GCA_001885905.1	Scaffold	complete
Enterococcus dispar	ATCC 51266	GCA_000406945.1	Scaffold	complete
Enterococcus durans	VREdu	GCA_007997775.1	Chromosome	complete
Enterococcus faecalis	VE14089	GCA_006494835.1	Complete Genome	complete
Enterococcus faecium	16-346	GCA_002761555.1	Complete Genome	complete
Enterococcus florum	Gos25-1	GCA_004309355.1	Contig	complete
Enterococcus gallinarum	298EA1	GCA_003320875.1	Scaffold	complete
Enterococcus gilvus	CR1	GCA_003343305.1	Complete Genome	complete
Enterococcus haemoperoxidus	ATCC BAA-382	GCA_000407165.1	Scaffold	complete
Enterococcus hermanniensis	DSM 17122	GCA_001885945.1	Scaffold	complete
Enterococcus hirae	FDAARGOS_234	GCA_002278015.2	Complete Genome	complete
Enterococcus italicus	DSM 15952	GCA_000185365.1	Scaffold	complete
Enterococcus malodoratus	NCTC12365	GCA_900447955.1	Contig	complete
Enterococcus massiliensis	AM1	GCA_001050095.1	Contig	complete
Enterococcus moraviensis	ATCC BAA-383	GCA_000407445.1	Contig	complete
Enterococcus mundtii	ATCC 882	GCA_000407465.1	Contig	complete
Enterococcus pallens	ATCC BAA-351	GCA_000407485.1	Contig	complete
Enterococcus pernyi	Shenyang	GCA_001601555.1	Scaffold	complete
Enterococcus phoeniculicola	ATCC BAA-412	GCA_000394035.1	Scaffold	complete
Enterococcus plantarum	LMG 26214	GCA_001730295.1	Contig	complete
Enterococcus pseudoavium	CBA7133	GCA_003386455.1	Contig	complete
Enterococcus quebecensis	LMG 26306	GCA_001730365.1	Contig	complete
Enterococcus raffinosus	ATCC 49464	GCA_000393895.1	Scaffold	complete
Enterococcus ratti	DSM 15687	GCA_001886195.1	Contig	complete
Enterococcus rivorum	LMG 25899	GCA_001742285.1	Contig	complete
Enterococcus rotai	LMG 26678	GCA_001465345.1	Chromosome	complete
Enterococcus saccharolyticus	ATCC 43076	GCA_000407285.1	Scaffold	complete
Enterococcus silesiacus	LMG 23085	GCA_001465115.1	Complete Genome	complete
Enterococcus sulfureus	ATCC 49903	GCA_000407605.1	Contig	complete
Enterococcus termitis	4C2_DIV0658	GCA_002140675.1	Scaffold	complete
Enterococcus thailandicus	a523	GCA_002290025.1	Complete Genome	complete
Enterococcus timonensis	Marseille-P2817	GCA_900104595.1	Contig	complete
Enterococcus ureasiticus	DSM 23328	GCA_001730285.1	Contig	complete
Enterococcus ureilyticus	LMG 26676	GCA_001730315.1	Contig	complete
Enterococcus viikkiensis	LMG 26075	GCA_005405345.1	Contig	complete
Enterococcus villorum	ATCC 700913	GCA_000407205.1	Scaffold	complete
Enterococcus xiangfangensis	11097	GCA_005405365.1	Contig	complete
Escherichia albertii	2010C-3449	GCA_003864075.1	Complete Genome	complete
Escherichia coli	1-182-04_S3_C3	GCA_000627475.1	Contig	complete
Escherichia fergusonii	ATCC 35473	GCA_008064875.1	Complete Genome	complete
Escherichia marmotae	HT073016	GCA_002900365.1	Complete Genome	complete
Flavobacterium aciduliphilum	DSM 25663	GCA_003268855.1	Scaffold	complete
Flavobacterium akiainvivens	IK-1	GCA_001278115.1	Scaffold	complete
Flavobacterium album	HYN0059	GCA_003096035.1	Complete Genome	complete
Flavobacterium alvei	HR-AY	GCA_002920895.1	Contig	complete
Flavobacterium antarcticum	DSM 19726	GCA_000419685.1	Contig	complete
Flavobacterium aquaticum	CGMCC 1.12398	GCA_003259835.1	Scaffold	complete
Flavobacterium aquatile	LMG 4008	GCA_000757385.1	Contig	complete
Flavobacterium aquicola	DSM 100880	GCA_003385115.1	Scaffold	complete
Flavobacterium aquidurense	RC62	GCA_001404985.1	Contig	complete
Flavobacterium araucananum	DSM 24704	GCA_003148525.1	Scaffold	complete
Flavobacterium arcticum	SM1502	GCA_003344925.1	Complete Genome	complete
Flavobacterium aurantiibacter	TH167	GCA_002251775.1	Scaffold	complete
Flavobacterium beibuense	RSKm HC5	GCA_004151245.1	Contig	complete
Flavobacterium branchiophilum	DSM 24789	GCA_006716585.1	Contig	complete
Flavobacterium caeni	CGMCC 1.7031	GCA_900101895.1	Scaffold	complete
Flavobacterium cauense	R2A-7	GCA_000498475.1	Contig	complete
Flavobacterium cheniae	DSM 22462	GCA_004363695.1	Scaffold	complete
Flavobacterium chilense	LMG 26360	GCA_001602525.1	Contig	complete
Flavobacterium chungangense	LMG 26729	GCA_000735715.2	Contig	complete
Flavobacterium circumlabens	P5626	GCA_004345565.1	Scaffold	complete
Flavobacterium columnare	ATCC 49512	GCA_000240075.2	Complete Genome	complete
Flavobacterium commune	PK15	GCA_001857965.1	Complete Genome	complete
Flavobacterium crassostreae	LPB0076	GCA_001831475.1	Complete Genome	complete
Flavobacterium croceum	DSM 17960	GCA_002917885.1	Contig	complete
Flavobacterium crocinum	HYN0056	GCA_003122385.1	Complete Genome	complete
Flavobacterium cucumis	DSM 18830	GCA_900148835.1	Contig	complete
Flavobacterium cupreum	CCM 8825	GCA_003996965.1	Scaffold	complete
Flavobacterium cutihirudinis	DSM 25795	GCA_003385895.1	Scaffold	complete
Flavobacterium cyanobacteriorum	TH021	GCA_002251835.1	Scaffold	complete
Flavobacterium daejeonense	RCH33	GCA_001404975.1	Contig	complete
Flavobacterium daemonense	JCM 19455	GCA_007341385.1	Contig	complete
Flavobacterium dankookense	DSM 25687	GCA_004362665.1	Scaffold	complete
Flavobacterium defluvii	DSM 17963	GCA_900129555.1	Scaffold	complete
Flavobacterium degerlachei	DSM 15718	GCA_900106645.1	Scaffold	complete
Flavobacterium denitrificans	DSM 15936	GCA_000425445.1	Scaffold	complete
Flavobacterium endophyticum	DSM 29537	GCA_003634455.1	Scaffold	complete
Flavobacterium enshiense	DK69	GCA_000498495.1	Contig	complete
Flavobacterium faecale	WV33	GCA_003076455.1	Complete Genome	complete
Flavobacterium filum	DSM 17961	GCA_000425465.1	Scaffold	complete
Flavobacterium flevense	DSM 1076	GCA_900142775.1	Scaffold	complete
Flavobacterium fluvii	DSM 19978	GCA_900129545.1	Contig	complete
Flavobacterium fontis	DSM 25660	GCA_900129405.1	Contig	complete
Flavobacterium frigidarium	DSM 17623	GCA_000425505.1	Scaffold	complete
Flavobacterium frigidimaris	DSM 15937	GCA_900129595.1	Scaffold	complete
Flavobacterium frigoris	PS1	GCA_000252125.2	Contig	complete
Flavobacterium fryxellicola	DSM 16209	GCA_900143245.1	Contig	complete
Flavobacterium gelidilacus	DSM 15343	GCA_000422685.1	Scaffold	complete
Flavobacterium gillisiae	DSM 22376	GCA_900107635.1	Contig	complete
Flavobacterium gilvum	EM1308	GCA_001761465.1	Complete Genome	complete
Flavobacterium ginsenosidimutans	THG 01	GCA_003254625.1	Contig	complete
Flavobacterium glaciei	DSM 19728	GCA_003350545.1	Scaffold	complete
Flavobacterium glycines	Gm-149	GCA_900100165.1	Scaffold	complete
Flavobacterium granuli	DSM 17797	GCA_003003155.1	Contig	complete
Flavobacterium haoranii	KCTC 23008	GCA_009363055.1	Complete Genome	complete
Flavobacterium hercynium	DSM 18292	GCA_002217285.1	Scaffold	complete
Flavobacterium hibernum	NCTC13514	GCA_900450525.1	Contig	complete
Flavobacterium hydatis	ATCC 29551	GCA_002217335.1	Scaffold	complete
Flavobacterium indicum	GPTSA100-9	GCA_000455605.1	Complete Genome	complete
Flavobacterium jejuense	EC11	GCA_006491595.1	Scaffold	complete
Flavobacterium johnsoniae	UW101; ATCC 17061	GCA_000016645.1	Complete Genome	complete
Flavobacterium kingsejongi	WV39	GCA_003076475.1	Complete Genome	complete
Flavobacterium lacus	CGMCC 1.12504	GCA_003268815.1	Scaffold	complete
Flavobacterium limicola	DSM 15094	GCA_003634755.1	Contig	complete
Flavobacterium limnosediminis	JC2902	GCA_000498535.1	Contig	complete
Flavobacterium lindanitolerans	IP-10	GCA_002846575.1	Contig	complete
Flavobacterium luteum	NBRC 112527	GCA_008806775.1	Contig	complete
Flavobacterium macacae	YIM 102600	GCA_003865365.1	Scaffold	complete
Flavobacterium magnum	HYN0048	GCA_003055625.1	Complete Genome	complete
Flavobacterium marinum	CGMCC 1.10825	GCA_900108395.1	Scaffold	complete
Flavobacterium micromati	DSM 17659	GCA_900129585.1	Scaffold	complete
Flavobacterium nitrogenifigens	KACC 18538	GCA_008369745.1	Complete Genome	complete
Flavobacterium noncentrifugens	CGMCC 1.10076	GCA_900100375.1	Scaffold	complete
Flavobacterium omnivorum	CGMCC 1.2747	GCA_900099915.1	Scaffold	complete
Flavobacterium oncorhynchi	CCUG 59446	GCA_002217355.1	Scaffold	complete
Flavobacterium pallidum	HYN0049	GCA_003097535.1	Complete Genome	complete
Flavobacterium pectinovorum	DSM 6368	GCA_900142715.1	Scaffold	complete
Flavobacterium phragmitis	CGMCC 1.10370	GCA_900112575.1	Scaffold	complete
Flavobacterium piscis	CCUG 60099	GCA_001686925.1	Contig	complete
Flavobacterium plurextorum	CCUG 60112	GCA_002217395.1	Scaffold	complete
Flavobacterium psychrolimnae	LMG 22018	GCA_003312425.1	Contig	complete
Flavobacterium reichenbachii	LMG 25512	GCA_000737685.1	Contig	complete
Flavobacterium resistens	DSM 19382	GCA_900182645.1	Contig	complete
Flavobacterium rivuli	DSM 21788	GCA_000378485.1	Scaffold	complete
Flavobacterium saccharophilum	DSM 1811	GCA_900142735.1	Contig	complete
Flavobacterium saliperosum	CGMCC 1.3801	GCA_900100625.1	Scaffold	complete
Flavobacterium sasangense	DSM 21067	GCA_000686885.1	Scaffold	complete
Flavobacterium sediminis	MEBiC07310	GCA_003148385.1	Complete Genome	complete
Flavobacterium segetis	DSM 19741	GCA_900129575.1	Scaffold	complete
Flavobacterium seoulense	EM1321	GCA_000695795.1	Contig	complete
Flavobacterium sinopsychrotolerans	CGMCC 1.8704	GCA_900110375.1	Scaffold	complete
Flavobacterium soli	DSM 19725	GCA_000422705.1	Scaffold	complete
Flavobacterium spartansii	MSU	GCA_001853485.1	Contig	complete
Flavobacterium subsaxonicum	DSM 21790	GCA_000422725.1	Scaffold	complete
Flavobacterium succinicans	LMG 10402	GCA_000611675.1	Contig	complete
Flavobacterium suncheonense	DSM 17707	GCA_000430025.1	Scaffold	complete
Flavobacterium swingsii	DSM 21789	GCA_900111965.1	Contig	complete
Flavobacterium tegetincola	DSM 22377	GCA_000425485.1	Scaffold	complete
Flavobacterium terrae	DSM 18829	GCA_900142035.1	Contig	complete
Flavobacterium terrigena	DSM 17934	GCA_900108955.1	Scaffold	complete
Flavobacterium tiangeerense	CGMCC 1.6847	GCA_007830355.1	Scaffold	complete
Flavobacterium tibetense	YH5	GCA_003293845.1	Scaffold	complete
Flavobacterium tistrianum	GB 56.1	GCA_003254545.1	Contig	complete
Flavobacterium tructae	CCUG 60100	GCA_002217475.1	Scaffold	complete
Flavobacterium ummariense	DS-12	GCA_900115115.1	Contig	complete
Flavobacterium urocaniciphilum	DSM 27078	GCA_900110615.1	Contig	complete
Flavobacterium urumqiense	CGMCC 1.9230	GCA_900108015.1	Scaffold	complete
Flavobacterium weaverense	DSM 19727	GCA_003688495.1	Contig	complete
Flavobacterium xanthum	DSM 3661	GCA_900142695.1	Contig	complete
Flavobacterium xinjiangense	CGMCC 1.2749	GCA_900142885.1	Scaffold	complete
Flavobacterium xueshanense	CGMCC 1.9227	GCA_900112975.1	Scaffold	complete
Fusobacterium canifelinum	OH4460_COT-188	GCA_003859915.1	Contig	complete
Fusobacterium equinum	CMW8396	GCA_001546395.1	Scaffold	complete
Fusobacterium gonidiaformans	ATCC 25563	GCA_003019695.1	Complete Genome	complete
Fusobacterium hwasookii	ChDC F300	GCA_001455105.1	Complete Genome	complete
Fusobacterium massiliense	Marseille-P2749	GCA_900095705.1	Scaffold	complete
Fusobacterium mortiferum	ATCC 9817	GCA_003019315.1	Complete Genome	complete
Fusobacterium naviforme	NCTC13121	GCA_900450945.1	Contig	complete
Fusobacterium necrogenes	NCTC10723	GCA_900450765.1	Contig	complete
Fusobacterium necrophorum	ATCC 25286	GCA_004006635.1	Complete Genome	complete
Fusobacterium nucleatum	P2_LM	GCA_002762015.1	Contig	complete
Fusobacterium nucleatum	ChDC F311	GCA_001510735.1	Scaffold	complete
Fusobacterium nucleatum	ATCC 25586	GCA_000007325.1	Complete Genome	complete
Fusobacterium perfoetens	ATCC 29250	GCA_000622245.1	Scaffold	complete
Fusobacterium periodonticum	2_1_31	GCA_003019755.1	Complete Genome	complete
Fusobacterium pseudoperiodonticum	KCOM 1263	GCA_002763695.1	Complete Genome	complete
Fusobacterium russii	593A	GCA_000381725.1	Scaffold	complete
Fusobacterium ulcerans	ATCC 49185	GCA_003019675.1	Complete Genome	complete
Fusobacterium varium	NCTC10560	GCA_900637705.1	Complete Genome	complete
Gilliamella apicola	wkB1	GCA_000599985.1	Complete Genome	complete
Gilliamella apis	M1-2G	GCA_001690775.1	Contig	complete
Gilliamella bombi	1	GCA_900103255.1	Scaffold	complete
Gilliamella bombicola	R-53248	GCA_900094945.1	Scaffold	complete
Gilliamella intestini	R-53144	GCA_900094935.1	Scaffold	complete
Gilliamella mensalis	2	GCA_900103085.1	Scaffold	complete
Haemophilus aegyptius	NCTC8502	GCA_900475885.1	Complete Genome	complete
Haemophilus haemoglobinophilus	NCTC1659	GCA_900450725.1	Contig	complete
Haemophilus haemolyticus	CCUG 39154	GCA_001679445.1	Scaffold	complete
Haemophilus massiliensis	-	GCA_000752995.2	Scaffold	complete
Haemophilus paracuniculus	CCUG 43573	GCA_002015115.1	Scaffold	complete
Haemophilus parahaemolyticus	NEB129	GCA_008330025.1	Complete Genome	complete
Haemophilus parainfluenzae	T3T1	GCA_000210895.1	Complete Genome	complete
Haemophilus paraphrohaemolyticus	C2014016342	GCA_003253115.1	Contig	complete
Haemophilus pittmaniae	NCTC13334	GCA_900186995.1	Complete Genome	complete
Haemophilus quentini	K068	GCA_001752465.1	Contig	complete
Haemophilus sputorum	HK 2154	GCA_000287615.1	Contig	complete
Helicobacter acinonychis	Sheeba	GCA_000009305.1	Complete Genome	complete
Helicobacter ailurogastricus	ASB7	GCA_001282945.1	Scaffold	complete
Helicobacter apodemus	SCJK1	GCA_003097575.1	Complete Genome	complete
Helicobacter aurati	137778_3	GCA_900198645.1	Scaffold	complete
Helicobacter baculiformis	427351_3	GCA_900197685.1	Scaffold	complete
Helicobacter bilis	AAQJH	GCA_001999985.1	Complete Genome	complete
Helicobacter bizzozeronii	CIII-1	GCA_000237285.1	Chromosome	complete
Helicobacter brantae	MIT 04-9366	GCA_003364205.1	Contig	complete
Helicobacter canadensis	MIT 98-5491	GCA_000162575.1	Chromosome	complete
Helicobacter canis	NCTC 12740	GCA_000507865.1	Scaffold	complete
Helicobacter cetorum	MIT 99-5656	GCA_000259275.1	Complete Genome	complete
Helicobacter cholecystus	NCTC13205	GCA_900638485.1	Complete Genome	complete
Helicobacter cinaedi	ATCC BAA-847	GCA_000349975.1	Complete Genome	complete
Helicobacter cynogastricus	329937_4	GCA_900197855.1	Scaffold	complete
Helicobacter equorum	MIT 12-6600	GCA_003364175.1	Contig	complete
Helicobacter felis	ATCC 49179	GCA_000200595.1	Complete Genome	complete
Helicobacter fennelliae	NCTC11613	GCA_900451005.1	Contig	complete
Helicobacter ganmani	MIT 99-5101	GCA_003364315.1	Contig	complete
Helicobacter heilmannii	type strain:ASB1.4	GCA_000319205.1	Chromosome	complete
Helicobacter hepaticus	ATCC 51449	GCA_000007905.1	Complete Genome	complete
Helicobacter himalayensis	YS1	GCA_001602095.1	Complete Genome	complete
Helicobacter jaachi	MIT 09-6949	GCA_000763135.2	Contig	complete
Helicobacter japonicus	MIT 01-6451	GCA_000762845.2	Contig	complete
Helicobacter macacae	MIT 99-5501	GCA_000507845.1	Scaffold	complete
Helicobacter magdeburgensis	MIT 96-1001	GCA_000765825.2	Contig	complete
Helicobacter marmotae	MIT 98-6070	GCA_003364255.1	Contig	complete
Helicobacter mesocricetorum	87012_3	GCA_900198605.1	Scaffold	complete
Helicobacter muridarum	NCTC12714	GCA_900450885.1	Contig	complete
Helicobacter mustelae	12198	GCA_000091985.1	Complete Genome	complete
Helicobacter pametensis	NCTC12888	GCA_900618185.1	Contig	complete
Helicobacter pullorum	NCTC13154	GCA_900638355.1	Complete Genome	complete
Helicobacter pylori	26695	GCA_000008525.1	Complete Genome	complete
Helicobacter rappini	95150_3	GCA_900198625.1	Scaffold	complete
Helicobacter rodentium	ATCC 700285	GCA_000687535.1	Contig	complete
Helicobacter saguini	15-1416 (F2)	GCA_003546745.1	Chromosome	complete
Helicobacter salomonis	56878_5	GCA_900197705.1	Contig	complete
Helicobacter suis	SNTW101c	GCA_007036205.1	Complete Genome	complete
Helicobacter trogontum	50960_6	GCA_900198465.1	Scaffold	complete
Helicobacter typhlonius	1	GCA_001460635.1	Complete Genome	complete
Helicobacter valdiviensis	WBE14	GCA_003245365.1	Contig	complete
Helicobacter winghamensis	ATCC BAA-430	GCA_000158455.1	Scaffold	complete
Klebsiella aerogenes	KCTC 2190	GCA_000215745.1	Complete Genome	complete
Klebsiella cf.	B43	GCA_000333535.1	Scaffold	complete
Klebsiella grimontii	SS141	GCA_004104525.2	Complete Genome	complete
Klebsiella huaxiensis	WCHKl090001	GCA_003261575.2	Complete Genome	complete
Klebsiella michiganensis	KCTC 1686	GCA_000240325.1	Complete Genome	complete
Klebsiella oxytoca	NCTC13727	GCA_900636985.1	Complete Genome	complete
Klebsiella oxytoca	2880STDY5682610	GCA_900084025.1	Scaffold	complete
Klebsiella pneumoniae	P1428	GCA_002761315.1	Complete Genome	complete
Klebsiella quasipneumoniae	A708	GCA_003285165.1	Complete Genome	complete
Klebsiella quasivariicola	KPN1705	GCA_002269255.1	Complete Genome	complete
Klebsiella variicola	DSM 15968	GCA_000828055.2	Complete Genome	complete
Lactobacillus acetotolerans	NBRC 13120	GCA_001042405.1	Complete Genome	complete
Lactobacillus acidifarinae	DSM 19394	GCA_001434835.1	Scaffold	complete
Lactobacillus acidipiscis	ACA-DC 1533	GCA_900116935.1	Complete Genome	complete
Lactobacillus acidophilus	NCFM	GCA_000011985.1	Complete Genome	complete
Lactobacillus agilis	La3	GCA_002240375.2	Complete Genome	complete
Lactobacillus algidus	NAGRM3a-7	GCA_007922695.1	Contig	complete
Lactobacillus alimentarius	DSM 20249	GCA_002849895.1	Complete Genome	complete
Lactobacillus allii	WiKim39	GCA_001971585.1	Complete Genome	complete
Lactobacillus amylolyticus	LA664	GCA_009497035.1	Chromosome	complete
Lactobacillus amylophilus	DSM 20533	GCA_001936335.1	Complete Genome	complete
Lactobacillus amylotrophicus	DSM 20534	GCA_001434555.1	Scaffold	complete
Lactobacillus amylovorus	DSM 20531	GCA_002706375.1	Complete Genome	complete
Lactobacillus animalis	LL1	GCA_005311005.1	Complete Genome	complete
Lactobacillus antri	DSM 16041	GCA_000160835.1	Scaffold	complete
Lactobacillus apinorum	Fhon13	GCA_001281175.1	Scaffold	complete
Lactobacillus apis	ESL0185	GCA_003150935.1	Complete Genome	complete
Lactobacillus apodemi	DSM 16634	GCA_001434405.1	Scaffold	complete
Lactobacillus aquaticus	DSM 21051	GCA_001436755.1	Scaffold	complete
Lactobacillus aviarius	DSM 20655	GCA_001436315.1	Scaffold	complete
Lactobacillus backii	TMW 1.1989	GCA_001663675.1	Complete Genome	complete
Lactobacillus bambusae	BS-W1	GCA_003124125.1	Scaffold	complete
Lactobacillus bifermentans	DSM 20003	GCA_001434575.1	Scaffold	complete
Lactobacillus bombi	BI-2.5	GCA_003522965.1	Complete Genome	complete
Lactobacillus bombicola	BI-4G	GCA_003515845.1	Scaffold	complete
Lactobacillus brantae	DSM 23927	GCA_001436115.1	Contig	complete
Lactobacillus brevis	NCTC13768	GCA_900475625.1	Complete Genome	complete
Lactobacillus buchneri	CD034	GCA_000298115.2	Complete Genome	complete
Lactobacillus cacaonum	DSM 21116	GCA_001436735.1	Scaffold	complete
Lactobacillus camelliae	DSM 22697	GCA_001436615.1	Scaffold	complete
Lactobacillus capillatus	DSM 19910	GCA_001434915.1	Scaffold	complete
Lactobacillus casei	LC5	GCA_002192215.1	Complete Genome	complete
Lactobacillus cerevisiae	DSM 100836	GCA_003946245.1	Contig	complete
Lactobacillus ceti	DSM 22408	GCA_000423245.1	Scaffold	complete
Lactobacillus chiayiensis	NCYUAS	GCA_004123795.1	Contig	complete
Lactobacillus coleohominis	101-4-CHN	GCA_000161935.1	Scaffold	complete
Lactobacillus collinoides	JCM 1123	GCA_001312845.1	Contig	complete
Lactobacillus composti	DSM 18527	GCA_001436375.1	Scaffold	complete
Lactobacillus concavus	DSM 17758	GCA_001435835.1	Scaffold	complete
Lactobacillus coryniformis	DSM 20001	GCA_002706425.1	Complete Genome	complete
Lactobacillus crispatus	ST1	GCA_000091765.1	Chromosome	complete
Lactobacillus crustorum	MN047	GCA_001951175.1	Complete Genome	complete
Lactobacillus curieae	CCTCC M 2011381	GCA_000785105.2	Complete Genome	complete
Lactobacillus curvatus	MRS6	GCA_002224425.1	Complete Genome	complete
Lactobacillus delbrueckii	ATCC 11842	GCA_000056065.1	Complete Genome	complete
Lactobacillus dextrinicus	LH506	GCA_008831385.1	Complete Genome	complete
Lactobacillus diolivorans	DSM 14421	GCA_001434255.1	Scaffold	complete
Lactobacillus equi	JCM 10991	GCA_000615765.1	Contig	complete
Lactobacillus equicursoris	JCM 14600	GCA_001311765.1	Contig	complete
Lactobacillus fabifermentans	T30PCM01	GCA_000565485.1	Scaffold	complete
Lactobacillus farciminis	DSM 20184	GCA_002706745.1	Complete Genome	complete
Lactobacillus farraginis	JCM 14108	GCA_000583655.1	Contig	complete
Lactobacillus fermentum	IFO 3956	GCA_000010145.1	Complete Genome	complete
Lactobacillus floricola	DSM 23037	GCA_001436605.1	Scaffold	complete
Lactobacillus formosensis	NBRC 109509	GCA_005405305.1	Scaffold	complete
Lactobacillus fructivorans	LF543	GCA_009496955.1	Complete Genome	complete
Lactobacillus frumenti	LF145	GCA_008876665.1	Complete Genome	complete
Lactobacillus fuchuensis	MFPC41A2801	GCA_900258455.1	Chromosome	complete
Lactobacillus furfuricola	JCM 18764	GCA_003946325.1	Contig	complete
Lactobacillus futsaii	Y97	GCA_006007945.1	Complete Genome	complete
Lactobacillus gallinarum	HFD4	GCA_001314245.2	Complete Genome	complete
Lactobacillus gasseri	ATCC 33323	GCA_000014425.1	Complete Genome	complete
Lactobacillus gastricus	DSM 16045	GCA_001434365.1	Scaffold	complete
Lactobacillus ghanensis	DSM 18630	GCA_001435235.1	Scaffold	complete
Lactobacillus gigeriorum	type strain: CRBIP 24.85	GCA_000296855.1	Contig	complete
Lactobacillus ginsenosidimutans	EMML 3041	GCA_001050475.1	Complete Genome	complete
Lactobacillus gorillae	KZ01	GCA_001293735.1	Contig	complete
Lactobacillus graminis	LG542	GCA_009025875.1	Complete Genome	complete
Lactobacillus halodurans	TMW 1.1920	GCA_009600995.1	Contig	complete
Lactobacillus hammesii	DSM 16381	GCA_001434395.1	Scaffold	complete
Lactobacillus hamsteri	JCM 6256	GCA_000615445.1	Contig	complete
Lactobacillus harbinensis	M1	GCA_009217765.1	Complete Genome	complete
Lactobacillus hayakitensis	JCM 14209	GCA_000615845.1	Contig	complete
Lactobacillus heilongjiangensis	DSM 28069	GCA_000831645.3	Complete Genome	complete
Lactobacillus helsingborgensis	ESL0183	GCA_003173695.1	Complete Genome	complete
Lactobacillus helveticus	CAUH18	GCA_001308285.1	Complete Genome	complete
Lactobacillus herbarum	TCF032-E4	GCA_001039045.1	Scaffold	complete
Lactobacillus hilgardii	LH500	GCA_008694025.1	Complete Genome	complete
Lactobacillus hokkaidonensis	LOOC260	GCA_000829395.1	Complete Genome	complete
Lactobacillus hominis	type strain:CRBIP 24.179	GCA_000296835.1	Contig	complete
Lactobacillus homohiochii	DSM 20571	GCA_001436985.1	Scaffold	complete
Lactobacillus hordei	TMW 1.1822	GCA_002850035.1	Complete Genome	complete
Lactobacillus iners	LI335	GCA_009556455.1	Chromosome	complete
Lactobacillus ingluviei	Autruche 4	GCA_000312405.1	Scaffold	complete
Lactobacillus insicii	DSM 29801	GCA_003946015.1	Contig	complete
Lactobacillus intestinalis	NM61_E11	GCA_004793775.1	Contig	complete
Lactobacillus iwatensis	JCM 18838	GCA_003950295.1	Contig	complete
Lactobacillus japonicus	NBRC 102478	GCA_007989525.1	Contig	complete
Lactobacillus jensenii	SNUV360	GCA_001936235.1	Complete Genome	complete
Lactobacillus johnsonii	ZLJ010	GCA_004011315.1	Complete Genome	complete
Lactobacillus kalixensis	DSM 16043	GCA_001434335.1	Scaffold	complete
Lactobacillus kefiranofaciens	LKK75	GCA_009184665.1	Complete Genome	complete
Lactobacillus kefiri	SGL 13	GCA_003131085.1	Scaffold	complete
Lactobacillus kimbladii	Hma2	GCA_000970755.1	Scaffold	complete
Lactobacillus kimchicus	JCM 15530	GCA_001313205.1	Contig	complete
Lactobacillus kimchiensis	DSM 24716	GCA_001438805.1	Contig	complete
Lactobacillus kisonensis	F0435	GCA_000242275.1	Scaffold	complete
Lactobacillus kitasatonis	JCM 1039	GCA_000615285.1	Contig	complete
Lactobacillus koreensis	26-25	GCA_001050435.1	Complete Genome	complete
Lactobacillus kosoi	NBRC 113063	GCA_003112615.1	Contig	complete
Lactobacillus kullabergensis	ESL0186	GCA_003151025.1	Complete Genome	complete
Lactobacillus kunkeei	MP2	GCA_001314945.1	Complete Genome	complete
Lactobacillus lindneri	TMW 1.1993	GCA_001702115.1	Complete Genome	complete
Lactobacillus malefermentans	CBA3618	GCA_008033155.1	Complete Genome	complete
Lactobacillus mali	LM596	GCA_009184705.1	Complete Genome	complete
Lactobacillus manihotivorans	LM010	GCA_009184845.1	Chromosome	complete
Lactobacillus mellifer	Bin4	GCA_000970795.1	Scaffold	complete
Lactobacillus mellis	Hon2	GCA_000967245.1	Scaffold	complete
Lactobacillus melliventris	ESL0184	GCA_003202825.1	Contig	complete
Lactobacillus micheneri	HV_32	GCA_006493195.1	Contig	complete
Lactobacillus mindensis	DSM 14500	GCA_001434275.1	Scaffold	complete
Lactobacillus mixtipabuli	IWT30	GCA_002217925.1	Scaffold	complete
Lactobacillus modestisalitolerans	NBRC 107235	GCA_005405425.1	Contig	complete
Lactobacillus mucosae	LM1	GCA_000248095.3	Complete Genome	complete
Lactobacillus mudanjiangensis	11050	GCA_005405385.1	Contig	complete
Lactobacillus murinus	CR147	GCA_003288115.1	Complete Genome	complete
Lactobacillus musae	NBRC 112868	GCA_003967595.1	Contig	complete
Lactobacillus nagelii	TMW 1.1827	GCA_002850055.1	Complete Genome	complete
Lactobacillus namurensis	DSM 19117	GCA_001434785.1	Scaffold	complete
Lactobacillus nantensis	DSM 16982	GCA_001435815.1	Contig	complete
Lactobacillus nasuensis	JCM 17158	GCA_001434705.1	Scaffold	complete
Lactobacillus nenjiangensis	SH-Y15	GCA_008632615.1	Complete Genome	complete
Lactobacillus nodensis	DSM 19682	GCA_001435555.1	Scaffold	complete
Lactobacillus nuruki	SYF10-1a	GCA_002872255.1	Contig	complete
Lactobacillus odoratitofui	JCM 15043	GCA_001313185.1	Contig	complete
Lactobacillus oeni	DSM 19972	GCA_001436275.1	Scaffold	complete
Lactobacillus oligofermentans	LACOL	GCA_900015005.1	Complete Genome	complete
Lactobacillus oris	J-1	GCA_001602195.1	Complete Genome	complete
Lactobacillus oryzae	JCM 18671	GCA_001311525.1	Contig	complete
Lactobacillus otakiensis	JCM 15040	GCA_001311395.1	Contig	complete
Lactobacillus ozensis	DSM 23829	GCA_001435995.1	Scaffold	complete
Lactobacillus panis	DSM 6035	GCA_001435935.1	Scaffold	complete
Lactobacillus panisapium	2021-02-03	GCA_002916935.1	Contig	complete
Lactobacillus pantheris	DSM 15945	GCA_001435155.1	Scaffold	complete
Lactobacillus parabrevis	RODS-DW	GCA_000383435.1	Scaffold	complete
Lactobacillus parabuchneri	FAM21731	GCA_001922025.1	Complete Genome	complete
Lactobacillus paracasei	NJ	GCA_007637635.1	Complete Genome	complete
Lactobacillus paracollinoides	TMW 1.1979	GCA_001702155.1	Complete Genome	complete
Lactobacillus parafarraginis	FAM 1079	GCA_005864225.1	Scaffold	complete
Lactobacillus paragasseri	JCM 5343	GCA_003584685.1	Complete Genome	complete
Lactobacillus parakefiri	DSM 10551	GCA_004354625.1	Scaffold	complete
Lactobacillus paralimentarius	LP238	GCA_009295905.1	Chromosome	complete
Lactobacillus paraplantarum	L-ZS9	GCA_001443645.1	Complete Genome	complete
Lactobacillus pasteurii	DSM 23907	GCA_004354755.1	Contig	complete
Lactobacillus paucivorans	DSM 22467	GCA_001437125.1	Scaffold	complete
Lactobacillus pentosiphilus	IWT140	GCA_002217965.1	Contig	complete
Lactobacillus pentosus	KCA1	GCA_000271445.1	Chromosome	complete
Lactobacillus perolens	DSM 12744	GCA_001435585.1	Contig	complete
Lactobacillus plajomi	NBRC 107333	GCA_005405405.1	Scaffold	complete
Lactobacillus plantarum	UNQLp11	GCA_004730965.1	Complete Genome	complete
Lactobacillus pobuzihii	E100301	GCA_000349725.1	Scaffold	complete
Lactobacillus pontis	LP475	GCA_009428965.1	Complete Genome	complete
Lactobacillus porcinae	JCM 19617	GCA_003946305.1	Contig	complete
Lactobacillus psittaci	DSM 15354	GCA_000425905.1	Scaffold	complete
Lactobacillus quenuiae	HV_6	GCA_002994005.1	Contig	complete
Lactobacillus raoultii	Marseille-P4006	GCA_900411375.1	Scaffold	complete
Lactobacillus rapi	DSM 19907	GCA_001436255.1	Scaffold	complete
Lactobacillus rennini	DSM 20253	GCA_001436505.1	Scaffold	complete
Lactobacillus reuteri	DSM 20016	GCA_000016825.1	Complete Genome	complete
Lactobacillus rhamnosus	GG (ATCC 53103)	GCA_000026505.1	Complete Genome	complete
Lactobacillus rodentium	DSM 24759	GCA_003423665.1	Scaffold	complete
Lactobacillus rossiae	LR814	GCA_009295885.1	Chromosome	complete
Lactobacillus ruminis	ATCC 27782	GCA_000224985.1	Complete Genome	complete
Lactobacillus saerimneri	30a	GCA_000317165.1	Contig	complete
Lactobacillus sakei	DS4	GCA_002953655.1	Complete Genome	complete
Lactobacillus salivarius	DJ-sa-01	GCA_003316955.1	Complete Genome	complete
Lactobacillus salsicarnum	TMW 1.2188	GCA_009600905.1	Contig	complete
Lactobacillus sanfranciscensis	LS451	GCA_009496975.1	Complete Genome	complete
Lactobacillus saniviri	JCM 17471	GCA_001311785.1	Contig	complete
Lactobacillus satsumensis	DSM 16230	GCA_001435195.1	Scaffold	complete
Lactobacillus secaliphilus	DSM 17896	GCA_001437055.1	Scaffold	complete
Lactobacillus selangorensis	DSM 13344	GCA_001437205.1	Contig	complete
Lactobacillus senioris	DSM 24302	GCA_001436555.1	Scaffold	complete
Lactobacillus senmaizukei	DSM 21775	GCA_001436675.1	Scaffold	complete
Lactobacillus sharpeae	DSM 20505	GCA_001436225.1	Scaffold	complete
Lactobacillus shenzhenensis	LY-73	GCA_000469325.1	Scaffold	complete
Lactobacillus silagei	DSM 27022	GCA_004354595.1	Contig	complete
Lactobacillus silagincola	IWT5	GCA_002583405.1	Scaffold	complete
Lactobacillus siliginis	DSM 22696	GCA_001437435.1	Scaffold	complete
Lactobacillus similis	JCM 2765	GCA_001311075.1	Contig	complete
Lactobacillus songhuajiangensis	2021-07-19	GCA_003946025.1	Contig	complete
Lactobacillus spicheri	LP38	GCA_000965255.1	Contig	complete
Lactobacillus suantsaii	BCRC 12945	GCA_004115745.1	Contig	complete
Lactobacillus sucicola	JCM 15457	GCA_000612445.1	Contig	complete
Lactobacillus suebicus	DSM 5007	GCA_001434475.1	Contig	complete
Lactobacillus sunkii	CG_D	GCA_001766745.1	Contig	complete
Lactobacillus taiwanensis	103j	GCA_002253615.1	Scaffold	complete
Lactobacillus terrae	NIBRBAC000499792	GCA_002762335.1	Complete Genome	complete
Lactobacillus thailandensis	JCM 13996	GCA_001312865.1	Contig	complete
Lactobacillus timberlakei	HV_26	GCA_006493425.1	Contig	complete
Lactobacillus timonensis	Marseille-P3825	GCA_900240275.1	Scaffold	complete
Lactobacillus tucceti	DSM 20183	GCA_001434665.1	Scaffold	complete
Lactobacillus ultunensis	DSM 16047	GCA_000159415.1	Scaffold	complete
Lactobacillus uvarum	DSM 19971	GCA_001434935.1	Scaffold	complete
Lactobacillus vaccinostercus	DSM 20634	GCA_001436295.1	Scaffold	complete
Lactobacillus vaginalis	LV515	GCA_009362935.1	Complete Genome	complete
Lactobacillus versmoldensis	DSM 14857	GCA_001434295.1	Contig	complete
Lactobacillus vini	DSM 20605	GCF_000255495.1	Contig	complete
Lactobacillus wasatchensis	WDC04	GCA_000876205.1	Contig	complete
Lactobacillus xiangfangensis	LMG 26013	GCA_001438845.1	Scaffold	complete
Lactobacillus zeae	CRBIP24.58	GCA_005796005.1	Contig	complete
Lactobacillus zymae	ACA-DC 3411	GCA_900183405.1	Complete Genome	complete
Lactococcus chungangensis	DSM 22330	GCA_900119835.1	Scaffold	complete
Lactococcus fujiensis	JCM 16395	GCA_001311235.1	Contig	complete
Lactococcus garvieae	ATCC 49156	GCA_000269925.1	Complete Genome	complete
Lactococcus hircilactis	DSM 28960	GCA_009601015.1	Scaffold	complete
Lactococcus lactis	TIFN1	GCA_000447885.1	Contig	complete
Lactococcus petauri	AM13-9	GCA_003433825.1	Scaffold	complete
Lactococcus piscium	CNCM I-4031	GCA_900094145.1	Chromosome	complete
Lactococcus plantarum	DSM 20686	GCA_002441715.1	Contig	complete
Lactococcus raffinolactis	WiKim0068	GCA_002310475.1	Complete Genome	complete
Lactococcus reticulitermitis	Rs-Y01	GCA_002260845.1	Contig	complete
Lactococcus termiticola	NtB2	GCA_003116835.1	Contig	complete
Leptospira adleri	201601302	GCA_004770415.1	Contig	complete
Leptospira alexanderi	L 60	GCA_000243815.3	Contig	complete
Leptospira alstonii	80-412	GCA_000332555.2	Contig	complete
Leptospira andrefontaineae	201800301	GCA_004770105.1	Contig	complete
Leptospira bandrabouensis	201601111	GCA_004770905.1	Contig	complete
Leptospira barantonii	FH4-C-A1	GCA_002811925.1	Contig	complete
Leptospira biflexa	Patoc 1 (Paris)	GCA_000017685.1	Complete Genome	complete
Leptospira borgpetersenii	L550	GCA_000013945.1	Complete Genome	complete
Leptospira bourretii	201800267	GCA_004770145.1	Contig	complete
Leptospira bouyouniensis	201800273	GCA_004769525.1	Contig	complete
Leptospira brenneri	201800277	GCA_004769295.1	Contig	complete
Leptospira broomii	5399	GCA_000243715.3	Contig	complete
Leptospira congkakensis	201702421	GCA_004770265.1	Contig	complete
Leptospira dzianensis	L1S1	GCA_004770135.1	Contig	complete
Leptospira dzoumogneensis	201601113	GCA_004770895.1	Contig	complete
Leptospira ellinghausenii	E18	GCA_003114815.1	Contig	complete
Leptospira elllisii	ATI7-C-A5	GCA_002811955.1	Scaffold	complete
Leptospira fainei	BUT 6	GCA_000306235.2	Contig	complete
Leptospira fletcheri	SSW15	GCA_004769195.1	Contig	complete
Leptospira fluminis	SCS5	GCA_004771275.1	Contig	complete
Leptospira gomenensis	201800299	GCA_004770155.1	Contig	complete
Leptospira haakeii	ATI7-C-A2	GCA_002812225.1	Scaffold	complete
Leptospira harrisiae	FH2-B-A1	GCA_002811945.1	Scaffold	complete
Leptospira hartskeerlii	MCA2-B-A3	GCA_002811475.1	Scaffold	complete
Leptospira idonii	201300427	GCA_004770995.1	Contig	complete
Leptospira ilyithenensis	201400974	GCA_004771005.1	Contig	complete
Leptospira inadai	10	GCA_000243675.3	Contig	complete
Leptospira interrogans	L495	GCA_900236655.1	Chromosome	complete
Leptospira jelokensis	201702451	GCA_004769635.1	Contig	complete
Leptospira johnsonii	E8	GCA_003112675.1	Contig	complete
Leptospira kanakyensis	201800292	GCA_004769235.1	Contig	complete
Leptospira kemamanensis	201702454	GCA_004769665.1	Contig	complete
Leptospira kirschneri	200702274	GCA_000244515.3	Contig	complete
Leptospira kmetyi	LS 001/16	GCA_003722295.1	Complete Genome	complete
Leptospira kobayashii	E30	GCA_003114835.1	Contig	complete
Leptospira koniamboensis	201800265	GCA_004769555.1	Contig	complete
Leptospira langatensis	SSW18	GCA_004770615.1	Contig	complete
Leptospira levettii	201601119	GCA_004770425.1	Contig	complete
Leptospira licerasiae	MMD4847	GCA_000244715.3	Contig	complete
Leptospira macculloughii	ATI2-C-A1	GCA_002811975.1	Scaffold	complete
Leptospira mayottensis	VS2413	GCA_003429505.1	Complete Genome	complete
Leptospira meyeri	Went 5	GCA_000304275.1	Contig	complete
Leptospira montravelensis	201800278	GCA_004770045.1	Contig	complete
Leptospira mtsangambouensis	201601298	GCA_004770475.1	Contig	complete
Leptospira neocaledonica	ES4-C-A1	GCA_002812205.1	Scaffold	complete
Leptospira noguchii	CZ214	GCA_000306255.2	Contig	complete
Leptospira noumeaensis	201800287	GCA_004770765.1	Contig	complete
Leptospira ognonensis	201702476	GCA_004770745.1	Scaffold	complete
Leptospira perdikensis	201702692	GCA_004769575.1	Contig	complete
Leptospira perolatii	FH1-B-B1	GCA_002811875.1	Contig	complete
Leptospira putramalaysiae	SSW20	GCA_004770035.1	Contig	complete
Leptospira ryugenii	YH101	GCA_003114855.1	Scaffold	complete
Leptospira saintgironsiae	FH4-C-A2	GCA_002811765.1	Contig	complete
Leptospira santarosai	-	GCA_000313175.2	Complete Genome	complete
Leptospira sarikeiensis	201702455	GCA_004769615.1	Contig	complete
Leptospira selangorensis	SSW17	GCA_004769405.1	Contig	complete
Leptospira semungkisensis	SSS9	GCA_004770055.1	Contig	complete
Leptospira stimsonii	Yale	GCA_003545885.1	Contig	complete
Leptospira terpstrae	LT 11-33	GCA_000332495.2	Contig	complete
Leptospira tipperaryensis	GWTS #1	GCA_001729245.1	Complete Genome	complete
Leptospira vanthielii	201601955	GCA_004770365.1	Contig	complete
Leptospira venezuelensis	CLM-U50	GCA_002150035.1	Contig	complete
Leptospira weilii	CUD13	GCA_006874745.1	Complete Genome	complete
Leptospira wolbachii	CDC	GCA_000332515.2	Contig	complete
Leptospira wolffii	201800289	GCA_004770715.1	Scaffold	complete
Leptospira yanagawae	201800272	GCA_004769275.1	Contig	complete
Leptospira yasudae	F1	GCA_003545925.1	Contig	complete
Leuconostoc carnosum	CBA3620	GCA_007954525.1	Complete Genome	complete
Leuconostoc citreum	-	GCA_000820985.2	Scaffold	complete
Leuconostoc fallax	ATCC 700006	GCA_004354645.1	Scaffold	complete
Leuconostoc garlicum	KFRI01	GCA_001998805.1	Complete Genome	complete
Leuconostoc gelidum	JB7	GCA_000298875.1	Complete Genome	complete
Leuconostoc kimchii	NKJ218	GCA_004551615.1	Complete Genome	complete
Leuconostoc lactis	CBA3626	GCA_007954665.1	Complete Genome	complete
Leuconostoc mesenteroides	BD1710	GCA_002117185.1	Complete Genome	complete
Leuconostoc pseudomesenteroides	CBA3630	GCA_008033175.1	Complete Genome	complete
Leuconostoc suionicum	LT-38	GCA_002370395.1	Complete Genome	complete
Methanosarcina acetivorans	C2A	GCA_000007345.1	Complete Genome	complete
Methanosarcina barkeri	3	GCA_000970305.1	Complete Genome	complete
Methanosarcina flavescens	E03.2	GCA_001304615.1	Contig	complete
Methanosarcina horonobensis	HB-1	GCA_000970285.1	Complete Genome	complete
Methanosarcina lacustris	Z-7289	GCA_000970265.1	Complete Genome	complete
Methanosarcina siciliae	T4/M	GCA_000970085.1	Complete Genome	complete
Methanosarcina soligelidi	SMA-21	GCA_000744315.1	Contig	complete
Methanosarcina spelaei	MC-15	GCA_002287235.1	Contig	complete
Methanosarcina thermophila	TM-1	GCA_000969885.1	Complete Genome	complete
Methanosarcina vacuolata	Z-761	GCA_000969905.1	Complete Genome	complete
Mycobacterium [tuberculosis]	TKK-01-0051	GCA_000661085.1	Scaffold	complete
Mycobacterium ahvazicum	AFP003	GCA_900176255.2	Contig	complete
Mycobacterium alsense	DSM 45230	GCA_002086635.1	Contig	complete
Mycobacterium angelicum	DSM 45057	GCA_002086155.1	Contig	complete
Mycobacterium aquaticum	RW6	GCA_002086485.1	Contig	complete
Mycobacterium arosiense	DSM 45069	GCA_002086125.1	Contig	complete
Mycobacterium asiaticum	DSM 44297	GCA_000613245.1	Scaffold	complete
Mycobacterium attenuatum	MK136	GCA_900566065.1	Contig	complete
Mycobacterium avium	K-10	GCA_000007865.1	Complete Genome	complete
Mycobacterium basiliense	901379	GCA_900292015.1	Complete Genome	complete
Mycobacterium bohemicum	DSM 44277	GCA_001053185.1	Scaffold	complete
Mycobacterium bouchedurhonense	DSM 45439	GCA_002086165.1	Contig	complete
Mycobacterium branderi	DSM 44624	GCA_002086575.1	Contig	complete
Mycobacterium canettii	CIPT 140010059	GCA_000253375.1	Complete Genome	complete
Mycobacterium celatum	DSM 44243	GCA_002101595.1	Contig	complete
Mycobacterium chimaera	DSM 44623	GCA_002219285.1	Complete Genome	complete
Mycobacterium colombiense	CSURP297	GCA_900161855.1	Scaffold	complete
Mycobacterium conspicuum	DSM 44136	GCA_002102095.1	Contig	complete
Mycobacterium decipiens	TBL 1200985	GCA_002104675.1	Contig	complete
Mycobacterium dioxanotrophicus	PH-06	GCA_002157835.1	Complete Genome	complete
Mycobacterium eburneum	DSM 44358	GCA_004354905.1	Contig	complete
Mycobacterium europaeum	CSUR P1344	GCA_001373515.1	Contig	complete
Mycobacterium florentinum	DSM 44852	GCA_002101635.1	Contig	complete
Mycobacterium fragae	DSM 45731	GCA_002102185.1	Contig	complete
Mycobacterium gastri	DSM 43505	GCA_002102175.1	Contig	complete
Mycobacterium genavense	ATCC 51234	GCA_000526915.1	Contig	complete
Mycobacterium gordonae	DSM 44160	GCA_002101675.1	Contig	complete
Mycobacterium grossiae	DSM 104744	GCA_008329645.1	Complete Genome	complete
Mycobacterium haemophilum	ATCC 29548	GCA_000340435.3	Complete Genome	complete
Mycobacterium heckeshornense	CTRI-134	GCA_001881585.2	Contig	complete
Mycobacterium heidelbergense	DSM 44471	GCA_002086215.1	Contig	complete
Mycobacterium innocens	MK13	GCA_900566055.1	Contig	complete
Mycobacterium interjectum	type strain: ATCC 51457	GCA_900078675.2	Scaffold	complete
Mycobacterium intermedium	HMC2_M5	GCA_001722345.1	Scaffold	complete
Mycobacterium intracellulare	ATCC 13950	GCA_000277125.1	Complete Genome	complete
Mycobacterium kansasii	11MK	GCA_002085815.1	Chromosome	complete
Mycobacterium kubicae	ACS1160	GCA_001667525.1	Contig	complete
Mycobacterium kyogaense	NCTC 11659	GCA_003254575.1	Contig	complete
Mycobacterium kyorinense	HF1629	GCA_001439515.1	Contig	complete
Mycobacterium lacus	DSM 44577	GCA_002102215.1	Contig	complete
Mycobacterium lehmannii	IS-1744	GCA_001499925.1	Contig	complete
Mycobacterium lentiflavum	CSUR P1491	GCA_001373395.1	Contig	complete
Mycobacterium leprae	TN	GCA_000195855.1	Complete Genome	complete
Mycobacterium lepraemurium	Hawaii	GCA_002291465.1	Complete Genome	complete
Mycobacterium lepromatosis	FJ924	GCA_000975265.1	Contig	complete
Mycobacterium liflandii	128FXT	GCA_000026445.2	Complete Genome	complete
Mycobacterium malmoense	IP1130001	GCA_002086305.1	Contig	complete
Mycobacterium mantenii	E3121	GCA_001667865.1	Contig	complete
Mycobacterium marinum	CCUG20998	GCA_003391395.1	Complete Genome	complete
Mycobacterium marseillense	FLAC0026	GCA_002285715.1	Complete Genome	complete
Mycobacterium montefiorense	BS	GCA_003112775.1	Scaffold	complete
Mycobacterium mungi	BM22813	GCA_001652545.1	Contig	complete
Mycobacterium nebraskense	AKUC2	GCA_001021495.1	Scaffold	complete
Mycobacterium neumannii	CECT 8766	GCA_002245615.1	Scaffold	complete
Mycobacterium noviomagense	DSM 45145	GCA_002086415.1	Contig	complete
Mycobacterium orygis	NIRTAH144	GCA_006385035.1	Contig	complete
Mycobacterium palustre	DSM 44572	GCA_002101785.1	Contig	complete
Mycobacterium paraense	FI-07156	GCA_002102295.1	Contig	complete
Mycobacterium paraffinicum	M11	GCA_001907675.1	Scaffold	complete
Mycobacterium paragordonae	49061	GCA_003614435.1	Complete Genome	complete
Mycobacterium paraintracellulare	MOTT64	GCA_000276825.1	Complete Genome	complete
Mycobacterium parascrofulaceum	ATCC BAA-614	GCA_000164135.1	Scaffold	complete
Mycobacterium paraseoulense	DSM 45000	GCA_002086475.1	Contig	complete
Mycobacterium parmense	DSM 44553	GCA_002102335.1	Contig	complete
Mycobacterium persicum	8MK	GCA_002086855.1	Scaffold	complete
Mycobacterium pseudokansasii	MK142	GCA_900566075.1	Contig	complete
Mycobacterium pseudoshottsii	JCM 15466	GCA_003584745.1	Complete Genome	complete
Mycobacterium riyadhense	DSM 45176	GCA_002101845.1	Contig	complete
Mycobacterium saskatchewanense	DSM 44616	GCA_002101875.1	Contig	complete
Mycobacterium scrofulaceum	E3039	GCA_001667885.1	Contig	complete
Mycobacterium sherrisii	ATCC BAA-832	GCA_002102355.1	Contig	complete
Mycobacterium shigaense	JCM 32072	GCA_002356315.1	Complete Genome	complete
Mycobacterium shimoidei	P7336	GCA_900417275.1	Scaffold	complete
Mycobacterium shinjukuense	CCUG 53584	GCA_002086755.1	Contig	complete
Mycobacterium simiae	ATCC 25275 = DSM 44165	GCA_000455305.1	Scaffold	complete
Mycobacterium syngnathidarum	27335	GCA_001942625.1	Contig	complete
Mycobacterium szulgai	DSM 44166	GCA_002116635.1	Contig	complete
Mycobacterium talmoniae	MO-5499	GCA_001854525.1	Scaffold	complete
Mycobacterium tilburgii	MEPHI	GCA_902168065.1	Scaffold	complete
Mycobacterium timonense	CCUG 56329	GCA_002086775.1	Contig	complete
Mycobacterium triplex	DSM 44626	GCA_000689255.1	Scaffold	complete
Mycobacterium tuberculosis	Danish 1331	GCA_005156105.1	Complete Genome	complete
Mycobacterium uberis	Jura	GCA_003408705.1	Contig	complete
Mycobacterium ulcerans	SGL03	GCA_900638745.1	Complete Genome	complete
Mycobacterium xenopi	NCTC10042	GCA_900453395.1	Contig	complete
Mycobacteroides abscessus	JCM 15300	GCA_000497265.2	Complete Genome	complete
Mycobacteroides chelonae	CCUG 47445	GCA_001632805.1	Complete Genome	complete
Mycobacteroides franklinii	CCUG 64056	GCA_004366895.1	Scaffold	complete
Mycobacteroides immunogenum	CCUG 47286	GCA_001605725.1	Complete Genome	complete
Mycobacteroides salmoniphilum	DSM 43276	GCA_004924335.1	Complete Genome	complete
Mycobacteroides saopaulense	EPM10906	GCA_001456355.1	Complete Genome	complete
Mycoplasma agalactiae	PG2	GCA_000063605.1	Complete Genome	core genome not build
Mycoplasma agassizii	PS6	GCA_002272945.1	Scaffold	core genome not build
Mycoplasma alkalescens	NCTC10135	GCA_900476125.1	Complete Genome	core genome not build
Mycoplasma alligatoris	A21JP2	GCA_000178375.1	Contig	core genome not build
Mycoplasma alvi	ATCC 29626	GCA_000701785.1	Scaffold	core genome not build
Mycoplasma amphoriforme	A39	GCA_000723365.1	Complete Genome	core genome not build
Mycoplasma anatis	NCTC10156	GCA_900660655.1	Complete Genome	core genome not build
Mycoplasma anseris	ATCC 49234	GCA_003285045.1	Complete Genome	core genome not build
Mycoplasma anserisalpingitis	ATCC:BAA-2147	GCA_007859615.1	Complete Genome	core genome not build
Mycoplasma arginini	HAZ145_1	GCA_001547975.1	Complete Genome	core genome not build
Mycoplasma arthritidis	158L3-1	GCA_000020065.1	Complete Genome	core genome not build
Mycoplasma auris	15026	GCA_000367765.1	Contig	core genome not build
Mycoplasma bovigenitalium	NCTC10122	GCA_900660525.1	Complete Genome	core genome not build
Mycoplasma bovirhinis	HAZ141_2	GCA_003609735.1	Complete Genome	core genome not build
Mycoplasma bovis	PG45	GCA_000183385.1	Complete Genome	core genome not build
Mycoplasma bovoculi	M165/69	GCA_000524555.1	Complete Genome	core genome not build
Mycoplasma buteonis	ATCC 51371	GCA_000733865.1	Scaffold	core genome not build
Mycoplasma californicum	ST-6	GCA_000695835.1	Complete Genome	core genome not build
Mycoplasma canadense	HAZ360_1	GCA_000828855.1	Complete Genome	core genome not build
Mycoplasma canis	PG 14	GCA_001553195.1	Complete Genome	core genome not build
Mycoplasma capricolum	ATCC 27343	GCA_000012765.1	Complete Genome	core genome not build
Mycoplasma caviae	NCTC10126	GCA_900631685.1	Contig	core genome not build
Mycoplasma citelli	NCTC10181	GCA_900660645.1	Complete Genome	core genome not build
Mycoplasma cloacale	NCTC10199	GCA_900660735.1	Complete Genome	core genome not build
Mycoplasma collis	ATCC 35278	GCA_000701825.1	Scaffold	core genome not build
Mycoplasma columbinasale	NCTC10184	GCA_900660705.1	Complete Genome	core genome not build
Mycoplasma columbinum	NCTC10178	GCA_900660685.1	Complete Genome	core genome not build
Mycoplasma columborale	NCTC10179	GCA_900660675.1	Complete Genome	core genome not build
Mycoplasma conjunctivae	HRC/581T	GCA_000026765.1	Chromosome	core genome not build
Mycoplasma cricetuli	ATCC 35279	GCA_000526955.1	Contig	core genome not build
Mycoplasma crocodyli	MP145	GCA_000025845.1	Complete Genome	core genome not build
Mycoplasma cynos	C142	GCA_000328725.1	Complete Genome	core genome not build
Mycoplasma dispar	ATCC 27140	GCA_000941075.1	Complete Genome	core genome not build
Mycoplasma edwardii	NCTC10132	GCA_900476105.1	Complete Genome	core genome not build
Mycoplasma elephantis	ATCC 51980	GCA_000687815.1	Contig	core genome not build
Mycoplasma equirhinis	NCTC 10148	GCA_006385185.1	Contig	core genome not build
Mycoplasma falconis	ATCC 51372	GCA_006385795.1	Contig	core genome not build
Mycoplasma felifaucium	ATCC 43428	GCA_000687775.1	Contig	core genome not build
Mycoplasma felis	ATCC 23391	GCA_000701865.1	Scaffold	core genome not build
Mycoplasma feriruminatoris	G5847	GCA_000327395.1	Scaffold	core genome not build
Mycoplasma fermentans	M64	GCA_000186005.1	Complete Genome	core genome not build
Mycoplasma flocculare	Ms42	GCA_000815065.1	Complete Genome	core genome not build
Mycoplasma gallinaceum	NCTC10183	GCA_900660495.1	Complete Genome	core genome not build
Mycoplasma gallinarum	DSM 19816	GCA_000621085.1	Scaffold	core genome not build
Mycoplasma gallisepticum	R	GCA_000092585.1	Complete Genome	core genome not build
Mycoplasma gallopavonis	NCTC10186	GCA_900660635.1	Complete Genome	core genome not build
Mycoplasma genitalium	G-37	GCA_000027325.1	Complete Genome	core genome not build
Mycoplasma glycophilum	NCTC10194	GCA_900660605.1	Complete Genome	core genome not build
Mycoplasma haemocanis	Illinois	GCA_000238995.1	Complete Genome	core genome not build
Mycoplasma haemofelis	Langford 1	GCA_000200735.1	Complete Genome	core genome not build
Mycoplasma hominis	ATCC 23114	GCA_000085865.1	Complete Genome	core genome not build
Mycoplasma hyopneumoniae	J	GCA_000008205.1	Complete Genome	core genome not build
Mycoplasma hyorhinis	SK76	GCA_000313635.1	Complete Genome	core genome not build
Mycoplasma hyosynoviae	M60	GCA_002214445.1	Complete Genome	core genome not build
Mycoplasma imitans	ATCC 51306	GCA_000518305.1	Scaffold	core genome not build
Mycoplasma iners	ATCC 19705	GCA_000701805.1	Scaffold	core genome not build
Mycoplasma iowae	NCTC10185	GCA_900660615.1	Complete Genome	core genome not build
Mycoplasma leachii	PG50	GCA_000183365.1	Complete Genome	core genome not build
Mycoplasma leonicaptivi	ATCC 49890	GCA_000622205.1	Scaffold	core genome not build
Mycoplasma lipofaciens	ATCC 35015	GCA_000686585.1	Scaffold	core genome not build
Mycoplasma maculosum	NCTC10168	GCA_900660665.1	Complete Genome	core genome not build
Mycoplasma marinum	PE	GCA_004335975.1	Contig	core genome not build
Mycoplasma meleagridis	NCTC10153	GCA_900660695.1	Complete Genome	core genome not build
Mycoplasma moatsii	ATCC 27625	GCA_000420225.1	Contig	core genome not build
Mycoplasma mobile	163K	GCA_000008365.1	Complete Genome	core genome not build
Mycoplasma molare	ATCC 27746	GCA_000622165.1	Scaffold	core genome not build
Mycoplasma mucosicanis	1642	GCA_006546935.1	Contig	core genome not build
Mycoplasma mustelae	ATCC 35214	GCA_004365095.1	Scaffold	core genome not build
Mycoplasma mycoides	PG1	GCA_000011445.1	Complete Genome	core genome not build
Mycoplasma nasistruthionis	Ms03	GCA_006494695.1	Chromosome	core genome not build
Mycoplasma neophronis	DSM 24097	GCA_006491995.1	Contig	core genome not build
Mycoplasma neurolyticum	NCTC10166	GCA_900660485.1	Complete Genome	core genome not build
Mycoplasma opalescens	ATCC 27921	GCA_000712185.1	Scaffold	core genome not build
Mycoplasma orale	NCTC10112	GCA_900660435.1	Complete Genome	core genome not build
Mycoplasma ovipneumoniae	NCTC10151	GCA_900660625.1	Complete Genome	core genome not build
Mycoplasma ovis	Michigan	GCA_000508245.1	Complete Genome	core genome not build
Mycoplasma parvum	Indiana	GCA_000477415.1	Complete Genome	core genome not build
Mycoplasma penetrans	HF-2	GCA_000011225.1	Complete Genome	core genome not build
Mycoplasma phocicerebrale	1049	GCA_003383595.3	Complete Genome	core genome not build
Mycoplasma phocidae	105	GCA_003332325.1	Complete Genome	core genome not build
Mycoplasma phocirhinis	852	GCA_004216495.1	Complete Genome	core genome not build
Mycoplasma pirum	ATCC 25960	GCA_000685905.1	Contig	core genome not build
Mycoplasma pneumoniae	M129; ATCC 29342	GCA_000027345.1	Complete Genome	core genome not build
Mycoplasma primatum	ATCC 25948	GCA_000702785.1	Contig	core genome not build
Mycoplasma pullorum	B359_6	GCA_001900245.1	Complete Genome	core genome not build
Mycoplasma pulmonis	UAB CTIP	GCA_000195875.1	Complete Genome	core genome not build
Mycoplasma putrefaciens	KS1	GCA_000224105.1	Complete Genome	core genome not build
Mycoplasma salivarium	NCTC10113	GCA_900660445.1	Complete Genome	core genome not build
Mycoplasma simbae	ATCC 49888	GCA_000702705.1	Contig	core genome not build
Mycoplasma spumans	ATCC 19526	GCA_000620005.1	Scaffold	core genome not build
Mycoplasma sturni	DSM 22021	GCA_000701485.1	Scaffold	core genome not build
Mycoplasma subdolum	ATCC 29870	GCA_003688445.1	Contig	core genome not build
Mycoplasma suis	Illinois	GCA_000179035.2	Complete Genome	core genome not build
Mycoplasma synoviae	WVU1853	GCA_000969765.1	Complete Genome	core genome not build
Mycoplasma testudineum	ATCC 700618	GCA_004362335.1	Contig	core genome not build
Mycoplasma testudinis	ATCC 43263	GCA_000687795.1	Contig	core genome not build
Mycoplasma todarodis	5H	GCA_004335995.1	Contig	core genome not build
Mycoplasma verecundum	ATCC 27862	GCA_900167035.1	Contig	core genome not build
Mycoplasma wenyonii	Massachusetts	GCA_000277795.1	Complete Genome	core genome not build
Mycoplasma yeatsii	GM274B	GCA_000875755.1	Complete Genome	core genome not build
Neisseria animalis	NCTC10212	GCA_900636515.1	Complete Genome	complete
Neisseria animaloris	NCTC12228	GCA_900637855.1	Complete Genome	complete
Neisseria arctica	KH1503	GCA_001027865.1	Contig	complete
Neisseria bacilliformis	ATCC BAA-1200	GCA_000194925.1	Scaffold	complete
Neisseria bergeri	M40463	GCA_003490325.1	Contig	complete
Neisseria canis	NCTC10296	GCA_900636765.1	Complete Genome	complete
Neisseria cinerea	NCTC10294	GCA_900475315.1	Complete Genome	complete
Neisseria dentiae	NCTC13012	GCA_900453685.1	Contig	complete
Neisseria dumasiana	93087	GCA_002108505.1	Contig	complete
Neisseria elongata	ATCC 29315	GCA_000818035.1	Complete Genome	complete
Neisseria flavescens	ATCC 13120	GCA_005221285.1	Complete Genome	complete
Neisseria gonorrhoeae	FA 1090	GCA_000006845.1	Complete Genome	complete
Neisseria iguanae	ATCC 51483	GCA_003013245.1	Scaffold	complete
Neisseria lactamica	020-06	GCA_000196295.1	Complete Genome	complete
Neisseria macacae	ATCC 33926	GCA_000220865.1	Scaffold	complete
Neisseria meningitidis	MC58	GCA_000008805.1	Complete Genome	complete
Neisseria mucosa	FDAARGOS_260	GCA_002073715.2	Complete Genome	complete
Neisseria perflava	UMB0210	GCA_002847985.1	Scaffold	complete
Neisseria polysaccharea	M18661	GCA_003355195.1	Complete Genome	complete
Neisseria shayeganii	871	GCA_000226875.1	Scaffold	complete
Neisseria sicca	C2010005502	GCA_003044565.1	Contig	complete
Neisseria subflava	ATCC 49275	GCA_005221305.1	Complete Genome	complete
Neisseria wadsworthii	9715	GCA_000227765.1	Scaffold	complete
Neisseria weaveri	NCTC13585	GCA_900086555.1	Complete Genome	complete
Neisseria zalophi	ATCC BAA-2455	GCA_008807015.1	Complete Genome	complete
Neisseria zoodegmatis	NCTC12230	GCA_900187305.1	Complete Genome	complete
Paenibacillus aceti	L14	GCA_003614185.1	Scaffold	complete
Paenibacillus agaridevorans	T-3040	GCA_003112455.1	Scaffold	complete
Paenibacillus alginolyticus	DSM 5050	GCA_000422905.1	Scaffold	complete
Paenibacillus algorifonticola	CGMCC 1.10223	GCA_900112925.1	Scaffold	complete
Paenibacillus alvei	Paenibacillus B-LR1	GCA_900519125.1	Chromosome	complete
Paenibacillus amylolyticus	Heshi-A3	GCA_001570725.1	Contig	complete
Paenibacillus anaericanus	DSM 15890	GCA_003994475.1	Scaffold	complete
Paenibacillus antarcticus	KACC 11469	GCA_008369725.1	Complete Genome	complete
Paenibacillus antibioticophila	GD11	GCA_000455265.1	Scaffold	complete
Paenibacillus apiarius	NRRL B-23460	GCA_002161865.1	Contig	complete
Paenibacillus aquistagni	11	GCA_900177815.1	Contig	complete
Paenibacillus assamensis	DSM 18201	GCA_000422445.1	Scaffold	complete
Paenibacillus azotifigens	LMG 29963	GCA_008635805.1	Scaffold	complete
Paenibacillus baekrokdamisoli	KCTC 33723	GCA_003945345.1	Complete Genome	complete
Paenibacillus barcinonensis	CECT 7022	GCA_003217495.1	Scaffold	complete
Paenibacillus barengoltzii	G22	GCA_000403375.2	Scaffold	complete
Paenibacillus beijingensis	DSM 24997	GCA_000961095.1	Complete Genome	complete
Paenibacillus borealis	DSM 13188	GCA_000758665.1	Complete Genome	complete
Paenibacillus bouchesdurhonensis	Marseille-P3071	GCA_900155685.1	Scaffold	complete
Paenibacillus bovis	BD3526	GCA_001421015.2	Complete Genome	complete
Paenibacillus brasilensis	KACC 13842	GCA_009363115.1	Complete Genome	complete
Paenibacillus camerounensis	G4	GCA_000723885.1	Contig	complete
Paenibacillus campinasensis	7537-G1	GCA_002272015.1	Contig	complete
Paenibacillus castaneae	DSM 19417	GCA_002884445.1	Scaffold	complete
Paenibacillus catalpae	CGMCC 1.10784	GCA_900112695.1	Scaffold	complete
Paenibacillus cellulosilyticus	CECT 5696	GCA_003182255.1	Scaffold	complete
Paenibacillus cellulositrophicus	KACC 16577	GCA_009363095.1	Complete Genome	complete
Paenibacillus chibensis	NBRC 15958	GCA_004001045.1	Contig	complete
Paenibacillus chitinolyticus	KCCM 41400	GCA_004117095.1	Complete Genome	complete
Paenibacillus chondroitinus	OK414	GCA_000799595.1	Scaffold	complete
Paenibacillus contaminans	CKOBP-6	GCA_003285015.1	Scaffold	complete
Paenibacillus crassostreae	LPB0068	GCA_001857945.1	Complete Genome	complete
Paenibacillus curdlanolyticus	YK9	GCA_000179615.1	Scaffold	complete
Paenibacillus daejeonensis	DSM 15491	GCA_000378385.1	Scaffold	complete
Paenibacillus darwinianus	MB1	GCA_000598105.1	Scaffold	complete
Paenibacillus dauci	H9	GCA_000971985.1	Scaffold	complete
Paenibacillus dendritiformis	F-A1	GCA_004358805.1	Contig	complete
Paenibacillus donghaensis	KCTC 13049	GCA_002192415.1	Complete Genome	complete
Paenibacillus durus	ATCC 35681	GCA_000993825.1	Complete Genome	complete
Paenibacillus ehimensis	A2	GCA_000612225.1	Contig	complete
Paenibacillus elgii	SUK123	GCA_900188505.1	Contig	complete
Paenibacillus etheri	SH7	GCA_001012825.2	Scaffold	complete
Paenibacillus faecis	DSM 23593	GCA_008084145.1	Scaffold	complete
Paenibacillus ferrarius	CY1	GCA_002027705.1	Scaffold	complete
Paenibacillus fonticola	DSM 21315	GCA_000381905.1	Scaffold	complete
Paenibacillus forsythiae	T98	GCA_000520735.1	Contig	complete
Paenibacillus ginsengarvi	KCTC 13059	GCA_003626695.1	Scaffold	complete
Paenibacillus ginsengihumi	DSM 21568	GCA_000380965.1	Scaffold	complete
Paenibacillus glacialis	DSM 22343	GCA_001637205.1	Contig	complete
Paenibacillus glucanolyticus	5162	GCA_001632305.1	Chromosome	complete
Paenibacillus glycanilyticus	NBRC 16618	GCA_004000805.1	Contig	complete
Paenibacillus gorillae	G1	GCA_000513275.1	Contig	complete
Paenibacillus graminis	DSM 15220	GCA_000758705.1	Complete Genome	complete
Paenibacillus guangzhouensis	KCTC 33171	GCA_009363075.1	Complete Genome	complete
Paenibacillus harenae	DSM 16969	GCA_000422465.1	Scaffold	complete
Paenibacillus hemerocallicola	KCTC 33185	GCA_006265175.1	Scaffold	complete
Paenibacillus herberti	R33	GCA_002233675.1	Scaffold	complete
Paenibacillus humicus	NBRC 102415	GCA_004000905.1	Contig	complete
Paenibacillus ihbetae	IHBB 9852	GCA_002741055.1	Complete Genome	complete
Paenibacillus ihuae	GD6	GCA_001368795.1	Scaffold	complete
Paenibacillus ihumii	AT5	GCA_001403875.1	Scaffold	complete
Paenibacillus illinoisensis	NBRC 15959	GCA_004000925.1	Contig	complete
Paenibacillus jamilae	KACC 10925	GCA_003428495.1	Contig	complete
Paenibacillus jilunlii	CGMCC 1.10239	GCA_900102965.1	Scaffold	complete
Paenibacillus kobensis	NBRC 15729	GCA_004000825.1	Contig	complete
Paenibacillus koleovorans	NBRC 103111	GCA_004000845.1	Contig	complete
Paenibacillus kribbensis	AM49	GCA_002240415.1	Complete Genome	complete
Paenibacillus lactis	UBA11258	GCA_003445965.1	Scaffold	complete
Paenibacillus larvae	ATCC 9545	GCA_002003265.1	Complete Genome	complete
Paenibacillus lautus	E7593-69	GCA_003590055.1	Complete Genome	complete
Paenibacillus lentimorbus	NRRL B-30488	GCA_000411595.1	Contig	complete
Paenibacillus lentus	DSM 25539	GCA_003931855.1	Complete Genome	complete
Paenibacillus luteus	R-3	GCA_006542765.1	Scaffold	complete
Paenibacillus macerans	8244	GCA_000746875.1	Scaffold	complete
Paenibacillus macquariensis	ATCC 23464	GCA_900156375.1	Scaffold	complete
Paenibacillus massiliensis	DSM 16942	GCA_000377505.1	Scaffold	complete
Paenibacillus methanolicus	BL24	GCA_008124765.1	Scaffold	complete
Paenibacillus montanisoli	RA17	GCA_003268025.1	Contig	complete
Paenibacillus mucilaginosus	3016	GCA_000250655.1	Complete Genome	complete
Paenibacillus nanensis	DSM 22867	GCA_003583765.1	Contig	complete
Paenibacillus naphthalenovorans	32O-Y	GCA_001465255.1	Complete Genome	complete
Paenibacillus nuruki	TI45-13ar	GCA_001721045.1	Contig	complete
Paenibacillus oryzae	1DrF-4	GCA_001675045.1	Scaffold	complete
Paenibacillus oryzisoli	1ZS3-15	GCA_001653565.1	Scaffold	complete
Paenibacillus pabuli	FSL F4-0087	GCA_001955985.1	Contig	complete
Paenibacillus paeoniae	M4BSY-1	GCA_003388735.1	Contig	complete
Paenibacillus panacisoli	DSM 21345	GCA_000426545.1	Scaffold	complete
Paenibacillus pasadenensis	R16	GCA_002864175.1	Contig	complete
Paenibacillus pectinilyticus	KCTC13222	GCA_001700435.1	Scaffold	complete
Paenibacillus peoriae	HS311	GCA_001272655.2	Complete Genome	complete
Paenibacillus phocaensis	mt24	GCA_900021165.1	Contig	complete
Paenibacillus physcomitrellae	XB	GCA_002240225.1	Chromosome	complete
Paenibacillus pini	JCM 16418	GCA_000576305.1	Contig	complete
Paenibacillus pinihumi	DSM 23905	GCA_000422505.1	Scaffold	complete
Paenibacillus pinisoli	JCM 19203	GCA_003605435.1	Contig	complete
Paenibacillus polymyxa	YC0573	GCA_001874425.3	Complete Genome	complete
Paenibacillus polysaccharolyticus	BL9	GCA_900102085.1	Scaffold	complete
Paenibacillus popilliae	ATCC 14706	GCA_000315235.1	Contig	complete
Paenibacillus prosopidis	CECT 7506	GCA_003337375.1	Scaffold	complete
Paenibacillus rhizosphaerae	FSL R5-0378	GCA_001956185.1	Contig	complete
Paenibacillus rigui	JCM 16352	GCA_002234615.1	Contig	complete
Paenibacillus riograndensis	SBR5(T)	GCA_000981585.1	Complete Genome	complete
Paenibacillus rubinfantis	MT18	GCA_001486505.1	Scaffold	complete
Paenibacillus sabinae	T27	GCA_000612505.1	Complete Genome	complete
Paenibacillus sanguinis	DSM 16941	GCA_000374825.1	Scaffold	complete
Paenibacillus selenitireducens	ES3-24	GCA_002021565.1	Contig	complete
Paenibacillus senegalensis	type strain: JC66	GCA_000285515.1	Scaffold	complete
Paenibacillus senegalimassiliensis	SIT18	GCA_001486585.1	Scaffold	complete
Paenibacillus silvae	NC2	GCA_003248275.1	Contig	complete
Paenibacillus sinopodophylli	CCTCC AB 2016047	GCA_005930355.1	Scaffold	complete
Paenibacillus solani	FJAT-22460	GCA_001277345.1	Scaffold	complete
Paenibacillus sonchi	X19-5	GCA_000316285.1	Contig	complete
Paenibacillus sophorae	CGMCC 1.10238	GCA_900110315.1	Contig	complete
Paenibacillus spiritus	MER_111	GCA_008710135.1	Contig	complete
Paenibacillus stellifer	DSM 14472	GCA_000758685.1	Complete Genome	complete
Paenibacillus swuensis	DY6	GCA_001644605.1	Complete Genome	complete
Paenibacillus taichungensis	DB-4	GCA_003201335.1	Scaffold	complete
Paenibacillus taihuensis	CGMCC 1.10966	GCA_003386535.1	Scaffold	complete
Paenibacillus taiwanensis	DSM 18679	GCA_000425125.1	Scaffold	complete
Paenibacillus terrae	HPL-003	GCA_000235585.1	Complete Genome	complete
Paenibacillus terrigena	DSM 21567	GCA_000374845.1	Scaffold	complete
Paenibacillus thermoaerophilus	DSM 26310	GCA_005938195.1	Scaffold	complete
Paenibacillus thermophilus	JCM 17693	GCA_003864435.1	Scaffold	complete
Paenibacillus thiaminolyticus	NRRL B-4156	GCA_007066085.1	Chromosome	complete
Paenibacillus tianmuensis	CGMCC 1.8946	GCA_900100345.1	Scaffold	complete
Paenibacillus tuaregi	Marseille-P2472	GCA_900086655.1	Scaffold	complete
Paenibacillus typhae	CGMCC 1.11012	GCA_900099765.1	Scaffold	complete
Paenibacillus tyrfis	MSt1	GCA_000722545.1	Contig	complete
Paenibacillus uliginis	N3/975	GCA_900177425.1	Chromosome	complete
Paenibacillus validus	NBRC 15382	GCA_004000985.1	Contig	complete
Paenibacillus vortex	V453	GCA_000193415.2	Contig	complete
Paenibacillus whitsoniae	MER 54	GCA_003955665.1	Scaffold	complete
Paenibacillus wulumuqiensis	Y24	GCA_000971965.1	Scaffold	complete
Paenibacillus wynnii	DSM 18334	GCA_000757885.1	Contig	complete
Paenibacillus xerothermodurans	ATCC 27380	GCA_002220865.2	Contig	complete
Paenibacillus xylanexedens	PAMC 22703	GCA_001908275.1	Complete Genome	complete
Paenibacillus xylaniclasticus	NBRC 106381	GCA_004001065.1	Contig	complete
Paenibacillus yonginensis	DCY84	GCA_001685395.1	Complete Genome	complete
Paenibacillus zanthoxyli	JH29	GCA_000520715.1	Contig	complete
Pantoea agglomerans	NCTC9381	GCA_900454405.1	Contig	complete
Pantoea alhagi	LTYR-11Z	GCA_002101395.1	Complete Genome	complete
Pantoea allii	PNA 02-18	GCA_003634335.1	Scaffold	complete
Pantoea anthophila	2021-11-02	GCA_000969395.1	Contig	complete
Pantoea brenneri	LMG 5343	GCA_002095305.1	Contig	complete
Pantoea coffeiphila	342	GCA_002976475.1	Scaffold	complete
Pantoea conspicua	LMG 24534	GCA_002095315.1	Contig	complete
Pantoea cypripedii	LMG 2657	GCA_002095535.1	Contig	complete
Pantoea deleyi	LMG 24200	GCA_006494415.1	Contig	complete
Pantoea dispersa	BJQ0007	GCA_009362975.1	Complete Genome	complete
Pantoea endophytica	596	GCA_002858935.1	Contig	complete
Pantoea eucalypti	LMG 24197	GCA_006494355.1	Contig	complete
Pantoea eucrina	Russ	GCA_001691555.1	Scaffold	complete
Pantoea latae	AS1	GCA_002077695.1	Contig	complete
Pantoea rodasii	DSM 26611	GCA_002811195.1	Contig	complete
Pantoea rwandensis	ND04	GCA_000759475.1	Complete Genome	complete
Pantoea septica	MGYG-HGUT-02423	GCA_902386985.1	Contig	complete
Pantoea sesami	Si-M154	GCA_900129625.1	Scaffold	complete
Pantoea stewartii	DC283	GCA_002082215.1	Complete Genome	complete
Pantoea vagans	ND02	GCA_001506165.1	Complete Genome	complete
Pantoea wallisii	LMG 26277	GCA_002095485.1	Contig	complete
Photobacterium angustum	LC1-200	GCA_002954615.1	Scaffold	complete
Photobacterium aphoticum	JCM 19237	GCA_000755345.1	Contig	complete
Photobacterium aquae	CGMCC 1.12159	GCA_001029445.1	Contig	complete
Photobacterium aquimaris	LC2-065	GCA_002954455.1	Scaffold	complete
Photobacterium carnosum	TMW 2.2029	GCA_009389665.1	Contig	complete
Photobacterium damselae	Phdp Wu-1	GCA_003130755.1	Complete Genome	complete
Photobacterium frigidiphilum	JCM 12947	GCA_003025615.1	Contig	complete
Photobacterium gaetbulicola	Gung47	GCA_000940995.1	Complete Genome	complete
Photobacterium galatheae	S2753	GCA_000695255.1	Contig	complete
Photobacterium ganghwense	JCM 12487	GCA_003025595.1	Contig	complete
Photobacterium halotolerans	DSM 18316	GCA_000425165.1	Scaffold	complete
Photobacterium iliopiscarium	ATCC 51760	GCA_003026395.1	Contig	complete
Photobacterium indicum	ATCC 19614	GCA_003026215.1	Contig	complete
Photobacterium jeanii	R-40508	GCA_001650345.1	Contig	complete
Photobacterium kishitanii	pjapo.1.1	GCA_003025975.1	Contig	complete
Photobacterium leiognathi	JS01	GCA_002631085.2	Contig	complete
Photobacterium lipolyticum	DSM 16190	GCA_003026475.1	Contig	complete
Photobacterium lutimaris	CECT 7642	GCA_004363665.1	Scaffold	complete
Photobacterium marinum	AK15	GCA_000331515.1	Contig	complete
Photobacterium phosphoreum	ANT-2200	GCA_000613045.2	Scaffold	complete
Photobacterium piscicola	type strain: NCCB 100098	GCA_900166965.1	Scaffold	complete
Photobacterium profundum	SS9	GCA_000196255.1	Complete Genome	complete
Photobacterium proteolyticum	13-12	GCA_001939735.1	Scaffold	complete
Photobacterium rosenbergii	DSM 19138	GCA_003026455.1	Contig	complete
Photobacterium sanctipauli	DSM 100436	GCA_003026495.1	Contig	complete
Photobacterium sanguinicancri	ME15	GCA_001563765.1	Contig	complete
Photobacterium swingsii	DSM 24669	GCA_003026435.1	Contig	complete
Photobacterium toruni	CECT 9189	GCA_900166975.1	Scaffold	complete
Prevotella aff.	TC2-24	GCA_900110895.1	Scaffold	complete
Prevotella albensis	DSM 11370	GCA_000426565.1	Scaffold	complete
Prevotella amnii	DSM 23384	GCA_000378745.1	Scaffold	complete
Prevotella aurantiaca	JCM 15754	GCA_000614025.1	Contig	complete
Prevotella baroniae	F0067	GCA_000468635.1	Contig	complete
Prevotella bergensis	DSM 17361	GCA_000160535.1	Scaffold	complete
Prevotella bivia	DSM 20514	GCA_000262545.1	Scaffold	complete
Prevotella brevis	P6B11	GCA_000621825.1	Scaffold	complete
Prevotella buccae	NCTC13063	GCA_900454855.1	Contig	complete
Prevotella buccalis	UMB0536	GCA_002884635.1	Scaffold	complete
Prevotella colorans	DSM 100333	GCA_003096815.1	Scaffold	complete
Prevotella conceptionensis	9403948	GCA_000312305.1	Scaffold	complete
Prevotella copri	DSM 18205	GCA_000157935.1	Scaffold	complete
Prevotella corporis	DSM 18810	GCA_000430525.1	Scaffold	complete
Prevotella dentalis	DSM 3688	GCA_000242335.3	Complete Genome	complete
Prevotella dentasini	JCM 15908	GCA_000614065.1	Contig	complete
Prevotella denticola	F0289	GCA_000193395.1	Complete Genome	complete
Prevotella disiens	NCTC11157	GCA_900454955.1	Contig	complete
Prevotella enoeca	F0113	GCA_001444445.1	Complete Genome	complete
Prevotella falsenii	JCM 15124	GCA_000613945.1	Contig	complete
Prevotella fusca	W1435	GCA_001262015.1	Complete Genome	complete
Prevotella histicola	F0411	GCA_000234055.1	Scaffold	complete
Prevotella ihumii	Marseille-P3385	GCA_900155655.1	Scaffold	complete
Prevotella jejuni	CD3:33	GCA_002849795.1	Complete Genome	complete
Prevotella lascolaii	KHD1	GCA_900079775.1	Scaffold	complete
Prevotella loescheii	DSM 19665	GCA_000378085.1	Scaffold	complete
Prevotella maculosa	OT 289	GCA_000243015.1	Scaffold	complete
Prevotella marseillensis	Marseille-P8229	GCA_900625065.1	Contig	complete
Prevotella marshii	DSM 16973	GCA_000146675.1	Scaffold	complete
Prevotella melaninogenica	ATCC 25845	GCA_000144405.1	Complete Genome	complete
Prevotella micans	F0438	GCA_000243035.1	Scaffold	complete
Prevotella multiformis	DSM 16608	GCA_000191065.1	Scaffold	complete
Prevotella multisaccharivorax	DSM 17128	GCA_000218235.1	Scaffold	complete
Prevotella nanceiensis	DSM 19126	GCA_000379965.1	Scaffold	complete
Prevotella nigrescens	NCTC9336	GCA_900454985.1	Contig	complete
Prevotella oralis	ATCC 33269	GCA_000185145.2	Scaffold	complete
Prevotella oris	NCTC13071	GCA_900637655.1	Complete Genome	complete
Prevotella oryzae	DSM 17970	GCA_000585355.1	Scaffold	complete
Prevotella oulorum	F0390	GCA_000224615.1	Scaffold	complete
Prevotella pallens	NCTC13043	GCA_900454935.1	Contig	complete
Prevotella paludivivens	DSM 17968	GCA_000373185.1	Scaffold	complete
Prevotella phocaeensis	SN19	GCA_900065875.1	Scaffold	complete
Prevotella pleuritidis	JCM 14110	GCA_000613725.1	Contig	complete
Prevotella ruminicola	Bryant 23	GCA_000025925.1	Complete Genome	complete
Prevotella saccharolytica	F0055	GCA_000318195.2	Scaffold	complete
Prevotella salivae	F0493	GCA_000477535.1	Contig	complete
Prevotella scopos	W2052	GCA_001683355.1	Chromosome	complete
Prevotella shahii	DSM 15611	GCA_003201715.1	Scaffold	complete
Prevotella stercorea	UBA10787	GCA_003450395.1	Scaffold	complete
Prevotella timonensis	DNF00076	GCA_002894165.1	Contig	complete
Prevotella veroralis	F0319	GCA_000162935.1	Scaffold	complete
Propionibacterium acidifaciens	FDAARGOS_576	GCA_003798325.1	Complete Genome	complete
Propionibacterium australiense	NCTC13651	GCA_900637915.1	Complete Genome	complete
Propionibacterium cyclohexanicum	DSM 16859	GCA_900111365.1	Scaffold	complete
Propionibacterium freudenreichii	DSM 20271	GCA_000940845.1	Complete Genome	complete
Pseudomonas abietaniphila	ATCC 700689	GCA_900100795.1	Contig	complete
Pseudomonas abyssi	MT5	GCA_002307495.1	Contig	complete
Pseudomonas acidophila	ATCC 31363	GCA_002362315.1	Contig	complete
Pseudomonas aeruginosa	PAO1	GCA_000006765.1	Complete Genome	complete
Pseudomonas aestusnigri	CECT 8317	GCA_900108005.1	Scaffold	complete
Pseudomonas agarici	NCPPB 2472	GCA_001543125.1	Chromosome	complete
Pseudomonas alcaligenes	NEB 585	GCA_001597285.1	Complete Genome	complete
Pseudomonas alcaliphila	JAB1	GCA_001941865.1	Complete Genome	complete
Pseudomonas alkylphenolica	KL28	GCA_000746525.1	Complete Genome	complete
Pseudomonas amygdali	NM002	GCA_002068135.1	Complete Genome	complete
Pseudomonas anguilliseptica	DSM 12111	GCA_900105355.1	Contig	complete
Pseudomonas antarctica	BS2772	GCA_900103795.1	Chromosome	complete
Pseudomonas argentinensis	LMG 22563	GCA_900113905.1	Scaffold	complete
Pseudomonas arsenicoxydans	CECT 7543	GCA_900103875.1	Chromosome	complete
Pseudomonas asiatica	MY756	GCA_005222715.1	Contig	complete
Pseudomonas asplenii	ATCC 23835	GCA_900105475.1	Chromosome	complete
Pseudomonas asturiensis	LMG 26898	GCA_900143095.1	Scaffold	complete
Pseudomonas avellanae	R2leaf	GCA_002905795.2	Complete Genome	complete
Pseudomonas azotifigens	DSM 17556	GCA_000425625.1	Scaffold	complete
Pseudomonas azotoformans	P45A	GCA_006547025.1	Complete Genome	complete
Pseudomonas baetica	LMG 25716	GCA_002813455.1	Contig	complete
Pseudomonas balearica	DSM6083 (=SP1402)	GCA_000818015.1	Complete Genome	complete
Pseudomonas batumici	UCM B-321	GCA_000820515.1	Contig	complete
Pseudomonas bauzanensis	DSM 22558	GCA_900111225.1	Scaffold	complete
Pseudomonas benzenivorans	DSM 8628	GCA_900100495.1	Scaffold	complete
Pseudomonas bohemica	IA19	GCA_002934685.1	Scaffold	complete
Pseudomonas borbori	DSM 17834	GCA_900115555.1	Scaffold	complete
Pseudomonas brassicacearum	NFM421	GCA_000194805.1	Complete Genome	complete
Pseudomonas brenneri	BS2771	GCA_900105815.1	Chromosome	complete
Pseudomonas caeni	DSM 24390	GCA_000421765.1	Contig	complete
Pseudomonas canadensis	1992-02-01	GCA_000503215.1	Scaffold	complete
Pseudomonas cannabina	ICMP 2823	GCA_900100365.1	Contig	complete
Pseudomonas capeferrum	WCS358	GCA_000731675.1	Scaffold	complete
Pseudomonas caricapapayae	CCUG 32775T	GCA_008692855.1	Contig	complete
Pseudomonas caspiana	FBF102	GCA_002158995.1	Scaffold	complete
Pseudomonas cedrina	BS2981	GCA_900104915.1	Chromosome	complete
Pseudomonas cerasi	Sour cherry (Prunus cerasus) symptomatic leaf	GCA_900074915.1	Complete Genome	complete
Pseudomonas chengduensis	34	GCA_000319815.1	Contig	complete
Pseudomonas chloritidismutans	AW-1	GCA_000495915.1	Contig	complete
Pseudomonas chlororaphis	DSM 19603	GCA_003851835.1	Complete Genome	complete
Pseudomonas cichorii	JBC1	GCA_000517305.1	Complete Genome	complete
Pseudomonas citronellolis	P3B5	GCA_001586155.1	Complete Genome	complete
Pseudomonas coleopterorum	LMG 28558	GCA_900105555.1	Contig	complete
Pseudomonas composti	CCUG 59231	GCA_900115475.1	Scaffold	complete
Pseudomonas congelans	DSM 14939	GCA_900103225.1	Scaffold	complete
Pseudomonas coronafaciens	36_1	GCA_001293935.1	Scaffold	complete
Pseudomonas corrugata	RM1-1-4	GCA_001708425.1	Complete Genome	complete
Pseudomonas costantinii	BS2773	GCA_900105935.1	Contig	complete
Pseudomonas cremoricolorata	ND07	GCA_000759535.1	Complete Genome	complete
Pseudomonas cuatrocienegasensis	CIP 109853	GCA_900110925.1	Scaffold	complete
Pseudomonas daroniae	P18A	GCA_004327275.1	Contig	complete
Pseudomonas deceptionensis	LMG 25555	GCA_900106095.1	Contig	complete
Pseudomonas delhiensis	RLD-1	GCA_900187975.1	Contig	complete
Pseudomonas denitrificans	BG1	GCA_008807415.1	Complete Genome	complete
Pseudomonas donghuensis	SVBP6	GCA_002811135.1	Scaffold	complete
Pseudomonas dryadis	P26B	GCA_004327355.1	Contig	complete
Pseudomonas duriflava	CGMCC 1.6858	GCA_007830155.1	Contig	complete
Pseudomonas endophytica	BSTT44	GCA_001411475.1	Contig	complete
Pseudomonas entomophila	L48	GCA_000026105.1	Complete Genome	complete
Pseudomonas extremaustralis	DSM 17835	GCA_900102035.1	Chromosome	complete
Pseudomonas extremorientalis	BS2774	GCA_900104365.1	Chromosome	complete
Pseudomonas ficuserectae	ICMP 7849	GCA_003701615.1	Scaffold	complete
Pseudomonas flavescens	LMG 18387	GCA_900100535.1	Scaffold	complete
Pseudomonas flexibilis	JCM 14085	GCA_000806415.1	Contig	complete
Pseudomonas floridensis	GEV388	GCA_002087235.1	Scaffold	complete
Pseudomonas fluorescens	F113	GCA_000237065.1	Complete Genome	complete
Pseudomonas fluvialis	ASS-1	GCA_002234375.1	Contig	complete
Pseudomonas formosensis	JCM 18415	GCA_900115905.1	Scaffold	complete
Pseudomonas fragi	P121	GCA_001543265.1	Complete Genome	complete
Pseudomonas frederiksbergensis	KNU-15	GCA_002355315.1	Complete Genome	complete
[truncated: 596 more rows]
